# Supplementary material for: Crystal structure of 4-benzyl­carbamoyl-1-methyl­pyridin-1-ium iodide: an efficient multimodal anti­viral drug
Source: Acta Crystallogr E Crystallogr Commun. 2017 Jun 7;73(Pt 7):967–70. doi: 10.1107/S2056989017008155 (PMC5499270; doi:10.1107/S2056989017008155)
Supplement: Supplementary file 1 [file e-73-00967-sup1.cif]

##############################################################################
#                                                                            #
# This CIF contains the data in a paper accepted for publication in          #
# Acta Crystallographica Section E. It conforms to the requirements of       #
# Notes for Authors for Acta Crystallographica Section E, and has been       #
# peer reviewed under the auspices of the IUCr Commission on Journals.       #
#                                                                            #
# Full details of the Crystallographic Information File format               #
# are given in the paper "The Crystallographic Information File (CIF):       #
# a New Standard Archive File for Crystallography" by S. R. Hall, F. H.      #
# Allen and I. D. Brown [Acta Cryst. (1991), A47, 655-685].                  #
#                                                                            #
# The current version of the core CIF dictionary is obtainable from          #
# ftp://ftp.iucr.org/pub/cif_core.dic.                                       #
#                                                                            #
# Software is freely available for graphical display of the structure(s)     #
# in this CIF. For information consult the CIF software page                 #
# http://www.iucr.org/resources/cif/software.                                #
#                                                                            #
# This file may be used for bona fide research purposes within the           #
# scientific community so long as proper attribution is given to the journal # 
# article from which it was obtained.                                        #
#                                                                            #
##############################################################################
data_I
_audit_creation_method     'SHELXL--2014/16'
_journal_date_recd_electronic     2017-05-17
_journal_date_accepted     2017-06-01
_journal_name_full     'Acta Crystallographica, Section E'
_journal_year     2017
_journal_volume     73
_journal_issue      7
_journal_page_first     967
_journal_page_last     970
_journal_paper_category     GO
_journal_paper_doi     10.1107/S2056989017008155
_journal_coeditor_code     RK2435
_publ_contact_author_name     'T. N. Drebushchak'
_publ_contact_author_address
;
Institute of Solid State Chemistry and Mechanochemistry
SB RAS, ul. Kutateladze 18, Novosibirsk 630128, Russian Federation
;
_publ_contact_author_email     'tanya@xray.nsu.ru'
_publ_contact_author_fax     '+7(383)363-41-32'
_publ_contact_author_phone     '+7(383)363-42-72'
_publ_section_title
;
Crystal structure of 4-benzylcarbamoyl-1-methylpyridin-1-ium iodide: an
efficient multimodal antiviral drug
;
_publ_section_title_footnote     .
loop_
    _publ_author_name
    _publ_author_footnote
    _publ_author_address
    'Drebushchak, T. N.' .
;
Institute of Solid State Chemistry and Mechanochemistry
SB RAS, ul. Kutateladze 18
Novosibirsk 630128
Russian Federation
Novosibirsk State University
ul. Pirogova 2
Novosibirsk 630090
Russian Federation
;
    'Kryukov, Yu.A.' .
;
Institute for the Problems of the Technology of Energetic Materials
SB RAS, ul. Socialisticheskaia 1
Biisk 659322
Russian Federation
;
    'Rogova, A. I.' .
;
Institute for the Problems of the Technology of Energetic Materials
SB RAS, ul. Socialisticheskaia 1
Biisk 659322
Russian Federation
;
    'Boldyreva, E. V.' .
;
Institute of Solid State Chemistry and Mechanochemistry
SB RAS, ul. Kutateladze 18
Novosibirsk 630128
Russian Federation
Novosibirsk State University
ul. Pirogova 2
Novosibirsk 630090
Russian Federation
;
_publ_section_synopsis
;
Polymorph screening of the title compound, an efficient multimodal antiviral
drug, revealed only a single polymorph, for which the crystal structure is
determined in this work.
;
_chemical_name_systematic
;
4-Benzylcarbamoyl-1-methylpyridin-1-ium iodide
;
_chemical_name_common
;
;
_chemical_formula_moiety     'C14 H15 N2 O +, I -'
_chemical_formula_sum     'C14 H15 I N2 O'
_chemical_formula_iupac     'C14 H15 N2 O +, I -'
_chemical_formula_weight     354.18
_chemical_melting_point     464(2)
_shelx_space_group_comment
;
 The symmetry employed for this shelxl refinement is uniquely defined
 by the following loop, which should always be used as a source of
 symmetry information in preference to the above space-group names.
 They are only intended as comments.
;
_space_group_crystal_system     orthorhombic
_space_group_name_H-M_alt     'P 21 21 21'
_space_group_name_Hall     'P 2ac 2ab'
loop_
    _space_group_symop_operation_xyz
    'x, y, z'
    '-x+1/2, -y, z+1/2'
    '-x, y+1/2, -z+1/2'
    'x+1/2, -y+1/2, -z'
_cell_length_a     9.2867(2)
_cell_length_b     10.8741(2)
_cell_length_c     14.3038(3)
_cell_angle_alpha     90
_cell_angle_beta     90
_cell_angle_gamma     90
_cell_volume     1444.46(5)
_cell_formula_units_Z     4
_cell_measurement_reflns_used     9574
_cell_measurement_theta_min     2.3460
_cell_measurement_theta_max     26.2830
_cell_measurement_temperature     295(2)
_exptl_crystal_description     'block'
_exptl_crystal_colour     'yellow'
_exptl_crystal_size_max     0.250
_exptl_crystal_size_mid     0.170
_exptl_crystal_size_min     0.070
_exptl_crystal_density_diffrn     1.629
_exptl_crystal_density_meas     ?
_exptl_crystal_density_method     ?
_exptl_crystal_F_000     696
_exptl_absorpt_coefficient_mu     2.208
_exptl_absorpt_correction_type     multi-scan
_exptl_absorpt_process_details
;
(<i>CrysAlis PRO</i>; Rigaku OD, 2015)
;
_shelx_estimated_absorpt_T_min     0.608
_shelx_estimated_absorpt_T_max     0.861
_exptl_absorpt_correction_T_min     0.90982
_exptl_absorpt_correction_T_max     1.00000
_diffrn_ambient_temperature     295(2)
_diffrn_radiation_type     'Mo K\a'
_diffrn_radiation_wavelength     0.71073
_diffrn_radiation_monochromator     'graphite'
_diffrn_measurement_device_type     'Rigaku OD Xcalibur, Ruby, Gemini ultra'
_diffrn_measurement_device     'four-circle diffractometer'
_diffrn_measurement_method     '\w scans'
_diffrn_detector_area_resol_mean     10.3457
_diffrn_reflns_number     18978
_diffrn_reflns_av_R_equivalents     0.0325
_diffrn_reflns_theta_min     2.353
_diffrn_reflns_theta_max     28.245
_diffrn_reflns_theta_full     25.242
_diffrn_measured_fraction_theta_max     0.966
_diffrn_measured_fraction_theta_full     1.000
_diffrn_reflns_limit_h_min     -12
_diffrn_reflns_limit_h_max     12
_diffrn_reflns_limit_k_min     -14
_diffrn_reflns_limit_k_max     13
_diffrn_reflns_limit_l_min     -18
_diffrn_reflns_limit_l_max     18
_refine_special_details     ?
_reflns_number_total     3388
_reflns_number_gt     3115
_reflns_threshold_expression     'I > 2\s(I)'
_refine_ls_structure_factor_coef     Fsqd
_refine_ls_matrix_type     full
_refine_ls_R_factor_all     0.0288
_refine_ls_R_factor_gt     0.0237
_refine_ls_wR_factor_gt     0.0512
_refine_ls_wR_factor_ref     0.0534
_refine_ls_goodness_of_fit_ref     1.077
_refine_ls_restrained_S_all     1.077
_refine_ls_number_reflns     3388
_refine_ls_number_parameters     168
_refine_ls_number_restraints     0
_refine_ls_hydrogen_treatment     mixed
_refine_ls_weighting_scheme     calc
_refine_ls_weighting_details
              'w=1/[\s^2^(Fo^2^)+(0.0267P)^2^+0.0479P] where P=(Fo^2^+2Fc^2^)/3'
_atom_sites_solution_hydrogens     mixed
_atom_sites_solution_primary     direct
_atom_sites_solution_secondary     difmap
_refine_ls_shift/su_max     0.000
_refine_ls_shift/su_mean     0.000
_refine_diff_density_max     0.526
_refine_diff_density_min     -0.347
_refine_ls_extinction_method     'none'
_refine_ls_extinction_coef     .
_refine_ls_abs_structure_details
;
Flack <i>x</i> determined using 1207 quotients
[(<i>I</i>^+^)-(<i>I</i>^-^)]/[(<i>I</i>^+^)+(<i>I</i>^-^)]
(Parsons <i>et al.</i>, 2013)
;
_refine_ls_abs_structure_Flack     -0.033(11)
loop_
    _atom_type_symbol
    _atom_type_description
    _atom_type_scat_dispersion_real
    _atom_type_scat_dispersion_imag
    _atom_type_scat_source
    C C 0.0033 0.0016 'International Tables Vol C Tables 4.2.6.8 and 6.1.1.4'
    H H 0.0000 0.0000 'International Tables Vol C Tables 4.2.6.8 and 6.1.1.4'
    N N 0.0061 0.0033 'International Tables Vol C Tables 4.2.6.8 and 6.1.1.4'
    O O 0.0106 0.0060 'International Tables Vol C Tables 4.2.6.8 and 6.1.1.4'
    I I -0.4742 1.8119 'International Tables Vol C Tables 4.2.6.8 and 6.1.1.4'
_computing_data_collection
;
<i>CrysAlis PRO</i> (Rigaku OD, 2015)
;
_computing_cell_refinement
;
<i>CrysAlis PRO</i> (Rigaku OD, 2015)
;
_computing_data_reduction
;
<i>CrysAlis PRO</i> (Rigaku OD, 2015)
;
_computing_structure_solution
;
<i>SHELXS97</i> (Sheldrick, 2008)
;
_computing_structure_refinement
;
<i>SHELXL2014</i> (Sheldrick, 2015)
;
_computing_molecular_graphics
;
<i>Mercury</i> (Macrae <i>et al.</i>, 2006)
;
_computing_publication_material
;
<i>WinGX</i> (Farrugia, 2012) and <i>publCIF</i> (Westrip, 2010)
;
loop_
    _atom_site_type_symbol
    _atom_site_label
    _atom_site_fract_x
    _atom_site_fract_y
    _atom_site_fract_z
    _atom_site_U_iso_or_equiv
    _atom_site_adp_type
    _atom_site_calc_flag
    _atom_site_occupancy
    _atom_site_disorder_assembly
    _atom_site_disorder_group
    C C1 0.1886(4) 0.0803(3) 0.9728(2) 0.0423(8) Uani d 1 . .
    C C2 0.2939(4) 0.0665(4) 1.0407(3) 0.0475(9) Uani d 1 . .
    H H1 0.3631 0.0054 1.0338 0.057 Uiso calc 1 . .
    C C3 0.2982(5) 0.1404(4) 1.1172(3) 0.0583(11) Uani d 1 . .
    H H3 0.3702 0.1296 1.1617 0.070 Uiso calc 1 . .
    C C4 0.1975(6) 0.2307(5) 1.1293(3) 0.0739(13) Uani d 1 . .
    H H4 0.2012 0.2817 1.1814 0.089 Uiso calc 1 . .
    C C5 0.0909(6) 0.2452(5) 1.0639(4) 0.0805(16) Uani d 1 . .
    H H5 0.0210 0.3054 1.0723 0.097 Uiso calc 1 . .
    C C6 0.0869(5) 0.1713(4) 0.9858(3) 0.0654(12) Uani d 1 . .
    H H6 0.0149 0.1827 0.9414 0.078 Uiso calc 1 . .
    C C7 0.1838(5) -0.0028(4) 0.8892(3) 0.0555(10) Uani d 1 . .
    H H7A 0.2008 -0.0868 0.9093 0.067 Uiso calc 1 . .
    H H7B 0.0882 0.0006 0.8619 0.067 Uiso calc 1 . .
    C C8 0.4168(4) -0.0275(3) 0.8098(3) 0.0456(8) Uani d 1 . .
    C C9 0.5104(4) 0.0078(3) 0.7283(3) 0.0407(8) Uani d 1 . .
    C C10 0.4765(4) 0.0948(4) 0.6614(3) 0.0477(9) Uani d 1 . .
    H H10 0.3906 0.1385 0.6656 0.057 Uiso calc 1 . .
    C C11 0.5694(5) 0.1168(4) 0.5888(3) 0.0504(9) Uani d 1 . .
    H H11 0.5455 0.1751 0.5439 0.060 Uiso calc 1 . .
    C C12 0.7303(5) -0.0274(5) 0.6477(3) 0.0677(13) Uani d 1 . .
    H H12 0.8177 -0.0686 0.6432 0.081 Uiso calc 1 . .
    C C13 0.6423(5) -0.0514(5) 0.7198(3) 0.0627(12) Uani d 1 . .
    H H13 0.6700 -0.1084 0.7648 0.075 Uiso calc 1 . .
    C C14 0.7913(5) 0.0782(5) 0.5020(3) 0.0705(13) Uani d 1 . .
    H H14A 0.7477 0.1364 0.4602 0.106 Uiso calc 1 . .
    H H14B 0.8087 0.0025 0.4694 0.106 Uiso calc 1 . .
    H H14C 0.8810 0.1107 0.5246 0.106 Uiso calc 1 . .
    N N1 0.6942(4) 0.0555(3) 0.5815(2) 0.0494(8) Uani d 1 . .
    N N2 0.2902(3) 0.0295(3) 0.8172(2) 0.0475(7) Uani d 1 . .
    H H2 0.262(7) 0.085(6) 0.766(4) 0.12(2) Uiso d 1 . .
    O O1 0.4598(4) -0.1053(3) 0.86557(19) 0.0634(8) Uani d 1 . .
    I I1 0.06127(3) 0.22276(3) 0.68164(2) 0.05375(9) Uani d 1 . .
loop_
    _atom_site_aniso_label
    _atom_site_aniso_U_11
    _atom_site_aniso_U_22
    _atom_site_aniso_U_33
    _atom_site_aniso_U_12
    _atom_site_aniso_U_13
    _atom_site_aniso_U_23
    C1 0.0396(19) 0.0438(18) 0.0435(18) -0.0051(15) 0.0082(17) 0.0088(16)
    C2 0.0350(19) 0.057(2) 0.050(2) 0.0010(16) 0.0021(18) 0.0085(19)
    C3 0.055(3) 0.075(3) 0.044(2) -0.014(2) 0.002(2) 0.003(2)
    C4 0.103(4) 0.069(3) 0.050(2) -0.011(3) 0.018(3) -0.011(2)
    C5 0.096(4) 0.069(3) 0.076(3) 0.033(3) 0.016(3) 0.000(2)
    C6 0.059(3) 0.078(3) 0.059(3) 0.023(2) -0.002(2) 0.015(2)
    C7 0.052(2) 0.063(3) 0.051(2) -0.015(2) 0.002(2) -0.0028(19)
    C8 0.051(2) 0.0456(19) 0.0401(18) -0.0024(16) -0.011(2) -0.0033(16)
    C9 0.0420(19) 0.042(2) 0.0382(19) -0.0002(15) -0.0065(16) -0.0043(15)
    C10 0.048(2) 0.047(2) 0.048(2) 0.0084(16) -0.0015(17) -0.0013(16)
    C11 0.054(2) 0.048(2) 0.049(2) 0.002(2) -0.004(2) 0.0057(16)
    C12 0.046(3) 0.087(4) 0.070(3) 0.020(2) 0.002(2) 0.012(3)
    C13 0.056(3) 0.076(3) 0.055(2) 0.021(2) -0.002(2) 0.018(2)
    C14 0.058(3) 0.097(4) 0.057(3) -0.001(3) 0.010(2) 0.004(3)
    N1 0.0408(17) 0.061(2) 0.0463(17) -0.0012(15) -0.0045(15) -0.0002(15)
    N2 0.0472(18) 0.0553(19) 0.0400(16) 0.0010(14) 0.0006(18) -0.0012(17)
    O1 0.068(2) 0.0664(18) 0.0562(15) 0.0077(17) -0.0044(16) 0.0181(15)
    I1 0.05146(14) 0.05593(15) 0.05386(14) 0.01142(12) -0.00363(13) -0.00252(12)
_geom_special_details
;
 All s.u.'s (except the s.u. in the dihedral angle between two l.s. planes)
 are estimated using the full covariance matrix. The cell s.u.'s  are taken
 into account individually in the estimation of s.u.'s  in distances, angles
 and torsion angles; correlations between s.u.'s in cell parameters are only
 used when they are defined by crystal symmetry. An approximate (isotropic)
 treatment of cell s.u.'s  is used for estimating s.u.'s  involving l.s.
 planes.
;
loop_
    _geom_bond_atom_site_label_1
    _geom_bond_atom_site_label_2
    _geom_bond_site_symmetry_2
    _geom_bond_distance
    _geom_bond_publ_flag
    C1 C6 . 1.381(6) ?
    C1 C2 . 1.387(5) ?
    C1 C7 . 1.500(5) ?
    C2 C3 . 1.358(6) ?
    C2 H1 . 0.9300 ?
    C3 C4 . 1.367(7) ?
    C3 H3 . 0.9300 ?
    C4 C5 . 1.371(7) ?
    C4 H4 . 0.9300 ?
    C5 C6 . 1.376(7) ?
    C5 H5 . 0.9300 ?
    C6 H6 . 0.9300 ?
    C7 N2 . 1.469(5) ?
    C7 H7A . 0.9700 ?
    C7 H7B . 0.9700 ?
    C8 O1 . 1.229(4) ?
    C8 N2 . 1.334(5) ?
    C8 C9 . 1.504(5) ?
    C9 C10 . 1.383(5) ?
    C9 C13 . 1.389(6) ?
    C10 C11 . 1.371(5) ?
    C10 H10 . 0.9300 ?
    C11 N1 . 1.341(5) ?
    C11 H11 . 0.9300 ?
    C12 C13 . 1.342(6) ?
    C12 N1 . 1.349(5) ?
    C12 H12 . 0.9300 ?
    C13 H13 . 0.9300 ?
    C14 N1 . 1.472(5) ?
    C14 H14A . 0.9600 ?
    C14 H14B . 0.9600 ?
    C14 H14C . 0.9600 ?
    N2 H2 . 0.98(6) ?
loop_
    _geom_angle_atom_site_label_1
    _geom_angle_atom_site_label_2
    _geom_angle_atom_site_label_3
    _geom_angle_site_symmetry_1
    _geom_angle_site_symmetry_3
    _geom_angle
    _geom_angle_publ_flag
    C6 C1 C2 . . 117.7(4) ?
    C6 C1 C7 . . 121.3(4) ?
    C2 C1 C7 . . 121.0(4) ?
    C3 C2 C1 . . 121.4(4) ?
    C3 C2 H1 . . 119.3 ?
    C1 C2 H1 . . 119.3 ?
    C2 C3 C4 . . 120.4(4) ?
    C2 C3 H3 . . 119.8 ?
    C4 C3 H3 . . 119.8 ?
    C3 C4 C5 . . 119.4(4) ?
    C3 C4 H4 . . 120.3 ?
    C5 C4 H4 . . 120.3 ?
    C4 C5 C6 . . 120.4(4) ?
    C4 C5 H5 . . 119.8 ?
    C6 C5 H5 . . 119.8 ?
    C5 C6 C1 . . 120.6(4) ?
    C5 C6 H6 . . 119.7 ?
    C1 C6 H6 . . 119.7 ?
    N2 C7 C1 . . 113.2(3) ?
    N2 C7 H7A . . 108.9 ?
    C1 C7 H7A . . 108.9 ?
    N2 C7 H7B . . 108.9 ?
    C1 C7 H7B . . 108.9 ?
    H7A C7 H7B . . 107.8 ?
    O1 C8 N2 . . 123.7(4) ?
    O1 C8 C9 . . 119.4(4) ?
    N2 C8 C9 . . 116.9(3) ?
    C10 C9 C13 . . 117.2(4) ?
    C10 C9 C8 . . 125.5(3) ?
    C13 C9 C8 . . 117.3(4) ?
    C11 C10 C9 . . 120.0(4) ?
    C11 C10 H10 . . 120.0 ?
    C9 C10 H10 . . 120.0 ?
    N1 C11 C10 . . 121.1(4) ?
    N1 C11 H11 . . 119.4 ?
    C10 C11 H11 . . 119.4 ?
    C13 C12 N1 . . 121.2(4) ?
    C13 C12 H12 . . 119.4 ?
    N1 C12 H12 . . 119.4 ?
    C12 C13 C9 . . 120.9(4) ?
    C12 C13 H13 . . 119.5 ?
    C9 C13 H13 . . 119.5 ?
    N1 C14 H14A . . 109.5 ?
    N1 C14 H14B . . 109.5 ?
    H14A C14 H14B . . 109.5 ?
    N1 C14 H14C . . 109.5 ?
    H14A C14 H14C . . 109.5 ?
    H14B C14 H14C . . 109.5 ?
    C11 N1 C12 . . 119.4(4) ?
    C11 N1 C14 . . 120.4(3) ?
    C12 N1 C14 . . 120.2(4) ?
    C8 N2 C7 . . 122.5(4) ?
    C8 N2 H2 . . 118(4) ?
    C7 N2 H2 . . 119(4) ?
loop_
    _geom_torsion_atom_site_label_1
    _geom_torsion_atom_site_label_2
    _geom_torsion_atom_site_label_3
    _geom_torsion_atom_site_label_4
    _geom_torsion_site_symmetry_1
    _geom_torsion_site_symmetry_2
    _geom_torsion_site_symmetry_3
    _geom_torsion_site_symmetry_4
    _geom_torsion
    _geom_torsion_publ_flag
    C6 C1 C2 C3 . . . . -0.6(6) ?
    C7 C1 C2 C3 . . . . -179.3(4) ?
    C1 C2 C3 C4 . . . . 0.3(6) ?
    C2 C3 C4 C5 . . . . 0.6(7) ?
    C3 C4 C5 C6 . . . . -1.2(8) ?
    C4 C5 C6 C1 . . . . 0.9(8) ?
    C2 C1 C6 C5 . . . . 0.0(6) ?
    C7 C1 C6 C5 . . . . 178.7(4) ?
    C6 C1 C7 N2 . . . . 103.1(4) ?
    C2 C1 C7 N2 . . . . -78.2(5) ?
    O1 C8 C9 C10 . . . . -179.0(4) ?
    N2 C8 C9 C10 . . . . 0.6(5) ?
    O1 C8 C9 C13 . . . . 0.5(5) ?
    N2 C8 C9 C13 . . . . -179.8(4) ?
    C13 C9 C10 C11 . . . . 2.1(6) ?
    C8 C9 C10 C11 . . . . -178.4(3) ?
    C9 C10 C11 N1 . . . . -0.4(6) ?
    N1 C12 C13 C9 . . . . 0.5(8) ?
    C10 C9 C13 C12 . . . . -2.2(7) ?
    C8 C9 C13 C12 . . . . 178.2(4) ?
    C10 C11 N1 C12 . . . . -1.4(6) ?
    C10 C11 N1 C14 . . . . 178.7(4) ?
    C13 C12 N1 C11 . . . . 1.3(7) ?
    C13 C12 N1 C14 . . . . -178.7(5) ?
    O1 C8 N2 C7 . . . . -5.2(6) ?
    C9 C8 N2 C7 . . . . 175.1(3) ?
    C1 C7 N2 C8 . . . . 97.8(4) ?
loop_
    _geom_hbond_atom_site_label_D
    _geom_hbond_atom_site_label_H
    _geom_hbond_atom_site_label_A
    _geom_hbond_site_symmetry_A
    _geom_hbond_distance_DH
    _geom_hbond_distance_HA
    _geom_hbond_distance_DA
    _geom_hbond_angle_DHA
    N2 H2 I1 . 0.98(6) 2.68(6) 3.563(3) 150(5)
    C14 H14A I1 4_556 0.96 3.08 4.018(5) 167.5
    C14 H14C I1 1_655 0.96 3.06 3.919(5) 150.3
_shelx_hkl_file
;
   0   0   2 18271.4 326.285   5
   0   0   2 19564.1 322.911   6
   0   0  -2 19230.2 322.600   6
   0   0   2 19046.0 324.586   8
   0   0   3 22.4009 7.58427   1
   0   0  -3 14.3741 10.6579   6
   0   0   3 9.18490 9.12361   5
   0   0  -3 16.8845 7.74477   1
   0   0   3 8.95936 11.3178   8
   0   0   3 17.8136 9.58574   6
   0   0   4 8062.98 183.009   5
   0   0  -4 8952.27 161.965   1
   0   0   4 8483.95 160.001   1
   0   0  -4 8258.22 176.168   6
   0   0  -5 2.82397 8.08568   1
   0   0   5 6.78059 12.3489   5
   0   0  -5 14.4093 12.9361   6
   0   0   5 2.48522 7.44296   1
   0   0   6 41330.5 724.507   5
   0   0   6 40232.3 678.465   1
   0   0  -6 44865.9 683.169   1
   0   0  -6 40066.3 705.616   6
   0   0  -6 40938.4 722.274   2
   0   0   7 9.48115 18.3796   5
   0   0  -7 8.33762 18.1984   6
   0   0  -7 2.62692 19.5040   2
   0   0   7 11.4755 10.0744   1
   0   0   8 16563.9 306.895   1
   0   0   8 16716.1 362.566   5
   0   0  -8 15307.1 336.782   6
   0   0   9 27.8895 22.8758   5
   0   0  -9-8.64270 17.2962   6
   0   0   9 2.15974 9.02067   1
   0   0 -10 3035.52 135.206   2
   0   0 -10 3114.99 121.876   6
   0   0  10 3154.64 138.369   5
   0   0  10 3262.89 95.6470   1
   0   0 -11 0.49791 20.1291   6
   0   0  11 3.29029 25.7002   5
   0   0 -11 0.27928 20.6767   2
   0   0  12 1042.94 86.5020   5
   0   0 -12 1191.88 78.8247   6
   0   0 -12 1056.33 85.5732   2
   0   0 -12 1012.32 79.1112   7
   0   0 -13 7.62153 21.1690   6
   0   0 -13 9.69368 29.2473   7
   0   0  13 24.6808 31.7636   5
   0   0 -13-7.73724 26.4595   2
   0   0 -14 3070.18 161.111   2
   0   0 -14 3389.95 159.084   7
   0   0  14 3177.95 169.203   5
   0   0  15-24.5564 38.4671   5
   0   0 -15 4.35564 31.7846   2
   0   0 -15-9.79665 27.1785   7
   0   0 -16 906.925 94.0688   2
   0   0  16 1235.20 112.839   5
   0   0 -16 1213.25 101.974   7
   0   0 -17-10.1940 26.4907   2
   0   0  17 17.5178 31.5736   5
   0   0  18 43.5482 43.3009   5
   0   0 -18 42.1382 41.3276   2
   0   1   0 9.97321 5.02991   4
   0  -1  -1 4392.43 90.9334   8
   0   1  -1 4639.60 91.4186   1
   0   1   1 4482.37 91.4439   8
   0  -1   1 4337.46 90.2259   5
   0   1   1 4445.99 94.2844   4
   0   1  -1 4309.96 93.5148   4
   0  -1  -1 4456.15 93.1285   7
   0  -1  -2 4894.10 94.2088   3
   0   1   2 4895.84 101.728   5
   0   1   2 5141.48 94.8153   3
   0  -1   2 5226.59 103.635   6
   0   1  -2 4852.61 112.941   4
   0  -1  -2 4890.44 102.157   5
   0  -1   2 4733.71 100.918   1
   0   1   2 5157.31 109.977   6
   0   1   2 4684.71 111.796   4
   0   1  -2 4957.60 103.010   6
   0  -1   2 4897.79 109.162   5
   0   1  -2 5084.22 102.298   1
   0   1   2 5072.52 106.123   8
   0  -1  -2 4806.75 105.407   8
   0  -1  -2 4882.33 107.878   6
   0   1   3 80843.2 1277.86   8
   0  -1   3 75292.1 1283.07   5
   0  -1   3 78946.6 1264.73   1
   0   1   3 76690.4 1273.54   5
   0   1   3 83383.7 1255.88   3
   0  -1  -3 78065.8 1279.34   6
   0   1  -3 81726.8 1267.93   1
   0  -1  -3 76309.1 1255.79   3
   0   1  -3 75611.8 1271.43   6
   0  -1   3 81484.9 1272.45   6
   0  -1  -3 74856.3 1276.03   8
   0  -1  -4 60.0376 15.4398   6
   0  -1   4 65.3837 10.9355   1
   0   1  -4 54.5015 13.7033   6
   0   1  -4 95.5683 13.1351   1
   0   1   4 65.4989 9.53264   3
   0  -1   4 67.1891 17.9885   5
   0   1   4 43.1627 14.8899   5
   0  -1  -4 72.3862 16.9974   8
   0   1   4 74.6563 12.8012   1
   0  -1   5 29973.6 548.641   5
   0  -1  -5 29253.7 534.920   8
   0   1   5 29507.6 537.721   5
   0  -1  -5 30098.0 535.228   2
   0   1  -5 31624.0 516.234   1
   0   1   5 31322.5 504.587   3
   0   1  -5 29244.1 527.956   6
   0  -1   5 30468.3 511.798   1
   0   1   5 29923.8 512.838   1
   0  -1  -5 29869.6 536.908   6
   0  -1   6 667.583 49.6879   5
   0   1   6 656.853 35.2160   1
   0  -1  -6 593.710 43.3661   2
   0  -1  -6 520.066 41.0692   8
   0   1  -6 639.052 42.3837   6
   0  -1   6 667.637 34.6865   1
   0   1   6 793.046 34.1491   3
   0   1   6 642.278 46.3347   5
   0  -1  -6 682.842 45.0877   6
   0  -1  -7 558.606 44.7389   6
   0  -1  -7 558.618 44.6776   8
   0   1  -7 560.610 42.3145   6
   0  -1   7 520.923 31.9438   1
   0  -1   7 567.905 50.0848   5
   0  -1  -7 559.542 44.7152   2
   0   1   7 495.788 32.4171   1
   0   1   7 534.728 45.6400   5
   0  -1   8 288.321 39.0686   5
   0  -1   8 367.559 28.1766   1
   0   1   8 380.832 42.6322   5
   0   1   8 371.064 28.9757   1
   0  -1  -8 311.700 38.4276   2
   0  -1  -8 299.982 36.2455   6
   0   1  -8 271.003 32.5166   6
   0   1   9 8541.34 239.885   5
   0   1  -9 8409.68 243.727   2
   0  -1   9 8863.96 250.187   5
   0   1   9 9119.13 196.769   1
   0  -1   9 9179.88 194.368   1
   0   1  -9 8979.51 225.189   6
   0  -1  -9 8665.86 228.767   6
   0  -1  10 244.205 42.0372   5
   0   1 -10 206.897 37.8145   2
   0   1 -10 304.286 37.0529   6
   0   1  10 197.201 38.3264   5
   0  -1 -10 230.272 36.2024   6
   0  -1  10 302.247 27.6989   1
   0  -1 -10 288.858 41.7079   2
   0   1  10 275.169 26.8164   1
   0   1  11 12349.1 330.867   5
   0  -1 -11 12219.7 324.964   2
   0  -1  11 12532.8 340.002   5
   0   1 -11 12485.2 336.801   2
   0   1 -11 13345.8 310.004   6
   0  -1 -11 13042.8 313.910   6
   0  -1 -11 12303.7 326.658   7
   0   1  12 307.907 49.6886   5
   0   1 -12 392.162 46.6767   6
   0  -1 -12 347.794 45.5398   6
   0   1 -12 332.124 51.8522   2
   0  -1  12 290.478 53.5889   5
   0  -1 -12 313.328 48.2143   7
   0  -1 -12 372.910 52.9445   2
   0  -1 -13 1000.97 84.7917   7
   0  -1 -13 951.530 74.9111   6
   0   1 -13 1001.44 89.5426   2
   0   1 -13 1037.76 80.6362   7
   0   1  13 1119.52 93.4398   5
   0  -1  13 1130.07 96.7632   5
   0  -1 -13 911.371 81.8122   2
   0  -1 -14 248.953 51.1387   2
   0  -1 -14 212.073 45.9994   7
   0  -1  14 271.091 57.4827   5
   0   1 -14 176.563 49.3586   2
   0   1  14 265.541 52.1071   5
   0   1 -14 369.241 52.5292   7
   0   1  15 70.3069 38.5432   5
   0  -1 -15 133.118 43.2829   7
   0  -1  15 121.317 44.7752   5
   0  -1 -15 59.7494 37.2473   2
   0   1 -15 86.5789 42.6436   2
   0  -1  16 76.2449 43.4293   5
   0   1 -16 36.1866 28.4040   2
   0  -1 -16-8.73468 27.9719   7
   0   1  16 42.2136 36.0429   5
   0  -1 -16 44.6908 30.2428   2
   0   1 -17 473.400 79.1221   2
   0   1  17 479.544 76.3565   5
   0  -1  17 523.125 79.3780   5
   0  -1 -17 593.530 80.9168   2
   0  -1 -17 467.973 70.9827   7
   0  -1  18 42.7735 44.7226   5
   0   1 -18 11.6303 28.7780   2
   0   1  18 50.4760 40.7462   5
   0  -1 -18-16.8282 35.5338   2
   0  -2   0 4161.30 94.4564   7
   0   2   0 4187.99 104.432   4
   0   2   0 4663.44 95.1615   5
   0   2   0 4484.70 95.9224   7
   0  -2   0 4275.94 92.7458   5
   0   2   1 3717.40 97.4090   4
   0  -2  -1 3848.15 93.7011   7
   0   2  -1 3669.12 96.8804   4
   0   2  -1 3861.78 84.1918   2
   0   2  -1 4023.57 92.0508   5
   0  -2   1 3675.22 88.9493   5
   0  -2  -1 3795.39 95.9089   8
   0  -2   2 9973.06 199.447   1
   0  -2  -2 9720.63 200.063   8
   0   2   2 9921.68 206.239   4
   0  -2  -2 10205.5 186.941   5
   0   2  -2 9991.31 207.572   4
   0  -2  -2 9967.56 204.842   7
   0  -2   2 9934.12 199.232   5
   0  -2   3 119.346 17.2034   1
   0  -2  -3 124.484 13.2724   2
   0  -2   3 118.205 20.1489   5
   0   2  -3 106.793 22.3813   4
   0  -2  -3 106.848 20.7684   7
   0  -2  -3 127.513 14.3956   3
   0   2  -3 135.438 18.3346   6
   0   2   3 127.926 16.9201   5
   0  -2  -3 137.129 20.7019   8
   0   2   3 135.697 22.8169   4
   0   2  -4 2095.88 71.2018   6
   0  -2  -4 2169.84 76.7885   8
   0  -2  -4 2055.30 77.2667   6
   0   2   4 2101.03 83.2336   4
   0  -2  -4 2100.40 59.9936   3
   0  -2   4 2052.94 68.1802   1
   0   2  -4 2135.76 78.3845   2
   0   2   4 2045.96 69.6280   5
   0   2  -4 2101.55 84.7567   4
   0  -2   4 2126.82 80.3486   5
   0  -2  -4 2014.55 64.0600   2
   0  -2  -4 2165.79 82.5280   7
   0   2   5 107.132 23.9224   4
   0  -2  -5 69.3120 24.0240   7
   0   2  -5 61.4414 16.1876   6
   0  -2   5 65.2048 20.2732   5
   0   2   5 93.7218 19.5684   5
   0  -2  -5 70.6756 20.4083   8
   0  -2  -5 58.6382 14.7610   2
   0  -2  -5 64.5792 12.6955   3
   0  -2   5 49.5895 13.1208   1
   0  -2  -5 55.8661 19.2183   6
   0   2   6 17609.3 330.855   1
   0  -2  -6 17734.4 356.187   6
   0  -2  -6 17411.2 365.207   7
   0  -2  -6 17275.7 350.825   8
   0   2   6 17273.7 347.370   5
   0  -2  -6 17405.3 340.517   2
   0   2  -6 16997.7 341.989   6
   0  -2   6 17279.5 329.161   1
   0  -2   6 17453.3 364.114   5
   0   2   6 16763.3 371.375   4
   0  -2  -7 7372.77 196.078   6
   0  -2  -7 7329.74 206.181   7
   0  -2   7 7748.28 173.322   1
   0  -2  -7 7248.68 193.933   8
   0  -2  -7 7612.30 190.528   2
   0   2   7 7531.87 195.067   5
   0   2  -7 7322.67 186.840   6
   0   2   7 7255.33 173.058   1
   0  -2   7 7586.07 208.084   5
   0  -2   8 15712.7 304.047   1
   0  -2  -8 15139.5 330.158   2
   0   2  -8 15123.9 323.039   6
   0   2   8 15489.0 305.899   1
   0  -2   8 15698.8 355.854   5
   0  -2  -8 14598.2 333.143   6
   0   2   8 15034.8 336.532   5
   0  -2  -8 14790.6 347.894   7
   0  -2  -8 14846.4 333.658   8
   0  -2  -9 3312.26 138.250   7
   0   2  -9 3193.38 137.043   2
   0  -2   9 3340.36 141.751   5
   0   2   9 3175.11 128.313   5
   0  -2  -9 3434.49 130.435   8
   0  -2  -9 3241.72 127.534   6
   0  -2   9 3381.30 103.597   1
   0   2  -9 3061.07 117.118   6
   0   2   9 3298.42 107.444   1
   0  -2 -10 889.581 67.5632   2
   0   2  10 1010.19 55.6297   1
   0  -2  10 907.373 76.4529   5
   0   2 -10 936.877 76.9036   2
   0   2 -10 915.707 63.3513   6
   0  -2  10 1096.47 55.3362   1
   0  -2 -10 909.494 74.1466   7
   0   2  10 948.754 72.4582   5
   0  -2 -10 981.182 70.5644   8
   0  -2 -10 849.502 66.7790   6
   0   2 -11 80.5056 24.3645   6
   0  -2 -11 107.914 33.0978   2
   0  -2 -11 85.2627 36.8642   7
   0   2  11 103.568 34.2104   5
   0  -2  11 122.279 35.6753   5
   0  -2 -11 60.4610 25.5256   6
   0   2 -11 29.5992 23.1415   2
   0  -2  12 954.068 86.7795   5
   0   2 -12 988.320 71.7445   6
   0   2  12 874.310 78.2943   5
   0  -2 -12 870.135 80.8224   7
   0   2 -12 708.579 77.0940   2
   0  -2 -12 894.854 75.6007   2
   0  -2 -12 945.340 76.3315   6
   0  -2 -13 1758.29 111.299   2
   0   2 -13 1627.35 115.994   2
   0   2  13 1729.55 115.073   5
   0  -2  13 1871.96 126.780   5
   0  -2 -13 1980.61 112.178   6
   0  -2 -13 1811.73 118.512   7
   0   2 -14 1944.37 133.316   2
   0  -2 -14 1767.59 122.575   7
   0  -2  14 1969.35 136.430   5
   0  -2 -14 1925.82 121.508   2
   0   2  14 1919.39 126.009   5
   0   2  15 0.41489 24.1874   5
   0  -2  15 105.185 48.4574   5
   0  -2 -15-23.8875 34.5670   2
   0   2 -15 45.7152 35.1732   2
   0  -2 -15 24.4348 30.4443   7
   0   2  16 1251.76 124.283   4
   0  -2 -16 1169.70 104.694   2
   0   2  16 1203.89 109.490   5
   0   2 -16 1241.36 114.321   2
   0  -2 -16 1211.73 111.110   7
   0  -2  16 1235.53 116.368   5
   0   2  17 36.7278 39.6533   5
   0  -2 -17 23.6390 31.1307   7
   0  -2 -17 74.9292 37.6374   2
   0   2  17 48.2689 41.6623   4
   0   2 -17 13.7050 37.6939   2
   0  -2  17 37.2338 34.3291   5
   0  -2  18 45.5536 48.2745   5
   0   2  18 2.89656 26.1732   5
   0  -2 -18 15.0578 27.3360   7
   0  -2 -18-1.84136 36.1449   2
   0  -3   0 5.83755 9.69280   5
   0   3   0 15.1699 12.9927   4
   0   3   0 4.26477 5.61273   2
   0  -3   0 24.6514 12.1452   7
   0  -3  -1 134.349 22.3725   8
   0  -3   1 170.720 19.4001   5
   0   3   1 136.292 21.8254   4
   0  -3  -1 175.966 21.0706   7
   0  -3  -1 186.886 17.5116   5
   0   3  -1 155.832 23.4403   4
   0   3  -1 173.689 15.6965   2
   0   3  -1 177.809 17.0804   7
   0  -3   2 16952.1 320.405   5
   0  -3  -2 16862.7 329.013   8
   0   3  -2 17118.0 312.288   2
   0   3   2 16957.0 334.128   4
   0  -3  -2 17196.5 328.238   7
   0   3  -2 16230.3 332.017   4
   0  -3   3 22992.0 431.429   5
   0  -3  -3 22758.6 432.359   8
   0   3  -3 23042.1 443.094   4
   0  -3  -3 22942.6 384.390   2
   0   3   3 23396.7 443.654   4
   0  -3  -3 23316.1 438.606   7
   0   3  -3 23505.6 424.522   2
   0   3  -4 15199.2 302.787   6
   0  -3   4 14968.3 303.075   1
   0   3  -4 14980.0 323.713   4
   0  -3  -4 15509.8 271.963   2
   0   3   4 15067.9 322.524   4
   0   3  -4 15489.5 308.346   2
   0  -3  -4 14619.5 307.564   8
   0  -3  -4 14748.9 318.195   7
   0  -3  -4 14600.9 284.007   3
   0  -3   4 15262.2 312.760   5
   0   3  -5 36614.5 672.647   4
   0  -3  -5 35124.2 648.245   8
   0  -3   5 36899.0 637.080   1
   0   3   5 36762.8 669.404   4
   0  -3   5 35892.2 656.621   5
   0  -3  -5 35451.4 614.442   3
   0  -3  -5 35696.0 663.616   7
   0   3   5 36100.0 631.118   5
   0   3  -5 36027.4 653.226   2
   0  -3  -5 35468.3 614.751   2
   0   3  -5 35103.4 638.381   6
   0  -3  -6 445.797 30.9115   3
   0   3  -6 364.053 39.9674   2
   0  -3  -6 418.465 33.2343   2
   0   3  -6 373.796 36.1953   6
   0  -3  -6 377.411 41.3015   8
   0  -3   6 435.438 35.9963   1
   0  -3   6 465.856 44.9295   5
   0  -3  -6 440.908 44.1260   6
   0   3   6 312.136 45.4058   4
   0   3   6 382.094 35.7607   5
   0  -3  -6 390.707 45.4914   7
   0  -3  -7 632.847 52.7269   6
   0  -3  -7 712.664 46.7761   2
   0   3   7 616.451 44.5090   1
   0  -3  -7 731.803 61.5779   7
   0   3  -7 594.312 46.9870   6
   0  -3  -7 625.125 51.4870   8
   0   3   7 631.256 47.9751   5
   0   3   7 658.449 60.6708   4
   0  -3  -7 630.086 37.3410   3
   0  -3   7 573.076 42.8374   1
   0   3  -7 629.102 54.2605   2
   0  -3   7 597.191 54.6292   5
   0  -3  -8 51.8197 23.5963   8
   0  -3   8 148.657 33.4536   5
   0   3   8 106.373 34.6588   4
   0   3   8 132.650 27.0418   5
   0  -3  -8 167.202 37.1132   7
   0   3  -8 135.984 33.0059   2
   0  -3  -8 128.319 31.5443   6
   0   3   8 91.5765 21.8849   1
   0   3  -8 112.591 23.5033   6
   0  -3  -8 89.1451 20.4880   2
   0  -3   8 121.527 22.8344   1
   0  -3  -9 5220.94 176.289   6
   0  -3  -9 5374.19 175.993   8
   0   3  -9 5315.35 165.031   6
   0  -3   9 5244.51 189.213   5
   0  -3  -9 5173.11 162.637   2
   0   3  -9 4913.69 181.504   2
   0  -3   9 5835.85 155.278   1
   0   3   9 5229.41 171.611   5
   0   3   9 5105.93 194.624   4
   0   3   9 5437.33 155.170   1
   0  -3  -9 5260.02 189.032   7
   0  -3 -10 4148.06 159.748   6
   0  -3  10 4292.30 176.038   5
   0  -3  10 4474.54 134.519   1
   0   3  10 3945.52 176.395   4
   0  -3 -10 4393.59 175.721   7
   0   3 -10 4150.15 169.550   2
   0   3  10 4430.27 162.104   5
   0  -3 -10 4399.63 162.140   8
   0   3  10 4416.99 138.908   1
   0   3 -10 4304.01 149.832   6
   0   3 -11 3641.99 165.897   2
   0  -3 -11 3997.49 159.252   8
   0   3  11 3882.46 159.093   5
   0  -3 -11 3851.41 170.359   7
   0  -3 -11 3886.82 151.843   2
   0  -3 -11 4100.14 162.457   6
   0  -3  11 3910.18 173.898   5
   0   3  11 3899.53 180.526   4
   0   3 -11 4222.35 150.687   6
   0   3  12 3675.73 181.606   4
   0  -3  12 3844.37 178.565   5
   0   3 -12 3533.84 169.356   2
   0  -3 -12 3607.73 157.359   6
   0  -3 -12 3477.48 167.915   7
   0  -3 -12 3637.28 153.248   2
   0   3  12 3772.47 163.896   5
   0  -3 -12 3787.72 159.205   8
   0  -3 -13 3056.55 147.715   6
   0   3 -13 3014.80 161.175   2
   0  -3  13 2945.97 163.188   5
   0  -3 -13 2781.40 139.593   2
   0   3  13 2883.53 149.354   5
   0  -3 -13 3104.78 162.732   7
   0   3  13 2932.93 169.039   4
   0  -3 -14 614.398 77.8901   7
   0   3  14 673.890 75.8540   5
   0  -3  14 588.149 77.7383   5
   0   3  14 625.611 82.8951   4
   0  -3 -14 493.784 62.2653   2
   0   3 -14 573.497 74.1595   2
   0  -3 -15 286.798 52.6935   2
   0  -3 -15 321.717 60.6806   7
   0   3  15 354.910 71.3409   4
   0   3  15 325.312 64.6615   5
   0   3 -15 307.784 62.3337   2
   0  -3  15 356.444 66.9272   5
   0   3  16 258.863 53.9894   5
   0   3  16 278.774 66.9070   4
   0  -3 -16 187.789 47.6044   2
   0   3 -16 290.291 60.5032   2
   0  -3  16 286.218 61.4354   5
   0  -3 -16 162.495 48.6145   7
   0  -3 -17 352.728 69.8173   7
   0   3  17 462.941 70.9623   5
   0  -3  17 450.931 77.1664   5
   0   3  17 352.092 72.8212   4
   0   3 -17 451.581 75.0352   2
   0  -3 -18 215.768 58.6044   7
   0   4   0 36328.6 657.539   4
   0   4   0 37076.7 597.191   2
   0  -4   0 36506.4 625.331   5
   0  -4  -1 16259.0 302.257   5
   0  -4  -1 15945.4 318.737   7
   0   4  -1 16060.7 292.376   2
   0   4  -1 16572.2 336.264   4
   0  -4  -1 15761.5 332.470   8
   0  -4   1 15923.6 310.251   5
   0   4   1 16522.2 336.512   4
   0  -4  -2 24285.8 460.125   8
   0   4   2 23950.6 463.396   4
   0  -4  -2 23985.9 451.754   7
   0  -4   2 24136.5 442.181   5
   0   4  -2 23558.0 426.936   2
   0   4  -2 23244.2 462.084   4
   0   4  -3 2767.69 108.645   4
   0   4  -3 2833.36 93.2853   2
   0  -4  -3 2901.37 105.946   8
   0  -4   3 2899.55 101.053   5
   0  -4  -3 2844.47 105.794   7
   0   4   3 2875.50 109.906   4
   0  -4  -4 116.136 21.7892   3
   0  -4  -4 118.746 30.6817   7
   0   4   4 131.693 32.5935   4
   0   4  -4 97.3900 27.5032   4
   0  -4  -4 114.282 26.5061   8
   0  -4   4 101.840 25.6846   5
   0  -4  -4 129.977 12.1218   2
   0   4  -4 153.956 26.1018   2
   0  -4  -5 2696.84 114.176   7
   0  -4   5 2617.37 107.391   5
   0   4  -5 2572.95 115.672   4
   0   4  -5 2752.35 105.350   2
   0  -4  -5 2711.58 88.9376   3
   0  -4  -5 2648.27 73.8919   2
   0  -4  -5 2774.62 108.613   8
   0   4  -5 2597.25 100.767   6
   0   4   5 2642.42 115.234   4
   0  -4  -6 7469.73 207.680   8
   0  -4  -6 7621.95 179.773   3
   0   4   6 7389.01 222.075   4
   0   4  -6 7632.88 200.198   6
   0   4  -6 7759.37 227.859   4
   0  -4  -6 8035.50 224.303   7
   0  -4   6 7923.72 216.717   5
   0   4  -6 7674.89 209.727   2
   0  -4  -6 7757.18 170.285   2
   0  -4  -7 8649.14 247.593   7
   0  -4   7 8600.20 241.330   5
   0  -4  -7 8584.17 231.720   8
   0  -4  -7 8832.04 196.941   3
   0  -4  -7 8373.45 195.796   2
   0   4  -7 8722.86 223.071   6
   0   4  -7 8563.15 236.068   2
   0   4   7 8389.44 248.333   4
   0   4  -8 12791.5 320.897   2
   0  -4  -8 12596.4 328.781   7
   0   4  -8 12648.5 300.261   6
   0   4   8 12703.9 297.132   5
   0  -4  -8 12439.6 309.944   8
   0   4   8 12507.8 334.139   4
   0  -4   8 12518.2 324.437   5
   0  -4  -8 13390.9 269.163   3
   0  -4  -8 13001.6 278.700   2
   0  -4   9 1690.76 103.853   5
   0   4  -9 1434.48 93.7242   2
   0  -4  -9 1508.48 91.2705   8
   0   4   9 1704.42 85.6859   1
   0  -4  -9 1651.98 81.0210   2
   0   4   9 1624.60 88.2219   5
   0   4   9 1598.76 107.089   4
   0  -4  -9 1566.58 101.968   7
   0   4  -9 1569.91 86.2272   6
   0   4  10 1010.92 89.3849   4
   0  -4 -10 852.674 71.7313   8
   0   4 -10 902.111 67.0070   6
   0  -4  10 874.365 79.8285   5
   0  -4 -10 855.867 80.1422   7
   0   4  10 1072.00 67.6253   1
   0   4  10 921.918 71.1167   5
   0   4 -10 888.983 78.3991   2
   0   4  11 112.439 32.9597   5
   0  -4 -11 75.3831 26.5354   2
   0   4 -11 125.957 31.9035   6
   0  -4  11 46.3467 33.1690   5
   0  -4 -11 88.1591 35.3033   7
   0  -4 -11 152.584 36.6870   8
   0   4 -11 63.8340 32.8272   2
   0   4  11 183.976 51.5697   4
   0   4 -12 336.540 55.7895   2
   0  -4 -12 324.460 58.2602   7
   0   4  12 398.687 54.0362   5
   0   4  12 413.499 64.6034   4
   0  -4  12 554.759 70.2044   5
   0  -4 -12 424.762 56.7669   8
   0  -4 -12 351.683 46.8488   2
   0  -4 -13 313.881 60.8284   7
   0   4  13 321.449 67.3393   4
   0  -4 -13 222.193 38.4908   2
   0  -4 -13 328.378 50.2586   8
   0   4  13 400.616 55.9587   5
   0   4 -13 256.052 51.3507   2
   0  -4  13 214.052 49.2432   5
   0  -4 -14 1679.81 108.028   2
   0   4 -14 1356.24 112.732   2
   0   4  14 1612.03 132.095   4
   0   4  14 1564.57 112.776   5
   0  -4  14 1425.71 119.688   5
   0  -4 -14 1449.73 120.459   7
   0   4 -15 804.306 91.5717   2
   0   4  15 771.332 83.9751   5
   0  -4 -15 843.369 94.6253   7
   0  -4  15 717.386 88.8852   5
   0   4  15 972.934 108.297   4
   0  -4  16 821.200 100.725   5
   0   4  16 814.006 90.0378   5
   0   4 -16 768.325 94.3287   2
   0   4  16 776.629 102.011   4
   0  -4 -16 732.318 90.7896   7
   0   4 -17 22.7416 24.0082   2
   0   4  17 54.6806 46.3643   4
   0  -4  17 91.9478 46.4752   5
   0  -4 -17 40.2937 40.5018   7
   0  -4 -18-21.2675 34.4589   7
   0  -5   0 3.36795 12.6219   5
   0   5   0 9.40722 7.19968   2
   0   5   0 13.6793 24.1291   4
   0  -5   0 38.9884 27.5034   8
   0  -5  -1 1106.20 61.4337   7
   0  -5  -1 1044.36 68.4996   8
   0  -5  -1 1092.24 51.7630   5
   0   5   1 1152.10 71.2124   4
   0   5  -1 1093.44 45.0676   2
   0  -5   1 1118.66 56.4671   5
   0   5  -1 1193.35 72.2871   4
   0  -5   2 6371.95 165.325   5
   0  -5  -2 6222.83 150.822   5
   0   5  -2 6209.98 150.012   2
   0  -5  -2 6376.39 175.504   7
   0   5  -2 6275.09 186.595   4
   0   5   2 6577.44 188.367   4
   0  -5  -2 6045.70 180.980   8
   0   5  -3 7663.04 217.252   4
   0   5   3 7580.96 215.741   4
   0  -5  -3 8017.98 210.052   7
   0  -5  -3 7795.56 212.601   8
   0  -5   3 7871.43 198.384   5
   0   5  -3 7763.31 185.953   2
   0   5  -4 14597.5 341.161   4
   0  -5   4 14652.6 321.159   5
   0   5   4 14130.2 337.955   4
   0   5  -4 14501.2 308.225   2
   0  -5  -4 14386.1 330.648   7
   0  -5  -4 14203.9 329.035   8
   0   5  -5 5244.90 178.979   4
   0  -5  -5 4949.13 104.335   2
   0  -5  -5 4959.41 142.925   3
   0  -5  -5 5287.02 172.867   7
   0   5  -5 4542.21 150.165   2
   0   5   5 4796.06 171.933   4
   0  -5  -5 5028.74 165.002   8
   0  -5   5 4780.60 159.774   5
   0   5  -6 2174.02 102.315   2
   0  -5   6 2188.73 107.204   5
   0  -5  -6 2260.70 89.2755   3
   0  -5  -6 2321.12 115.020   7
   0   5  -6 2264.60 101.433   6
   0  -5  -6 2311.39 108.385   8
   0  -5  -6 2388.90 71.1981   2
   0   5  -6 2376.91 120.101   4
   0   5   6 2344.37 117.539   4
   0  -5   7 60.6010 26.7579   5
   0  -5  -7 9.21270 19.8635   8
   0  -5  -7 47.1076 31.1965   7
   0   5  -7 96.9878 35.7414   4
   0   5  -7 31.0388 24.2696   2
   0   5   7 53.1680 27.8172   4
   0  -5  -7 29.3729 12.7301   2
   0  -5  -7 41.0332 17.8775   3
   0   5  -7 53.6790 23.3074   6
   0  -5  -8 868.505 71.4062   8
   0   5  -8 801.802 63.5624   6
   0  -5   8 890.402 75.3577   5
   0   5   8 878.505 78.9700   4
   0  -5  -8 883.544 50.9108   2
   0  -5  -8 791.065 74.7765   7
   0   5  -8 813.258 69.0301   2
   0  -5  -8 1018.49 57.7991   3
   0  -5  -9 810.875 51.7341   3
   0   5   9 691.456 75.4427   4
   0  -5   9 796.297 74.6026   5
   0   5  -9 774.898 63.6288   6
   0  -5  -9 766.932 76.4253   7
   0  -5  -9 701.731 65.9558   8
   0   5  -9 856.617 73.6473   2
   0  -5  -9 806.943 53.5056   2
   0   5  10 892.390 67.9893   1
   0   5  10 806.232 81.6628   4
   0  -5  10 1046.00 89.2896   5
   0  -5 -10 1046.39 66.0939   2
   0   5 -10 962.621 82.7490   2
   0   5 -10 1030.17 74.9757   6
   0  -5 -10 893.815 76.7988   8
   0  -5 -10 1083.77 92.9243   7
   0  -5 -11 4331.81 178.625   8
   0  -5 -11 4313.65 195.996   7
   0   5  11 4177.38 197.066   4
   0  -5  11 4529.73 197.254   5
   0   5 -11 4624.73 174.111   6
   0   5 -11 4306.55 187.726   2
   0   5 -12 622.488 74.8158   2
   0   5  12 544.440 77.3847   4
   0  -5  12 592.892 75.5684   5
   0  -5 -12 629.852 79.8499   7
   0  -5 -12 815.470 77.0780   8
   0   5  13 456.393 73.7071   4
   0   5 -13 296.162 57.0868   2
   0  -5 -13 353.285 60.1092   7
   0  -5  13 290.794 56.6651   5
   0   5  14 105.104 44.2844   4
   0  -5 -14 100.058 45.5454   7
   0  -5  14 123.701 48.7167   5
   0   5 -14 97.7365 42.2729   2
   0   5 -15-39.9655 31.6066   2
   0   5  15-21.5692 31.1307   4
   0  -5  15-1.19441 33.1431   5
   0  -5 -15 30.7065 32.0389   7
   0   5 -16 55.5630 37.4535   2
   0   5  16 144.150 53.8060   4
   0  -5 -16 120.596 44.8333   7
   0  -5  16 167.879 52.4684   5
   0  -5 -17 314.659 69.7923   7
   0   6   0 11513.8 214.641   2
   0  -6   0 11607.8 293.714   8
   0   6   0 11589.3 291.683   4
   0  -6   0 11364.0 250.630   5
   0   6  -1 13475.7 260.914   2
   0  -6  -1 13899.0 282.685   5
   0  -6  -1 13103.8 324.839   8
   0  -6   1 13397.6 288.532   5
   0   6  -1 13380.3 326.641   4
   0   6   1 13704.5 329.079   4
   0  -6   2 172.244 28.3620   5
   0   6  -2 187.407 23.3176   2
   0   6  -2 179.506 36.2550   4
   0   6   2 254.937 39.1175   4
   0  -6  -2 183.959 24.2292   5
   0  -6  -2 177.065 35.5885   8
   0  -6  -2 185.522 33.5221   7
   0   6  -3 893.524 53.5877   2
   0  -6  -3 976.850 67.7274   7
   0   6  -3 899.580 72.1926   4
   0  -6  -3 943.374 71.8188   8
   0  -6   3 908.178 60.6621   5
   0   6   3 899.983 70.3559   4
   0  -6  -3 890.406 50.2623   5
   0   6  -4 344.941 47.1647   4
   0   6   4 371.782 47.2989   4
   0   6  -4 359.993 37.2042   2
   0  -6  -4 419.242 48.5686   7
   0  -6  -4 337.424 45.9605   8
   0  -6   4 385.769 43.1223   5
   0  -6  -5 4045.00 154.970   8
   0  -6  -5 3920.19 155.381   7
   0   6  -5 3855.39 161.286   4
   0  -6   5 3853.90 146.281   5
   0   6   5 4102.80 163.952   4
   0   6  -5 4011.71 139.109   2
   0  -6  -5 3994.42 135.594   3
   0  -6  -6 2719.83 67.5721   2
   0   6  -6 2661.72 119.787   6
   0  -6   6 2994.25 129.859   5
   0   6  -6 2627.55 116.106   2
   0  -6  -6 2738.57 131.781   7
   0   6   6 2666.78 134.254   4
   0  -6  -6 2821.59 109.519   3
   0   6  -6 2647.90 135.603   4
   0  -6  -6 2562.16 124.077   8
   0  -6  -7 7318.04 241.558   7
   0   6  -7 7406.89 249.323   4
   0   6   7 7040.72 243.320   4
   0  -6  -7 7749.81 202.355   3
   0  -6  -7 7517.08 233.518   8
   0  -6  -7 7649.88 160.527   2
   0  -6   7 7300.00 232.370   5
   0   6  -7 7019.52 219.524   2
   0   6  -7 7355.22 221.636   6
   0  -6  -8 2847.29 145.182   7
   0   6   8 2477.57 139.336   4
   0   6  -8 2465.31 124.154   2
   0  -6   8 2418.47 128.828   5
   0  -6  -8 2718.69 106.252   3
   0   6  -8 2465.65 119.657   6
   0   6  -8 2341.66 137.219   4
   0  -6  -8 2445.37 126.541   8
   0  -6  -9 3398.76 154.559   8
   0  -6   9 3324.90 158.290   5
   0   6  -9 3130.41 148.697   2
   0  -6  -9 3605.66 169.911   7
   0  -6  -9 3564.94 124.303   3
   0   6   9 3118.00 163.690   4
   0   6  -9 3388.22 144.987   6
   0  -6 -10 0.12592 33.5223   7
   0   6 -10 24.9304 26.8820   2
   0   6  10 0.39707 29.3737   4
   0   6 -10-5.89138 25.5581   6
   0  -6 -10 29.4821 30.9528   8
   0   6  10 32.5473 27.7904   1
   0  -6  10 53.6607 38.0987   5
   0   6  11 0.28593 33.6906   4
   0  -6  11-20.2339 27.2304   5
   0  -6 -11-25.2266 29.4247   8
   0   6 -11 12.7421 29.4293   2
   0  -6 -11-25.4815 34.5053   7
   0  -6 -12 208.044 46.6494   8
   0   6  12 153.484 53.0524   4
   0  -6 -12 204.338 51.3061   7
   0   6 -12 119.269 42.3165   2
   0  -6  12 162.351 48.4211   5
   0   6 -13 864.349 91.0597   2
   0  -6 -13 1062.80 106.223   7
   0   6  13 816.426 95.3291   4
   0  -6  13 848.699 92.9446   5
   0   6 -14 111.085 35.5836   2
   0   6  14 223.072 64.6082   4
   0  -6 -14 155.286 53.7901   7
   0  -6  14 218.325 53.0445   5
   0   6 -15 997.248 104.855   2
   0   6  15 1032.25 113.518   4
   0  -6 -15 944.149 105.259   7
   0  -6  15 1081.32 113.518   5
   0   6  16 140.863 57.3688   4
   0  -6 -16 115.980 49.6230   7
   0  -6  16 119.063 53.4256   5
   0   6 -16 87.1678 49.0934   2
   0   7   0 27.1485 8.50608   2
   0   7   0-14.6414 28.0434   4
   0  -7   0 22.7444 28.9676   8
   0  -7   0-2.28252 12.9635   5
   0   7  -1 1305.98 89.9268   4
   0  -7  -1 1324.38 65.8287   5
   0  -7  -1 1258.42 88.5817   8
   0   7  -1 1230.80 52.9570   2
   0  -7   1 1133.73 66.3123   5
   0   7   1 1247.72 87.5956   4
   0  -7   1 1275.15 90.0047   8
   0   7  -2 10970.5 303.366   4
   0  -7  -2 11190.0 302.057   8
   0  -7  -2 10813.5 279.515   7
   0   7   2 11190.3 303.224   4
   0   7  -2 10962.1 238.856   2
   0  -7  -2 11291.7 248.504   5
   0  -7   2 10737.9 263.674   5
   0   7  -3 3699.14 119.365   2
   0  -7  -3 3790.51 120.058   5
   0  -7   3 3609.47 134.529   5
   0   7  -3 3626.09 157.091   4
   0  -7  -3 3688.13 155.686   8
   0   7   3 3675.47 157.100   4
   0  -7  -3 3690.67 147.481   7
   0  -7  -4 10429.8 291.809   7
   0   7  -4 10971.9 262.026   2
   0  -7  -4 11748.3 254.100   5
   0  -7  -4 10856.4 302.120   8
   0  -7   4 10904.7 282.509   5
   0   7   4 11241.8 311.349   4
   0   7  -4 10954.5 310.655   4
   0   7  -5 1421.36 101.096   4
   0   7   5 1366.19 97.6659   4
   0  -7  -5 1353.06 93.5861   8
   0  -7   5 1376.05 86.5626   5
   0   7  -5 1427.25 80.0270   2
   0  -7  -5 1549.71 98.9826   7
   0  -7  -5 1495.38 85.7470   3
   0  -7  -6 2709.32 115.749   3
   0  -7  -6 2678.10 136.626   7
   0   7  -6 2596.09 141.036   4
   0  -7   6 2823.17 131.834   5
   0  -7  -6 2529.09 133.404   8
   0   7  -6 2860.73 123.425   2
   0   7   6 2405.49 134.965   4
   0   7  -6 2599.74 128.245   6
   0   7  -7 384.041 57.2340   4
   0  -7  -7 384.222 55.3459   8
   0  -7  -7 325.612 53.2155   7
   0   7   7 359.490 57.7584   4
   0  -7   7 333.154 50.8598   5
   0   7  -7 340.518 44.5273   2
   0  -7  -7 319.695 42.3137   3
   0   7  -7 430.203 53.6343   6
   0   7   8 616.201 74.8873   4
   0   7  -8 590.764 63.5779   2
   0   7  -8 727.822 68.7249   6
   0  -7   8 628.333 70.2262   5
   0  -7  -8 583.706 52.9953   3
   0  -7  -8 735.592 78.2885   7
   0  -7  -8 687.737 72.2056   8
   0   7  -8 591.374 74.7424   4
   0   7  -9 305.201 48.5171   6
   0   7  -9 389.853 61.6731   4
   0  -7   9 475.049 61.6105   5
   0   7   9 340.385 59.6086   4
   0  -7  -9 393.068 58.9715   8
   0  -7  -9 510.774 71.9058   7
   0   7  -9 403.112 56.0045   2
   0  -7 -10 3958.22 181.400   8
   0   7 -10 3907.62 168.165   6
   0  -7  10 3990.54 185.645   5
   0  -7 -10 3859.29 190.734   7
   0   7 -10 3558.44 169.870   2
   0   7  10 3949.02 197.345   4
   0  -7  11 407.608 66.8781   5
   0  -7 -11 433.218 62.9450   8
   0   7 -11 349.167 57.0181   2
   0  -7 -11 371.973 67.5179   7
   0   7  11 308.752 60.4120   4
   0   7  12 1582.85 130.652   4
   0   7 -12 1547.58 120.301   2
   0  -7  12 2029.80 142.016   5
   0  -7 -12 1585.73 128.932   7
   0   7 -13 49.8710 37.3497   2
   0  -7  13 29.2296 29.0274   5
   0   7  13 95.2903 46.9649   4
   0  -7 -13 28.9451 34.6282   7
   0  -7  14 159.306 48.0736   5
   0   7  14 199.658 54.6256   4
   0  -7 -14 180.494 55.1702   7
   0   7 -14 185.657 54.3357   2
   0  -7 -15 114.924 57.4187   7
   0  -7  15 1.50796 38.2605   5
   0   7 -15 21.8290 35.1626   2
   0   7  15 81.9840 47.9803   4
   0   8   0 1072.41 87.4730   4
   0  -8   0 1053.41 64.3058   5
   0  -8   0 1099.72 89.3260   8
   0   8   1 9442.95 287.946   4
   0  -8   1 9617.39 243.688   5
   0   8  -1 9879.76 206.119   2
   0  -8  -1 9087.25 284.826   8
   0  -8  -1 9450.38 233.604   5
   0  -8   1 9552.03 291.517   8
   0   8  -1 9301.17 286.927   4
   0   8  -2 1037.94 55.2571   2
   0   8   2 1018.59 86.7118   4
   0  -8  -2 1140.73 63.7668   5
   0   8  -2 936.841 83.0958   4
   0  -8  -2 913.531 81.9322   8
   0  -8   2 869.491 63.9562   5
   0   8   3 906.614 80.8887   4
   0  -8  -3 1098.03 61.9813   5
   0   8  -3 967.560 85.0427   4
   0   8  -3 919.563 58.1892   2
   0  -8  -3 1021.31 86.6000   8
   0  -8  -3 943.930 76.5424   7
   0  -8   3 977.981 70.6538   5
   0   8   4 921.076 84.5748   4
   0   8  -4 904.508 61.2157   2
   0  -8  -4 975.507 60.0023   5
   0   8  -4 987.169 87.6581   4
   0  -8   4 885.300 70.2245   5
   0  -8  -4 918.528 78.2201   7
   0  -8  -4 979.610 84.6195   8
   0  -8  -5 2187.36 128.454   8
   0  -8  -5 2286.75 128.544   7
   0   8   5 2364.16 137.285   4
   0   8  -5 2416.95 109.455   2
   0  -8  -5 2448.97 99.3984   5
   0   8  -5 2341.44 137.359   4
   0  -8  -5 2411.02 117.828   3
   0  -8   5 2359.55 120.274   5
   0  -8  -6 79.8705 31.2936   8
   0   8  -6 16.1506 28.0341   4
   0  -8  -6 73.9824 37.1719   7
   0  -8   6 57.2867 30.4158   5
   0   8   6 21.5770 29.0790   4
   0  -8  -6 10.8702 20.7193   3
   0   8  -6 31.1058 21.1691   2
   0  -8  -7 5926.86 225.599   8
   0  -8  -7 6415.35 202.090   3
   0   8  -7 5932.54 240.617   4
   0   8  -7 6316.06 222.875   6
   0   8  -7 5725.67 200.907   2
   0   8   7 5585.27 232.296   4
   0  -8   7 6126.55 219.855   5
   0  -8  -7 5920.58 230.738   7
   0  -8   8 11.3463 26.1281   5
   0   8   8 78.3281 41.5459   4
   0   8  -8 29.5738 22.7411   6
   0  -8  -8 36.4601 22.0021   3
   0   8  -8-7.24675 23.0950   2
   0   8  -8 87.4924 46.4079   4
   0  -8  -8 22.1934 31.2555   8
   0  -8  -8-8.59254 35.1066   7
   0   8   9 2041.54 141.703   4
   0  -8  -9 2055.68 139.346   7
   0  -8   9 1964.55 128.238   5
   0   8  -9 2211.15 149.629   4
   0   8  -9 2033.71 121.787   2
   0  -8  -9 1987.46 129.337   8
   0   8  -9 2072.89 124.520   6
   0   8 -10-4.08458 25.3932   2
   0  -8 -10 59.6402 43.2964   7
   0  -8  10 13.0543 30.4121   5
   0  -8 -10 9.13070 28.3457   8
   0   8  10-9.07445 29.1614   4
   0   8 -11 0.65734 22.5751   2
   0   8  11 65.6219 44.5856   4
   0  -8 -11 101.158 48.8807   7
   0  -8  11-12.7828 29.7731   5
   0  -8 -11-42.1034 35.6743   8
   0  -8  12 68.2234 37.9490   5
   0  -8 -12 66.7988 47.2151   7
   0   8 -12 42.1267 34.0900   2
   0   8  12 11.5690 26.3927   4
   0  -8  13 1047.15 110.250   5
   0  -8 -13 819.899 96.7130   7
   0   8  13 817.721 100.716   4
   0   8 -13 818.788 95.1354   2
   0   8 -14 111.621 47.8986   2
   0   8  14 69.7557 42.2560   4
   0  -8 -14 37.8506 37.5736   7
   0  -8  14 22.5478 39.5579   5
   0   9   0 28.3592 29.3315   4
   0  -9   0-18.9582 31.8568   8
   0  -9   0 6.80570 15.1551   5
   0  -9  -1 8.56066 16.0445   5
   0  -9   1 1.10799 27.6016   8
   0   9   1 80.7791 36.6196   4
   0  -9  -1-8.80403 27.7688   8
   0  -9   1 18.0308 18.4501   5
   0   9  -1 7.49738 31.4708   4
   0   9   2 3258.94 166.338   4
   0  -9  -2 3505.75 125.703   5
   0  -9   2 3466.57 138.743   5
   0  -9  -2 3400.03 170.363   8
   0  -9   2 3328.73 169.132   8
   0   9  -2 3405.46 169.322   4
   0  -9  -3 237.226 53.0855   8
   0  -9   3 99.1571 29.7018   5
   0   9  -3 146.465 43.0848   4
   0   9   3 235.616 51.9144   4
   0  -9   4 6534.83 214.234   5
   0   9   4 5856.74 237.110   4
   0   9  -4 5989.81 239.754   4
   0   9  -4 6509.63 189.429   2
   0  -9  -4 6237.09 238.987   8
   0   9  -5 94.2633 26.1195   2
   0  -9  -5 77.4951 32.9922   7
   0   9  -5 83.4361 40.3013   4
   0  -9  -5 132.040 45.5821   8
   0   9   5 61.3778 39.6765   4
   0  -9   5 120.657 35.2746   5
   0  -9  -5 126.881 35.6571   3
   0  -9   6 1461.48 102.138   5
   0  -9  -6 1613.14 115.892   7
   0   9   6 1682.27 123.432   4
   0   9  -6 1556.68 122.734   4
   0   9  -6 1549.44 94.7152   2
   0  -9  -6 1495.69 99.7789   3
   0  -9  -6 1481.21 113.626   8
   0   9  -7 130.716 37.1089   2
   0  -9  -7 4.11331 32.2103   8
   0  -9   7 61.3264 30.2564   5
   0   9  -7 62.7423 33.3897   6
   0   9   7 26.6605 35.7357   4
   0  -9  -7 38.1028 25.7783   3
   0   9  -7 85.8115 39.3057   4
   0  -9  -7 36.1421 34.1338   7
   0  -9  -8 420.965 70.2750   7
   0   9  -8 327.158 51.4287   2
   0   9   8 256.326 58.1123   4
   0  -9  -8 330.911 61.0257   8
   0  -9   8 352.746 56.5929   5
   0   9  -8 307.471 63.1067   4
   0   9  -8 290.118 54.5382   6
   0  -9   9 7.43053 23.2625   5
   0   9  -9 16.5601 29.2630   6
   0   9  -9-3.72654 25.3782   2
   0   9   9 19.6795 34.2541   4
   0  -9  -9 47.9691 36.7064   8
   0  -9  -9-25.0129 36.4389   7
   0   9  -9-22.8279 36.7752   4
   0  -9 -10 1662.52 126.189   8
   0   9 -10 1652.42 138.161   4
   0   9 -10 1697.31 119.815   2
   0   9  10 1705.88 138.614   4
   0  -9 -10 1985.42 146.056   7
   0  -9  10 1641.03 125.214   5
   0  -9 -11 15.0185 28.3370   8
   0   9 -11 47.2874 34.7409   2
   0   9  11 21.9061 35.1094   4
   0  -9 -11-1.55536 32.9590   7
   0  -9  11 53.5604 39.6572   5
   0  -9  12 813.618 95.5133   5
   0   9 -12 635.769 80.8279   2
   0   9  12 772.161 99.2321   4
   0  -9 -12 861.746 102.532   7
   0  -9  13-9.99745 33.0142   5
   0   9 -13 63.7713 35.2953   2
   0   9  13 46.1595 45.9565   4
   0  -9 -13 21.4827 40.9993   7
   0   9 -14 54.9400 45.9604   2
   0 -10   0 256.391 57.4598   8
   0  10   0 202.236 49.4445   4
   0 -10   1 3163.78 174.952   8
   0 -10   1 3232.80 134.630   5
   0  10   1 3209.23 172.894   4
   0  10  -1 3259.39 174.520   4
   0 -10  -1 3039.13 170.507   8
   0  10  -2 216.071 51.4201   4
   0  10   2 102.792 37.5091   4
   0 -10   2 237.688 57.7507   8
   0 -10   2 142.708 30.7684   5
   0 -10  -2 190.179 54.7508   8
   0 -10   3 547.996 60.2564   5
   0  10   3 442.743 69.0046   4
   0 -10  -3 543.896 76.6314   8
   0  10  -3 495.167 72.5597   4
   0 -10   3 503.039 76.0559   8
   0  10  -4 10.6848 27.2714   4
   0  10   4-8.27131 33.7241   4
   0 -10   4-1.20331 21.8740   5
   0 -10   4 15.1155 32.5502   8
   0 -10  -4 20.5649 35.3199   8
   0 -10  -5 621.267 82.0716   8
   0  10   5 584.134 77.4558   4
   0 -10  -5 682.448 71.6823   3
   0 -10   5 701.095 71.8417   5
   0  10  -5 666.737 83.5809   4
   0 -10  -6 104.371 45.2670   8
   0  10   6 62.2964 40.5509   4
   0  10  -6 114.813 44.1118   4
   0 -10  -6 118.879 36.3774   3
   0 -10  -6 86.1787 36.9525   7
   0 -10   6 112.055 34.3329   5
   0 -10  -7 1940.41 138.244   7
   0 -10  -7 2027.99 122.422   3
   0 -10  -7 1932.80 137.913   8
   0 -10   7 2058.11 130.897   5
   0  10   7 1991.62 145.721   4
   0  10  -7 1938.81 133.740   6
   0  10  -7 1861.60 143.722   4
   0 -10  -8 26.3572 39.3206   8
   0  10  -8 67.7992 28.8026   2
   0 -10  -8 39.4038 39.2802   7
   0  10  -8 3.13510 32.1930   4
   0  10   8-2.19123 34.1044   4
   0 -10   8 18.4473 26.5014   5
   0  10  -8-6.00501 24.1325   6
   0 -10  -9 1296.90 115.375   8
   0  10  -9 1603.44 114.063   2
   0  10   9 1250.92 121.051   4
   0 -10  -9 1366.45 121.940   7
   0  10  -9 1536.83 136.688   4
   0 -10   9 1414.42 116.308   5
   0 -10 -10-5.22554 34.5396   8
   0  10  10 38.9684 40.6422   4
   0  10 -10-2.57162 25.0049   2
   0 -10  10 21.5876 33.9035   5
   0 -10 -10 19.8009 38.3656   7
   0  10 -10 33.3872 44.7135   4
   0  10  11 12.9647 39.7003   4
   0 -10 -11 21.9626 34.0611   7
   0  10 -11 51.7342 29.5083   2
   0 -10  11-3.67049 27.3983   5
   0 -10  12 22.5946 36.5068   5
   0  10 -12 68.6616 33.8798   2
   0 -10 -12 34.6390 41.3940   7
   0  10  12-4.34648 43.2546   4
   0 -10  13 356.017 75.4697   5
   0  10 -13 397.333 69.4351   2
   0  11   0 25.2370 38.1686   4
   0 -11   0-52.2455 46.7465   8
   0  11  -1 267.286 57.5220   4
   0 -11  -1 245.193 59.4667   8
   0 -11   1 542.660 83.2727   8
   0  11   1 342.575 65.2789   4
   0 -11   2 2011.60 148.741   8
   0  11  -2 2255.28 153.063   4
   0  11   2 1971.49 144.678   4
   0 -11  -2 2073.38 150.015   8
   0  11  -3 180.065 56.8273   4
   0 -11   3 153.392 53.7003   8
   0 -11  -3 119.863 46.2135   8
   0  11   3 273.722 58.7201   4
   0  11  -4 1296.76 123.466   4
   0 -11  -4 1138.89 111.465   8
   0  11   4 1146.58 111.918   4
   0 -11   4 1152.53 90.5614   5
   0 -11   4 923.292 104.329   8
   0 -11  -5 154.024 42.3844   3
   0  11  -5 179.623 55.3467   4
   0 -11   5 154.633 40.7603   5
   0 -11  -5 170.186 50.6138   8
   0  11   5 220.649 57.2749   4
   0 -11   5 93.1133 39.0034   8
   0 -11  -6 121.565 45.8959   8
   0  11   6 216.724 55.8546   4
   0  11  -6 182.739 55.7472   4
   0 -11   6 176.557 46.2940   5
   0 -11  -6 185.633 44.9787   3
   0  11   7 94.1990 44.9186   4
   0 -11  -7 61.2809 43.1691   8
   0  11  -7 27.0011 36.8939   4
   0  11  -7 19.5135 26.3696   6
   0 -11   7 38.2844 28.4099   5
   0  11  -8 61.5567 43.4675   4
   0 -11   8 100.451 33.9541   5
   0  11   8 50.1370 47.2033   4
   0 -11  -8 56.3091 35.3842   8
   0  11  -8 56.0536 37.1734   6
   0 -11  -9 41.5119 36.0540   7
   0 -11   9-29.7839 33.2465   5
   0 -11  -9 21.1691 35.2747   8
   0  11  -9 20.2771 33.1102   4
   0  11   9 60.3801 47.9115   4
   0 -11 -10 314.682 67.1982   7
   0  11  10 309.715 67.8590   4
   0 -11 -10 276.524 65.8094   8
   0 -11  10 182.357 51.9754   5
   0  11 -10 316.702 74.2745   4
   0 -11  11 32.3372 33.8393   5
   0 -11  12 434.238 76.6638   5
   0 -12   0 119.894 54.5017   8
   0  12   0 172.432 58.0074   4
   0  12   1 860.278 101.587   4
   0 -12  -1 801.016 104.054   8
   0 -12   1 877.794 104.973   8
   0  12  -1 1034.68 109.794   4
   0 -12  -2 530.094 92.6387   8
   0  12  -2 408.991 73.8457   4
   0 -12   2 348.026 74.3469   8
   0  12   2 372.354 71.8636   4
   0  12   3 20.7670 29.7622   4
   0 -12   3 97.9855 43.3899   8
   0  12  -3 98.6957 51.7427   4
   0 -12  -3 110.170 53.1719   8
   0  12   4 72.8935 38.3011   4
   0 -12   4 32.2951 30.0798   8
   0  12  -4 70.2351 35.5365   4
   0 -12  -4 69.5617 38.3801   8
   0 -12  -5 354.201 63.3465   3
   0 -12   5 358.527 73.2508   8
   0 -12  -5 375.753 74.3503   8
   0  12  -5 354.117 69.5783   4
   0  12   5 461.185 79.6688   4
   0  12   6 188.241 63.7653   4
   0 -12   6 119.961 57.6717   8
   0 -12  -6 75.0730 50.9398   8
   0  12  -6 159.693 53.3505   4
   0 -12  -6 120.926 45.3656   3
   0  12  -7 695.339 92.2382   6
   0  12  -7 721.774 102.420   4
   0 -12  -7 602.321 88.0742   8
   0 -12   7 615.138 93.0583   8
   0  12   7 730.737 99.2848   4
   0  12   8 422.662 85.0260   4
   0  12  -8 385.745 75.2064   4
   0 -12  -8 236.268 62.9676   8
   0 -12   9 304.388 63.5114   5
   0 -12  -9 244.443 63.4967   8
   0 -12  10 131.172 42.7112   5
   0 -13   0 14.1597 45.1422   8
   0  13   0 22.9771 39.5399   4
   0  13  -1 23.5881 35.7575   4
   0 -13   1 106.617 51.9577   8
   0 -13  -1 27.7794 43.6995   8
   0  13   1 75.4377 41.7517   4
   0  13   2 441.863 78.7968   4
   0 -13  -2 350.226 76.0344   8
   0 -13   2 338.024 71.8982   8
   0  13  -2 421.082 79.1601   4
   0 -13  -3 90.5742 41.7976   8
   0 -13   3 187.692 62.0878   8
   0  13   3 159.652 52.0716   4
   0  13  -3 125.764 52.1322   4
   0  13   4 893.160 109.343   4
   0 -13   4 916.785 114.794   8
   0 -13  -4 671.007 87.6216   3
   0  13  -4 970.056 117.031   4
   0 -13  -4 842.443 113.928   8
   0 -13   5 155.342 56.7629   8
   0 -13  -5 143.977 50.1401   3
   0  13   5 98.7145 50.7998   4
   0  13  -5 199.006 60.3158   4
   0 -13  -5 193.759 66.9404   8
   0 -13  -6 135.357 49.9076   8
   0 -13  -7-31.5296 50.1426   8
   0 -13  -8 62.8972 44.4017   8
   0 -14  -3 22.0958 38.5466   3
   0 -14  -4-7.13135 29.3478   3
  -1   0   0 31.0760 8.82124   2
  -1   0   0-0.65943 5.65992   6
  -1   0   0 9.52228 5.97925   1
   1   0   0 19.0680 6.48732   8
  -1   0  -1 7412.42 149.746   6
  -1   0  -1 7514.56 134.865   3
  -1   0   1 7564.17 137.214   1
  -1   0   1 7648.94 141.353   5
  -1   0  -1 7696.95 150.525   1
  -1   0   1 7853.20 145.765   2
   1   0  -1 7640.17 149.226   8
   1   0  -1 7657.52 136.839   1
   1   0   1 7185.25 134.930   3
   1   0   2 23.5232 12.4272   1
   1   0  -2 33.9482 12.8846   8
  -1   0  -2 15.7382 14.1300   6
   1   0  -2 41.3103 11.3888   5
  -1   0   2 30.9081 10.0215   7
  -1   0   2 33.1916 10.1510   5
  -1   0  -2 44.2971 13.1185   1
   1   0   2 34.3449 13.7062   5
  -1   0   3 4569.35 108.041   5
   1   0   3 4464.25 110.752   1
   1   0  -3 4425.08 117.099   8
  -1   0   3 4632.77 104.164   7
   1   0   3 4429.69 113.421   5
  -1   0  -3 4384.45 116.241   6
   1   0  -3 4402.85 102.253   7
   1   0   4 3266.27 77.0500   8
   1   0  -4 2985.13 92.1359   2
   1   0   4 2857.37 93.3338   5
   1   0  -4 2914.03 84.5955   7
   1   0  -4 3026.21 70.2163   6
  -1   0   4 3008.51 89.1578   5
   1   0  -4 2881.77 97.0022   8
  -1   0   4 3270.58 73.5197   6
  -1   0  -4 3008.61 96.8252   6
   1   0   4 2934.01 88.5165   1
   1   0  -5 7991.69 179.183   7
  -1   0   5 7766.61 184.853   5
   1   0  -5 7959.13 188.396   2
   1   0   5 8050.38 193.691   5
   1   0   5 8019.56 180.212   1
   1   0  -5 7993.49 160.232   6
  -1   0   5 8547.95 165.194   6
  -1   0  -5 7663.58 192.988   6
   1   0  -6 208.085 21.0502   6
  -1   0  -6 227.101 32.8965   6
  -1   0   6 206.744 27.8781   5
   1   0  -6 248.912 32.9768   2
   1   0  -6 224.084 28.4557   7
   1   0   6 255.229 34.6087   5
   1   0   6 213.401 26.6552   1
   1   0  -7 28535.8 511.385   6
   1   0   7 29822.5 560.863   5
   1   0  -7 29667.8 537.628   7
  -1   0   7 28519.4 548.395   5
   1   0  -7 28553.8 550.443   2
   1   0   7 28553.3 525.439   1
  -1   0  -7 28722.8 553.109   6
  -1   0   8 1238.00 73.8350   5
   1   0   8 1275.70 78.2901   5
   1   0  -8 1197.11 67.3625   7
   1   0   8 1083.73 59.1605   1
  -1   0  -8 1199.85 73.9591   6
   1   0  -8 1186.27 56.9151   6
  -1   0   9 5491.21 181.459   5
   1   0   9 5657.58 187.961   5
  -1   0  -9 5342.52 177.237   6
   1   0   9 5783.04 158.036   1
   1   0  -9 5464.47 181.469   2
   1   0  -9 6089.44 155.355   6
   1   0  -9 5543.43 171.219   7
   1   0 -10 926.272 56.8805   6
   1   0 -10 760.750 66.7491   2
   1   0  10 849.045 55.1450   1
   1   0  10 786.497 69.7122   5
   1   0 -10 797.055 62.5179   7
  -1   0  10 783.518 67.9326   5
  -1   0 -10 817.353 66.7496   6
   1   0  11 396.236 39.1622   1
   1   0  11 343.259 50.7927   5
   1   0 -11 371.798 50.4418   2
  -1   0 -11 348.842 47.8773   6
   1   0 -11 297.518 34.7633   6
  -1   0 -11 265.346 43.2087   2
   1   0 -11 264.258 40.7680   7
  -1   0  11 369.549 50.8194   5
  -1   0 -12 247.573 43.6533   6
  -1   0  12 184.267 38.5389   5
   1   0 -12 227.953 45.6953   2
  -1   0 -12 203.754 42.7773   2
   1   0  12 228.179 46.7486   5
   1   0 -12 223.278 42.0889   7
  -1   0  13 3063.72 157.926   5
  -1   0 -13 3669.55 159.941   6
   1   0  13 3325.70 168.289   5
  -1   0 -13 3362.24 163.598   2
   1   0 -13 3109.18 144.733   7
   1   0 -13 3265.15 160.042   2
   1   0 -14 413.800 55.5528   7
  -1   0  14 456.284 66.7587   5
   1   0  14 470.847 71.5530   5
  -1   0 -14 551.650 64.0627   6
  -1   0 -14 404.795 62.4418   2
   1   0 -14 349.930 59.8992   2
   1   0  15 2396.74 153.128   5
  -1   0 -15 2055.31 138.557   2
   1   0 -15 2384.45 134.570   7
   1   0 -15 2322.83 147.009   2
  -1   0  15 2436.66 151.441   5
  -1   0  16 194.479 53.0285   5
   1   0  16 292.655 61.8765   5
  -1   0 -16 152.373 49.9460   2
  -1   0 -16 229.684 51.8881   7
   1   0 -16 192.059 50.5675   2
   1   0  17 226.431 56.4298   5
  -1   0 -17 79.3519 46.9555   2
   1   0 -17 277.003 64.2658   2
  -1   0  17 256.249 56.6347   5
  -1   0 -18-4.07099 31.7277   2
  -1   0  18 33.0600 36.0935   5
   1   0 -18 75.8496 38.9063   2
   1   0  18 57.3482 40.3162   5
  -1   1  18 736.510 95.2428   5
  -1  -1 -18 582.685 81.7406   2
   1  -1  18 482.599 83.1130   5
   1   1 -18 510.221 80.4989   2
  -1  -1 -17 24.7261 29.0447   2
   1   1 -17-30.6530 39.8612   2
  -1   1  17 73.1740 43.6814   5
   1  -1  17 43.8474 40.2051   5
  -1  -1 -17 6.41774 29.6394   7
  -1   1  16 487.390 71.5895   5
  -1  -1 -16 470.153 70.1480   2
   1   1 -16 386.042 71.6664   2
  -1  -1 -16 529.293 73.7992   7
   1  -1  16 612.029 85.1533   5
   1  -1  15 482.629 73.2131   5
  -1  -1 -15 345.446 56.4390   2
  -1   1  15 432.742 64.7891   5
   1   1 -15 355.224 64.8008   2
  -1  -1 -15 210.442 52.1758   7
   1   1 -14 1163.18 101.331   2
  -1  -1 -14 1360.60 99.9922   6
   1  -1  14 1352.94 113.392   5
  -1   1  14 1279.74 103.258   5
  -1  -1 -14 1232.55 100.389   2
   1   1 -14 1269.26 91.5136   7
  -1  -1 -13 1536.56 102.752   6
   1   1 -13 1554.08 94.9489   7
   1   1 -13 1336.20 103.793   2
  -1  -1 -13 1313.56 100.087   2
  -1   1  13 1496.65 105.911   5
   1  -1  13 1606.78 116.377   5
  -1  -1 -12 4031.68 171.666   2
   1   1 -12 3861.77 173.606   2
  -1   1  12 4099.94 172.587   5
   1  -1  12 4243.94 185.897   5
  -1  -1 -12 4502.54 175.932   6
   1   1 -12 4386.50 161.012   7
  -1   1  11 320.367 46.3666   5
   1  -1  11 363.675 37.9038   1
   1   1 -11 375.670 37.3905   6
   1   1 -11 346.297 43.8292   7
  -1  -1 -11 335.953 48.0424   2
   1   1 -11 296.587 46.8524   2
  -1  -1 -11 331.071 45.0674   6
   1  -1  11 380.412 56.2138   5
   1   1 -10 9907.21 281.984   2
   1  -1  10 10288.2 290.008   5
  -1  -1 -10 9950.45 274.675   6
   1   1 -10 10728.6 238.420   6
   1  -1  10 10767.0 246.477   1
  -1   1  10 10124.8 274.765   5
   1   1 -10 10132.8 254.124   7
   1   1  -9 1751.33 81.1978   7
   1   1  -9 1710.69 48.2544   1
   1  -1   9 1564.42 95.4659   5
   1   1  -9 1762.56 72.9982   6
  -1   1   9 1730.17 48.1115   1
   1   1  -9 1768.75 96.9785   2
   1  -1   9 1694.96 78.0360   1
  -1  -1  -9 1687.87 93.0332   6
  -1   1   9 1709.30 90.5545   5
   1   1  -8 891.401 54.3248   7
  -1  -1  -8 904.823 64.5663   6
   1   1  -8 923.985 33.2146   1
   1  -1   8 804.238 64.7131   5
  -1   1   8 972.193 62.8927   5
  -1   1   8 940.869 33.1629   1
   1   1  -8 1017.63 50.1386   6
   1  -1   8 896.004 54.3083   1
   1   1  -7 8177.20 214.703   2
  -1  -1  -7 8006.87 213.005   6
   1  -1   7 8096.00 217.173   5
   1   1  -7 7765.47 186.113   7
   1  -1   7 8055.13 191.968   1
  -1   1   7 8012.61 203.007   5
   1   1  -7 7998.17 173.450   6
   1   1  -7 8084.66 152.462   1
  -1   1   7 7991.36 150.848   1
  -1   1   6 13791.0 240.108   1
   1   1  -6 13876.4 271.143   7
   1   1  -6 13767.7 257.875   6
  -1   1   6 13578.9 285.746   5
  -1  -1  -6 13318.4 267.198   8
  -1  -1  -6 13501.2 301.776   6
   1  -1   6 13309.1 280.212   1
   1  -1   6 13918.9 303.916   5
   1   1  -6 14190.2 241.522   1
   1   1  -5 2303.15 70.7672   7
  -1   1   5 2301.20 79.4482   5
   1  -1   5 2329.52 80.9216   1
  -1  -1  -5 2246.54 69.2220   8
   1   1  -5 2467.77 56.9334   1
  -1  -1  -5 2393.21 91.8159   6
   1   1  -5 2387.04 63.3510   6
   1  -1   5 2186.51 87.3349   5
   1   1  -4 43502.4 723.285   7
  -1   1   4 43045.9 736.881   5
  -1   1   4 48441.6 712.232   1
   1  -1   4 43231.4 756.881   5
   1   1  -4 45738.2 711.805   1
   1  -1   4 43723.9 747.736   1
  -1  -1  -4 43810.0 763.058   6
  -1  -1  -4 42493.8 722.248   8
   1   1  -4 44471.1 712.422   6
  -1   1   3 13398.3 221.073   1
   1  -1   3 12308.9 246.836   1
   1  -1   3 12218.0 248.066   5
   1   1  -3 12630.6 219.456   7
  -1   1   3 12788.2 234.660   6
  -1  -1  -3 12643.9 255.877   6
  -1  -1  -3 12548.7 220.597   8
  -1   1   3 12141.0 230.138   5
  -1   1   2 21485.5 365.303   2
   1  -1   2 20970.4 372.090   5
  -1   1   2 21201.3 375.769   4
  -1   1   2 22716.7 359.140   1
  -1  -1  -2 20806.4 382.269   6
  -1   1   2 21362.8 353.651   5
   1  -1   2 21540.0 378.663   1
   1  -1   2 21521.1 373.636   4
  -1   1   1 3744.27 87.8750   3
   1   1  -1 3669.77 83.3274   4
   1  -1   1 3609.55 83.6780   3
  -1  -1  -1 3736.24 84.5210   2
  -1   1   1 3733.58 84.4658   4
  -1   1   1 3818.28 84.2962   1
  -1  -1  -1 3870.88 81.7816   4
   1  -1   1 3800.29 82.3750   5
   1  -1   1 3883.89 83.3601   4
  -1   1   1 3797.42 81.9314   2
   1  -1   1 3576.47 82.3101   8
   1   1  -1 3863.14 76.3433   6
  -1  -1  -1 3576.56 90.3241   6
  -1   1   0 5627.67 110.920   2
  -1   1   0 5300.46 112.934   3
   1   1   0 5432.52 110.880   6
  -1  -1   0 5468.36 104.638   4
  -1   1   0 5200.49 105.698   4
   1  -1   0 5314.67 113.032   8
  -1   1   0 5690.37 116.235   1
   1  -1   0 5242.82 110.046   2
   1  -1   0 5522.76 106.326   4
  -1  -1   0 5438.00 109.318   2
   1   1   0 5377.61 103.778   4
   1   1   0 5201.10 109.352   2
  -1  -1   0 5330.29 109.524   6
   1   1   1 3287.77 77.6870   2
   1  -1  -1 3520.59 79.0290   4
  -1  -1   1 3302.68 68.0236   6
  -1   1  -1 3452.40 86.4419   1
  -1  -1   1 3472.53 80.2147   2
  -1  -1   1 3463.65 77.5386   4
   1  -1  -1 3232.33 84.7906   8
  -1   1  -1 3194.26 84.4555   6
   1  -1  -1 3265.69 76.6166   1
  -1   1  -1 3202.26 75.1601   4
  -1  -1   1 3275.25 83.6473   5
  -1   1  -1 3411.20 76.7031   8
   1   1   1 3357.33 74.5619   4
  -1   1  -1 3340.18 75.4571   5
   1  -1  -1 3360.62 75.4748   2
   1  -1  -2 20827.4 360.936   2
  -1   1  -2 20979.3 369.578   4
   1   1   2 20853.3 366.664   4
  -1   1  -2 20714.8 378.644   6
  -1  -1   2 21079.1 373.447   5
   1  -1  -2 21539.3 353.821   1
   1  -1  -2 21090.5 368.091   3
   1  -1  -2 20862.2 379.300   8
   1  -1  -2 21443.2 372.429   7
   1   1   2 20766.5 374.979   1
   1  -1  -3 11666.4 226.648   2
   1   1   3 11670.4 237.433   5
   1  -1  -3 11897.8 235.987   7
  -1   1  -3 11493.8 241.319   6
   1   1   3 12336.8 209.547   8
   1   1   3 11588.8 236.242   1
   1  -1  -3 11562.1 243.352   8
  -1  -1   3 11748.2 237.813   5
   1  -1  -3 12691.9 222.277   5
   1   1   4 41787.7 728.487   5
   1   1   4 45855.7 696.277   8
  -1  -1   4 43435.5 730.747   5
   1   1   4 41374.8 721.196   1
   1  -1  -4 41855.9 717.115   2
  -1  -1   4 45472.7 685.321   6
   1  -1  -4 41943.6 725.560   7
  -1   1  -4 42574.7 733.536   6
   1  -1  -4 41962.2 736.228   8
   1  -1  -5 2213.67 80.4620   2
  -1  -1   5 2438.21 62.4823   6
  -1   1  -5 2211.03 86.6780   6
   1  -1  -5 2211.73 84.1558   7
   1   1   5 2174.32 85.3117   5
   1   1   5 2227.58 79.5908   1
  -1  -1   5 2207.58 85.4029   5
   1  -1  -5 2188.33 89.3663   8
   1   1   6 12789.0 271.653   1
   1  -1  -6 13157.7 261.207   6
   1  -1  -6 13092.4 278.870   2
  -1  -1   6 12864.3 287.471   5
   1  -1  -6 12775.1 291.668   8
   1   1   6 13221.8 289.261   5
   1  -1  -6 13319.5 283.776   7
  -1   1  -6 13088.1 287.328   6
  -1   1  -7 8445.84 216.821   6
   1   1   7 8134.10 217.343   5
   1  -1  -7 8560.56 214.596   7
   1  -1  -7 8492.77 193.077   6
   1  -1  -7 8372.86 221.936   8
   1  -1  -7 8185.06 209.857   2
   1   1   7 8265.88 200.465   1
  -1  -1   7 8666.39 222.130   5
   1   1   8 1071.05 60.0159   1
   1  -1  -8 1040.12 57.1310   6
   1   1   8 977.533 68.1326   5
  -1   1  -8 1028.85 68.4300   6
   1  -1  -8 1117.97 68.9875   7
   1  -1  -8 979.295 70.6518   8
   1  -1  -8 1005.59 64.5046   2
   1   1   8 994.731 30.2707   3
  -1  -1   8 1002.72 69.6777   5
  -1   1  -9 1738.13 92.5848   6
   1  -1  -9 1783.31 93.7313   7
   1  -1  -9 1860.92 81.3288   6
   1   1   9 1800.06 47.3355   3
   1   1   9 1851.09 82.6055   1
   1   1   9 1690.97 96.2641   5
  -1  -1   9 1873.19 99.9928   5
   1  -1 -10 10044.9 271.023   7
   1   1  10 10018.3 281.513   5
   1  -1 -10 10531.1 247.800   6
  -1  -1  10 9934.17 282.762   5
   1  -1 -10 9802.70 269.664   2
   1   1  10 10554.6 249.215   1
  -1   1 -10 10311.1 274.215   6
   1  -1 -11 261.474 42.1825   7
  -1   1 -11 369.291 48.7792   6
   1  -1 -11 297.359 46.1390   2
   1   1  11 345.438 37.4816   1
  -1   1 -11 341.149 49.5042   2
   1  -1 -11 352.930 40.6431   6
   1   1  11 435.828 58.1336   5
  -1  -1  11 309.408 49.8251   5
  -1  -1  12 4254.91 183.758   5
   1   1  12 4474.10 187.365   5
  -1   1 -12 4364.11 185.114   2
   1  -1 -12 5011.67 160.986   6
   1  -1 -12 4322.78 176.007   2
  -1   1 -12 4491.22 174.844   6
   1  -1 -12 4298.00 174.674   7
   1   1  13 1414.96 106.658   5
  -1  -1  13 1342.98 103.272   5
   1  -1 -13 1354.24 98.1764   7
  -1   1 -13 1522.93 101.069   6
  -1   1 -13 1312.88 102.968   2
   1  -1 -13 1298.41 98.7489   2
   1  -1 -14 1291.09 99.5654   7
   1   1  14 1198.94 104.449   5
  -1  -1  14 1265.76 107.103   5
  -1   1 -14 1106.66 101.029   2
   1  -1 -14 1147.63 97.5517   2
  -1   1 -15 297.880 56.2271   2
   1  -1 -15 263.575 55.4207   7
  -1  -1  15 265.902 57.3305   5
   1  -1 -15 213.038 49.2116   2
   1   1  15 261.814 56.9249   5
  -1  -1  16 574.642 79.7031   5
   1  -1 -16 462.813 70.7218   2
   1  -1 -16 535.466 72.1849   7
   1   1  16 546.789 79.2133   5
  -1   1 -16 521.489 78.0730   2
   1   1  17 56.1244 36.8608   5
  -1   1 -17 47.3273 40.5745   2
   1  -1 -17-28.1890 41.2079   2
  -1  -1  17 47.2131 31.1822   5
   1   1  18 558.074 85.4825   5
  -1   1 -18 481.315 77.6791   2
   1  -1 -18 516.677 78.2333   2
  -1  -1  18 655.028 94.8879   5
  -1   2  18 158.016 52.1335   5
  -1  -2 -18 227.136 59.4638   7
  -1  -2 -18 196.872 49.8140   2
   1   2 -17 238.609 61.5585   2
  -1   2  17 348.904 73.6896   4
  -1  -2 -17 76.1693 41.2978   7
  -1  -2 -17 122.906 46.3674   2
   1  -2  17 250.189 57.7671   5
  -1   2  17 187.313 50.8315   5
  -1  -2 -16 243.635 52.9828   2
  -1  -2 -16 203.346 57.9198   7
  -1   2  16 229.501 59.1104   4
   1   2 -16 326.808 66.1720   2
   1  -2  16 389.269 64.5071   5
  -1   2  16 254.232 56.4035   5
   1   2 -15 1236.91 110.652   2
  -1  -2 -15 1211.98 101.719   6
   1  -2  15 1329.12 119.729   5
  -1   2  15 1432.63 111.042   5
  -1  -2 -15 1340.08 112.028   7
  -1  -2 -15 1216.10 101.194   2
  -1  -2 -14 260.957 53.4440   7
   1  -2  14 215.127 55.7227   5
  -1  -2 -14 185.222 42.3724   2
  -1  -2 -14 203.313 46.8061   6
   1   2 -14 191.914 47.4850   2
  -1   2  14 230.358 48.2913   5
  -1  -2 -13 2344.33 130.914   6
  -1  -2 -13 2148.68 124.767   2
   1   2 -13 2215.70 135.677   2
  -1   2  13 2347.20 131.210   5
   1  -2  13 2073.50 135.334   5
  -1  -2 -12 823.035 75.1494   6
  -1  -2 -12 665.063 69.4514   2
   1   2 -12 938.189 67.2168   7
   1  -2  12 979.188 88.7378   5
   1   2 -12 870.592 81.4017   2
  -1   2  12 921.077 78.0622   5
   1  -2  11 22.5978 16.3065   1
  -1   2  11 22.8156 24.6212   5
   1   2 -11 11.6392 17.4850   7
   1   2 -11 22.3893 17.7484   6
   1  -2  11-3.63876 22.9986   5
   1   2 -11 11.5312 23.1570   2
  -1  -2 -11 29.4884 27.1476   6
  -1  -2 -11 19.4521 20.2946   2
  -1  -2 -10 1636.22 97.5042   6
   1  -2  10 1676.09 81.6773   1
   1  -2  10 1552.90 100.569   5
   1   2 -10 1634.66 101.016   2
  -1   2  10 1629.42 91.5571   5
   1   2 -10 1755.10 76.6045   6
   1   2 -10 1687.87 79.9989   7
  -1  -2  -9 8645.50 245.973   6
   1   2  -9 8387.28 246.496   2
   1   2  -9 8944.66 209.124   7
  -1  -2  -9 8743.72 217.572   8
  -1   2   9 8913.83 184.358   1
   1  -2   9 8734.83 218.874   1
  -1   2   9 8571.64 232.218   5
   1  -2   9 8459.97 251.516   5
   1   2  -9 8822.57 202.979   6
  -1   2   8 379.111 39.6642   5
  -1  -2  -8 368.795 36.1140   8
   1   2  -8 406.442 33.8783   7
   1  -2   8 428.617 49.5052   5
  -1  -2  -8 509.712 52.1530   6
   1   2  -8 396.736 32.7672   6
   1  -2   8 382.328 37.4014   1
  -1   2   8 408.996 28.0151   1
  -1   2   7 20687.4 364.686   1
   1  -2   7 19417.1 398.287   1
   1   2  -7 20503.2 374.703   6
  -1  -2  -7 19945.6 424.914   6
   1  -2   7 20148.6 426.691   5
   1   2  -7 20616.0 374.254   7
  -1  -2  -7 19907.3 388.296   8
  -1   2   7 20358.2 400.300   5
   1   2  -6 5662.80 127.151   7
  -1  -2  -6 5903.88 170.579   6
  -1   2   6 5484.26 145.156   5
   1  -2   6 5676.97 166.172   5
   1   2  -6 5616.80 130.514   6
  -1  -2  -6 5453.51 140.084   8
  -1   2   6 5537.47 172.491   4
   1  -2   6 5617.73 151.913   1
  -1  -2  -5 10918.9 187.543   3
  -1   2   5 10689.1 220.684   5
  -1   2   5 11074.1 256.794   4
  -1  -2  -5 10012.9 217.673   8
  -1  -2  -5 10877.6 251.740   6
   1   2  -5 11124.6 200.773   7
   1  -2   5 10720.0 236.351   1
   1  -2   5 10910.7 246.927   5
   1   2  -5 10681.8 209.175   6
  -1  -2  -4 13143.8 285.340   6
  -1   2   4 13024.7 284.131   4
   1   2  -4 13365.0 244.485   6
  -1  -2  -4 13622.3 230.177   3
   1  -2   4 13387.2 277.749   5
   1   2  -4 13485.0 229.254   7
   1  -2   4 13470.6 273.485   1
  -1   2   4 13321.1 250.061   5
   1   2  -4 13338.2 276.900   2
  -1  -2  -4 12929.8 253.573   8
  -1   2   3 23598.0 436.535   4
  -1  -2  -3 23436.3 441.107   6
  -1   2   3 23319.5 397.309   5
   1   2  -3 23430.7 436.600   4
   1  -2   3 23672.8 426.930   5
  -1  -2  -3 23147.2 408.728   8
  -1   2   3 24256.4 406.615   2
   1  -2   3 23794.5 431.984   1
   1   2  -3 23541.2 428.519   2
   1  -2   2 46821.9 811.724   1
  -1  -2  -2 49900.7 789.449   2
   1  -2   2 47822.4 798.837   5
  -1  -2  -2 48055.1 815.782   6
  -1   2   2 47340.6 810.286   4
   1   2  -2 47201.7 809.529   4
  -1   2   2 50529.6 782.260   2
  -1  -2  -2 46160.8 789.588   8
   1   2  -2 46754.5 801.746   2
  -1  -2  -1 86863.8 1393.51   6
  -1   2   1 83083.3 1387.48   4
   1   2  -1 84534.8 1386.61   4
  -1  -2  -1 86068.0 1367.81   2
   1  -2   1 85838.8 1370.15   5
  -1   2   1 88254.9 1365.59   2
   1  -2   1 83768.9 1388.22   8
   1   2  -1 83343.8 1377.12   2
  -1   2   0 10755.8 194.295   2
   1   2   0 10191.2 203.170   4
   1   2   0 10460.9 193.457   2
  -1  -2   0 10813.4 192.775   2
  -1  -2   0 10236.2 208.030   5
   1  -2   0 10386.8 179.419   5
   1  -2   0 9876.33 209.525   8
  -1   2   0 9812.42 204.372   4
  -1   2   0 10902.8 180.828   5
   1  -2  -1 88370.7 1424.68   2
   1  -2  -1 89267.4 1447.54   1
   1   2   1 87767.0 1443.85   4
  -1   2  -1 95644.6 1432.39   5
   1  -2  -1 86096.0 1454.27   8
   1   2   1 90543.9 1428.89   2
   1  -2  -1 86955.2 1446.20   3
  -1  -2   1 87923.8 1451.82   5
  -1   2  -1 88175.8 1446.94   4
   1  -2  -2 48619.3 783.633   2
  -1  -2   2 48513.4 815.258   5
   1  -2  -2 47945.4 804.988   3
   1  -2  -2 47554.1 818.095   8
   1  -2  -2 47151.8 813.443   7
  -1   2  -2 47689.8 810.360   4
   1   2   2 48494.9 808.799   4
  -1   2  -2 49204.8 817.490   6
   1  -2  -3 23281.5 428.522   7
  -1  -2   3 23045.5 427.770   5
   1  -2  -3 22908.0 414.466   3
   1   2   3 22689.9 424.656   4
   1  -2  -3 24470.5 391.711   5
  -1   2  -3 22889.0 429.081   6
   1  -2  -3 23474.8 400.153   2
   1  -2  -3 22751.0 432.689   8
   1   2   3 24138.4 402.614   8
  -1   2  -3 22213.3 426.892   4
  -1  -2   4 12771.4 270.629   5
  -1   2  -4 12689.8 271.218   6
  -1   2  -4 12685.9 273.844   4
   1   2   4 12961.6 264.575   1
   1  -2  -4 13008.5 276.789   8
   1  -2  -4 12479.4 269.859   7
   1  -2  -4 12865.3 246.771   2
   1  -2  -4 12750.9 252.892   3
   1   2   4 12379.2 268.762   4
   1  -2  -5 10517.3 247.821   8
   1  -2  -5 10873.8 224.200   3
  -1   2  -5 10514.5 244.063   6
   1   2   5 10560.5 247.563   4
   1  -2  -5 10519.6 223.178   2
   1   2   5 10410.3 239.329   5
   1  -2  -5 10783.3 246.519   7
   1   2   5 10703.4 235.543   1
  -1  -2   5 11121.0 248.683   5
   1   2   6 5974.24 167.354   5
  -1   2  -6 5885.77 168.937   6
   1  -2  -6 5928.68 154.319   2
  -1  -2   6 6018.39 172.605   5
   1  -2  -6 6036.28 172.367   7
   1   2   6 5794.88 174.226   4
   1   2   6 5970.55 159.479   1
   1  -2  -6 5854.31 172.947   8
   1  -2  -7 20288.3 401.570   2
   1   2   7 20390.0 400.493   1
   1  -2  -7 19984.0 424.032   8
   1   2   7 20379.3 418.869   5
   1  -2  -7 19877.5 420.711   7
  -1   2  -7 20256.3 418.010   6
  -1  -2   7 19820.9 423.958   5
   1  -2  -8 306.303 42.2317   8
  -1  -2   8 319.884 43.4882   5
   1   2   8 340.360 41.7006   5
   1   2   8 377.963 37.6397   1
   1  -2  -8 307.987 36.1656   2
  -1   2  -8 360.094 41.3139   6
   1  -2  -8 439.834 48.8245   7
   1  -2  -9 8454.06 240.616   7
   1  -2  -9 8201.66 239.796   8
  -1   2  -9 8006.66 230.330   6
   1   2   9 8387.24 239.097   5
  -1  -2   9 8218.72 243.782   5
   1   2   9 8732.17 217.797   1
   1   2  10 1650.29 99.1069   5
  -1   2 -10 1559.02 92.5544   6
  -1  -2  10 1759.77 104.196   5
   1   2  10 1746.54 85.4789   1
   1  -2 -10 1587.01 97.7091   7
   1  -2 -10 1673.61 93.2524   2
   1  -2 -10 1573.13 98.3939   8
   1  -2 -11 39.4826 28.1069   8
   1  -2 -11-3.36744 21.8182   2
  -1  -2  11 16.1369 26.5694   5
  -1   2 -11 5.79700 21.1025   6
  -1   2 -11 17.3015 28.5082   2
   1   2  11 18.0089 17.8241   1
   1  -2 -11 17.8994 25.3154   7
   1   2  11-11.0854 26.6031   5
  -1  -2  12 801.982 79.0950   5
   1   2  12 840.753 79.7241   5
   1  -2 -12 840.194 77.9861   7
  -1   2 -12 821.647 73.1718   6
  -1   2 -12 842.304 82.4950   2
   1  -2 -12 695.427 68.9478   2
   1  -2 -13 2124.23 128.768   7
  -1   2 -13 2124.88 134.991   2
  -1   2 -13 2447.70 128.663   6
  -1  -2  13 2300.26 140.720   5
   1   2  13 2354.23 137.691   5
   1  -2 -13 2214.02 126.428   2
   1  -2 -14 99.0351 38.7569   7
   1   2  14 154.598 45.8301   5
  -1  -2  14 193.555 51.7698   5
   1  -2 -14 87.3929 37.5389   2
  -1   2 -14 133.165 43.7052   2
   1  -2 -15 1345.68 109.119   7
  -1   2 -15 1458.23 119.885   2
   1  -2 -15 1219.99 103.723   2
   1   2  15 1235.53 110.130   5
  -1  -2  15 1196.66 109.414   5
   1   2  16 342.977 63.8627   5
   1   2  16 443.859 79.4321   4
  -1   2 -16 231.677 57.5238   2
   1  -2 -16 216.115 51.1661   7
   1  -2 -16 284.350 58.1835   2
  -1  -2  16 282.070 60.2384   5
   1  -2 -17 188.683 50.4500   7
   1   2  17 212.675 52.7105   5
  -1  -2  17 236.912 63.5875   5
   1   2  17 295.796 73.6218   4
   1  -2 -17 173.586 48.4012   2
  -1   2 -17 244.620 59.0548   2
  -1  -2  18 305.430 71.4097   5
   1   2  18 305.546 68.8180   5
   1  -2 -18 273.160 62.0953   2
  -1  -3 -18 234.559 54.8460   7
   1   3 -17 149.587 52.0923   2
  -1   3  17 155.486 55.5259   4
   1  -3  17 217.690 64.1781   5
  -1  -3 -17 143.089 43.4924   2
  -1  -3 -17 129.686 47.4218   7
  -1  -3 -16 300.962 65.5878   7
  -1   3  16 245.611 54.9193   5
   1   3 -16 183.340 54.7432   2
  -1  -3 -16 193.865 44.1764   2
  -1   3  16 50.3657 43.8865   4
   1  -3  16 248.449 62.8039   5
   1  -3  15 326.602 61.5350   5
   1   3 -15 271.915 57.8267   2
  -1  -3 -15 255.190 52.9146   7
  -1   3  15 330.883 56.6164   5
  -1  -3 -15 259.172 52.2370   6
  -1   3  15 278.034 64.6599   4
  -1  -3 -15 298.659 54.0822   2
   1  -3  14 76.4922 36.5025   5
  -1   3  14 152.517 50.4778   4
   1   3 -14 128.054 42.1729   2
  -1   3  14 161.120 45.7294   5
  -1  -3 -14 41.6175 31.3121   7
  -1  -3 -14 81.1507 31.8181   6
  -1  -3 -14 80.8175 34.3600   2
  -1   3  13 729.874 73.0453   5
   1  -3  13 654.324 80.1535   5
  -1   3  13 509.491 74.0685   4
  -1  -3 -13 562.708 72.6544   7
  -1  -3 -13 411.084 55.3632   2
  -1  -3 -13 369.315 58.0706   6
   1   3 -13 464.335 64.6134   2
   1  -3  12 3133.69 160.309   5
  -1  -3 -12 2603.27 129.107   2
  -1   3  12 2721.27 157.153   4
  -1  -3 -12 2977.06 147.222   6
  -1   3  12 2716.23 132.912   5
   1   3 -12 2345.86 137.631   2
  -1  -3 -12 2696.96 148.170   7
   1   3 -11 367.624 37.5088   7
  -1   3  11 454.531 51.5094   5
  -1   3  11 401.968 59.5200   4
  -1  -3 -11 369.790 44.1674   8
   1  -3  11 454.346 45.4589   1
   1   3 -11 321.662 50.4970   2
  -1  -3 -11 421.951 55.2984   6
  -1  -3 -11 290.034 42.3168   2
   1  -3  11 374.603 55.1246   5
  -1  -3 -10 6469.01 190.699   8
   1   3 -10 6505.45 174.690   6
   1   3 -10 6265.37 216.609   2
   1   3 -10 6563.57 170.970   7
   1  -3  10 6682.63 191.298   1
  -1   3  10 6799.93 164.954   1
  -1  -3 -10 5972.71 209.675   6
  -1   3  10 6347.33 196.773   5
  -1   3  10 6419.62 231.712   4
   1  -3  10 6346.40 222.130   5
  -1  -3  -9 2328.61 118.177   6
  -1  -3  -9 2560.66 104.927   8
   1  -3   9 2282.08 119.292   5
  -1   3   9 2302.88 103.141   5
  -1   3   9 2547.82 87.5645   1
   1   3  -9 2404.34 91.3075   6
   1   3  -9 2535.01 86.9387   7
   1  -3   9 2390.75 102.958   1
  -1   3   9 2263.83 124.717   4
   1   3  -9 2244.21 116.372   2
  -1   3   8 2296.39 118.650   4
   1  -3   8 2181.93 110.771   5
   1   3  -8 2211.80 84.4607   6
   1   3  -8 2160.21 72.6347   7
   1  -3   8 2074.11 92.3451   1
  -1   3   8 2076.76 90.0193   5
  -1  -3  -8 2103.98 90.4478   8
   1   3  -8 2167.64 108.773   2
  -1  -3  -8 2187.02 109.427   6
  -1  -3  -7 1515.65 47.1796   3
   1   3  -7 1474.06 64.2152   6
   1   3  -7 1280.79 79.1150   2
   1  -3   7 1503.76 75.5846   1
  -1  -3  -7 1539.61 72.5473   8
  -1   3   7 1504.44 69.6938   5
  -1   3   7 1313.99 85.2713   4
   1  -3   7 1394.69 81.6796   5
  -1  -3  -7 1587.24 88.2071   6
  -1  -3  -6 3686.75 135.748   6
  -1   3   6 3681.48 109.125   5
   1  -3   6 3696.13 123.413   1
   1   3  -6 3601.58 129.135   2
   1   3  -6 3775.36 108.473   6
  -1  -3  -6 3825.59 88.6792   3
  -1  -3  -6 3636.31 115.176   8
  -1   3   6 3734.79 141.030   4
   1  -3   6 3751.96 132.435   5
  -1  -3  -5 3102.02 116.769   6
   1   3  -5 3058.08 109.197   2
  -1   3   5 2865.43 86.2203   5
  -1  -3  -5 2867.14 75.9161   3
   1   3  -5 2939.51 88.4682   6
   1   3  -5 2958.14 116.830   4
   1  -3   5 2967.35 108.605   5
  -1   3   5 3142.31 119.945   4
   1  -3   5 3000.13 106.691   1
  -1  -3  -5 2923.62 96.3289   8
   1  -3   4 21827.8 415.553   1
  -1  -3  -4 20469.4 394.185   8
   1   3  -4 21823.5 410.724   2
   1  -3   4 21698.4 411.289   5
   1   3  -4 21420.5 426.314   4
  -1   3   4 21124.3 424.662   4
  -1  -3  -4 21840.6 426.340   6
  -1   3   4 20761.9 373.901   5
  -1  -3  -3 15533.2 310.135   8
   1   3  -3 16228.3 332.788   4
   1  -3   3 15686.8 314.988   5
  -1  -3  -3 16413.1 334.206   6
   1   3  -3 15964.6 317.054   2
  -1   3   3 15786.7 331.495   4
   1  -3   3 14478.4 322.430   1
  -1   3   3 17637.9 284.557   2
  -1  -3  -2 58655.6 1016.61   6
   1  -3   2 57117.9 990.245   5
  -1  -3  -2 57392.6 997.098   8
  -1  -3  -2 63826.7 970.554   2
  -1   3   2 62453.4 962.678   2
   1   3  -2 58946.1 1012.70   4
   1   3  -2 57717.8 992.531   2
  -1   3   2 57096.7 1012.74   4
   1  -3   2 57967.1 1014.06   1
  -1  -3  -1 2532.59 61.0985   2
   1   3  -1 2452.43 84.6690   4
   1  -3   1 2464.84 68.3746   5
  -1   3   1 2587.44 60.1596   2
  -1   3   1 2356.90 83.4081   4
   1  -3   1 2366.04 85.7019   8
   1   3  -1 2364.30 70.3295   2
   1  -3   0 3367.49 74.5608   5
  -1  -3   0 3208.33 96.8771   5
   1   3   0 3358.99 81.1304   2
  -1  -3   0 3235.07 84.8311   7
  -1  -3   0 3340.10 79.4452   2
  -1   3   0 3370.11 102.145   4
   1   3   0 3157.70 98.0871   4
  -1   3   0 3628.25 77.1518   5
   1  -3   0 3272.17 103.841   8
  -1  -3   1 2448.32 61.9776   7
   1   3   1 2454.78 62.3105   2
   1  -3  -1 2388.32 87.3542   8
  -1   3  -1 2417.19 83.6053   4
   1   3   1 2342.64 81.2913   4
  -1  -3   1 2402.06 82.4581   5
  -1   3  -2 56549.5 973.119   4
   1  -3  -2 56762.8 963.035   3
  -1  -3   2 58709.6 972.546   5
   1  -3  -2 57810.3 924.316   2
   1  -3  -2 56490.8 979.493   8
   1   3   2 57094.6 970.931   4
   1  -3  -3 16661.2 343.011   7
  -1   3  -3 16281.5 342.443   4
  -1  -3   3 17001.9 341.072   5
   1  -3  -3 16699.0 296.778   2
   1  -3  -3 16760.5 346.259   8
   1  -3  -3 17964.6 292.160   5
  -1   3  -3 16706.8 343.038   6
   1  -3  -3 16659.1 327.114   3
   1   3   3 16897.2 341.387   4
  -1   3  -4 21021.3 421.310   4
   1  -3  -4 21295.5 373.023   2
  -1  -3   4 20962.3 416.268   5
   1   3   4 21205.5 417.999   4
   1  -3  -4 21040.5 418.718   7
   1  -3  -4 21066.4 396.770   3
   1  -3  -4 21218.4 422.615   8
  -1   3  -4 21204.2 416.118   6
   1   3   5 2811.32 110.818   4
   1  -3  -5 2968.67 113.472   8
   1  -3  -5 2875.58 85.4895   2
  -1   3  -5 3096.24 118.238   4
   1  -3  -5 2917.89 113.237   7
   1  -3  -5 2748.92 93.9106   3
  -1  -3   5 2895.32 111.314   5
  -1   3  -5 2952.04 109.381   6
   1  -3  -6 3785.67 114.791   3
  -1  -3   6 3657.90 134.380   5
   1   3   6 3712.46 124.767   1
   1  -3  -6 3865.25 138.119   7
  -1   3  -6 3738.92 131.129   6
   1  -3  -6 3792.19 138.052   8
   1  -3  -6 3788.13 111.232   2
   1   3   6 3532.40 134.498   4
   1   3   7 1308.63 72.6487   1
   1  -3  -7 1380.89 67.5357   2
  -1   3  -7 1426.97 80.7126   6
   1  -3  -7 1433.14 84.0924   7
   1   3   7 1336.77 85.3984   4
   1   3   7 1345.03 75.5514   5
  -1  -3   7 1531.96 86.3798   5
   1  -3  -7 1280.24 78.8331   8
   1   3   8 1847.09 87.7711   1
   1   3   8 1812.88 102.864   4
   1   3   8 1637.27 89.9510   5
   1  -3  -8 1598.11 94.8084   8
  -1   3  -8 1801.81 94.0937   6
   1  -3  -8 1800.04 83.0367   2
  -1  -3   8 2010.20 104.767   5
   1  -3  -8 1779.75 98.7929   7
   1  -3  -9 2134.59 97.5637   2
   1   3   9 2170.57 108.344   5
  -1   3  -9 2177.65 107.506   6
   1  -3  -9 1996.64 108.952   8
   1   3   9 2058.15 116.523   4
   1   3   9 2089.00 97.2561   1
  -1  -3   9 2023.73 113.009   5
   1  -3  -9 2307.17 116.735   7
   1   3  10 5643.40 213.830   4
  -1  -3  10 6244.06 217.367   5
   1  -3 -10 6160.56 212.676   7
   1   3  10 6273.49 207.571   5
   1   3  10 6312.79 187.327   1
  -1   3 -10 6165.68 202.215   6
   1  -3 -10 6139.88 210.343   8
  -1   3 -10 5700.64 206.060   2
   1   3  11 480.050 49.4037   1
  -1  -3  11 401.999 59.1227   5
  -1   3 -11 405.076 52.6434   6
   1  -3 -11 497.450 60.1928   8
   1  -3 -11 430.499 50.2155   2
   1   3  11 448.835 55.8317   5
   1  -3 -11 416.412 57.0809   7
  -1   3 -11 431.235 57.7149   2
   1   3  11 547.199 69.7335   4
   1  -3 -12 2620.41 130.116   2
   1  -3 -12 2997.41 149.466   8
   1  -3 -12 2712.46 146.170   7
  -1   3 -12 2824.65 136.874   6
   1   3  12 2784.67 143.179   5
  -1   3 -12 2640.81 145.809   2
  -1  -3  12 2532.93 146.652   5
   1   3  12 2752.52 155.078   4
  -1   3 -13 654.238 69.4537   6
   1  -3 -13 521.644 62.0023   2
   1   3  13 592.956 69.8648   5
   1  -3 -13 433.144 65.2084   7
  -1   3 -13 620.953 74.7294   2
   1   3  13 519.069 74.7681   4
   1  -3 -13 547.270 67.6394   8
  -1  -3  13 520.199 71.1825   5
   1  -3 -14 126.212 42.6615   7
   1  -3 -14 177.988 45.2927   2
  -1  -3  14 167.427 46.9118   5
   1   3  14 237.667 59.2993   4
  -1   3 -14 209.578 48.5071   2
   1   3  14 142.277 44.0023   5
   1  -3 -15 322.237 57.5277   2
   1   3  15 315.094 63.9185   4
   1   3  15 246.711 54.9894   5
  -1  -3  15 312.423 64.0976   5
  -1   3 -15 249.508 53.2005   2
   1  -3 -15 279.582 55.3136   7
   1  -3 -16 213.323 48.1327   2
  -1   3 -16 180.140 50.6917   2
   1  -3 -16 131.799 47.8938   7
  -1  -3  16 138.958 49.8579   5
   1   3  16 269.420 56.1823   5
   1   3  16 180.774 60.1382   4
   1   3  17 188.261 57.6476   4
  -1   3 -17 340.314 70.8503   2
   1  -3 -17 108.063 45.9975   7
  -1  -3  17 120.719 46.9106   5
   1   3  17 195.854 55.1670   5
   1  -3 -18 246.742 59.8463   7
   1   3  18 377.909 72.4462   5
  -1  -4 -17 38.1389 37.9883   7
   1  -4  17 129.491 57.3436   5
  -1   4  17 69.7899 42.2681   4
   1   4 -17 41.9450 41.0454   2
   1  -4  16 175.312 54.6818   5
  -1   4  16 177.472 54.8339   4
   1   4 -16 208.040 54.3480   2
  -1  -4 -16 206.307 59.5059   7
   1   4 -15 588.216 81.8243   2
  -1  -4 -15 782.596 93.8921   7
   1  -4  15 663.404 87.8328   5
  -1   4  15 520.115 84.1397   4
   1  -4  14 655.478 83.2467   5
  -1  -4 -14 699.943 79.4651   6
  -1   4  14 718.631 73.9500   5
  -1   4  14 744.007 93.4005   4
  -1  -4 -14 656.408 82.4895   7
  -1  -4 -14 755.234 73.8332   2
   1   4 -14 809.371 87.6811   2
  -1  -4 -13 1181.61 97.6332   6
  -1  -4 -13 1216.14 108.450   7
  -1  -4 -13 1288.30 91.3855   2
   1  -4  13 1202.06 107.206   5
  -1   4  13 1064.99 105.634   4
  -1   4  13 1300.59 93.7016   5
   1   4 -13 1232.05 104.572   2
  -1  -4 -12 810.450 85.3211   7
   1  -4  12 845.147 86.4589   5
   1   4 -12 765.253 79.3991   2
  -1   4  12 818.818 88.4913   4
  -1   4  12 885.358 73.2638   5
  -1  -4 -12 933.746 75.1966   2
  -1  -4 -12 795.660 79.3767   6
   1  -4  11 971.975 87.3029   5
  -1  -4 -11 1026.57 89.6036   7
  -1  -4 -11 1005.46 72.8507   2
  -1   4  11 1015.14 74.9098   5
  -1  -4 -11 1066.86 74.9902   8
   1  -4  11 1000.78 71.5908   1
  -1   4  11 972.815 92.7073   4
   1   4 -11 842.727 80.0277   2
  -1  -4 -11 1020.81 85.9587   6
  -1   4  10 925.009 86.9660   4
  -1  -4 -10 801.601 74.3719   6
  -1  -4 -10 987.431 70.1555   8
  -1   4  10 981.089 68.7491   5
  -1  -4 -10 766.485 75.4394   7
   1  -4  10 918.936 67.3606   1
   1   4 -10 682.344 70.4408   2
   1   4 -10 916.789 59.8161   6
  -1   4  10 962.187 59.9433   1
   1  -4  10 918.274 81.9297   5
  -1  -4  -9 3699.80 156.081   6
   1   4  -9 3821.67 126.691   6
   1  -4   9 3534.07 135.750   1
   1   4  -9 3822.54 101.692   7
   1  -4   9 3692.22 158.464   5
  -1  -4  -9 3593.40 159.910   7
   1   4  -9 3345.13 149.157   2
  -1   4   9 3592.41 163.510   4
  -1  -4  -9 3378.44 125.371   2
  -1  -4  -9 3648.93 135.992   8
  -1   4   9 3733.21 132.667   5
  -1  -4  -8 5898.68 204.649   7
   1   4  -8 5706.70 193.841   2
   1   4  -8 6217.01 168.670   6
   1  -4   8 6062.67 201.551   5
  -1   4   8 6104.73 171.394   5
  -1   4   8 5893.70 209.376   4
  -1  -4  -8 5950.15 202.261   6
   1  -4   8 6060.99 184.093   1
  -1  -4  -8 6353.14 139.877   3
  -1  -4  -8 6056.80 179.830   8
  -1  -4  -7 7668.58 164.206   3
  -1   4   7 7337.24 229.202   4
   1   4  -7 7157.00 212.730   2
   1   4  -7 7441.16 187.447   6
  -1   4   7 7512.15 185.165   5
  -1  -4  -7 7355.24 223.557   6
  -1  -4  -7 7262.98 197.948   8
   1  -4   7 7313.65 205.840   1
   1  -4   7 7570.72 220.238   5
   1  -4   6 6554.05 187.492   1
   1   4  -6 6602.33 205.897   4
  -1   4   6 6720.28 161.254   5
  -1  -4  -6 6669.88 202.267   6
   1  -4   6 6783.81 195.541   5
   1   4  -6 6319.68 187.733   2
  -1   4   6 6728.61 207.190   4
   1   4  -6 6668.56 169.682   6
  -1  -4  -6 6434.76 177.661   8
  -1  -4  -6 6375.45 149.751   3
  -1  -4  -5 12801.6 286.376   8
  -1   4   5 13076.8 314.609   4
  -1  -4  -5 12975.7 311.763   6
   1   4  -5 13394.0 296.370   2
   1  -4   5 12909.3 299.437   1
   1  -4   5 13661.9 299.756   5
   1   4  -5 13563.3 318.501   4
   1   4  -4 443.834 40.5858   2
  -1   4   4 439.194 45.6341   4
   1  -4   4 478.345 41.5187   5
   1   4  -4 502.393 49.0809   4
   1  -4   4 427.248 43.2967   1
  -1  -4  -4 475.914 47.5435   7
  -1  -4  -4 499.827 42.2868   8
  -1   4   3 42.6426 7.13854   2
  -1  -4  -3 55.9721 24.5213   7
   1   4  -3 14.2207 20.5857   4
   1  -4   3 51.4144 21.9317   1
  -1   4   3 20.6688 20.3993   4
  -1  -4  -3 44.5184 9.33478   2
   1   4  -3 25.3019 14.9207   2
  -1  -4  -3 48.1851 21.6122   8
   1  -4   3 59.5638 18.8213   5
  -1  -4  -2 4164.81 86.2544   2
  -1   4   2 4138.76 80.6871   2
   1   4  -2 4083.25 130.653   4
   1  -4   2 4036.74 131.316   1
  -1  -4  -2 3964.34 123.623   8
   1   4  -2 4063.72 111.275   2
  -1   4   2 4007.30 130.980   4
  -1  -4  -2 3798.69 119.767   7
   1  -4   2 3854.59 109.688   5
  -1   4   1 20139.8 403.656   4
  -1  -4  -1 22000.8 347.597   2
  -1  -4  -1 19418.7 381.426   7
   1  -4   1 20006.7 366.502   5
  -1  -4  -1 19859.6 387.602   5
  -1   4   1 21325.2 345.885   2
   1   4  -1 19411.0 365.858   2
   1  -4   1 19847.5 404.955   8
   1   4  -1 19955.5 401.829   4
  -1   4   0 17152.7 353.968   4
  -1  -4   0 16839.6 324.025   7
   1   4   0 17087.9 351.149   4
  -1  -4   0 17137.1 342.961   5
   1  -4   0 17564.8 359.137   8
   1  -4   0 17222.8 308.522   5
   1   4   0 17628.5 310.875   2
  -1  -4   0 18029.2 309.100   2
  -1   4  -1 18884.4 384.048   4
   1   4   1 19001.5 381.454   4
   1   4   1 19039.0 331.222   2
   1  -4  -1 19095.5 389.605   8
  -1  -4   1 19011.2 341.555   7
  -1  -4   1 19340.2 376.172   5
   1  -4  -1 19491.4 328.220   5
  -1   4  -2 3717.19 124.808   4
  -1  -4   2 3901.16 121.254   5
   1  -4  -2 3792.95 116.905   3
   1  -4  -2 3796.57 129.335   8
   1  -4  -2 3777.65 81.7947   5
   1   4   2 3679.64 122.375   4
   1  -4  -3 124.363 23.6038   3
  -1   4  -3 115.843 27.4457   4
   1  -4  -3 148.639 12.7650   2
   1   4   3 121.021 26.1615   4
   1  -4  -3 115.852 27.0606   7
  -1  -4   3 110.553 26.0975   5
   1  -4  -3 99.4004 25.9822   8
   1  -4  -3 130.216 12.3888   5
   1  -4  -4 597.924 52.4208   7
   1  -4  -4 644.710 46.3106   3
  -1  -4   4 545.796 48.0034   5
  -1   4  -4 550.646 47.8732   6
   1  -4  -4 476.198 49.1448   8
   1   4   4 615.902 52.9140   4
  -1   4  -4 565.420 50.2276   4
   1  -4  -4 540.021 27.5913   2
   1  -4  -5 12899.4 309.773   8
  -1  -4   5 13452.5 307.054   5
   1  -4  -5 13005.5 281.932   3
  -1   4  -5 12934.9 303.180   6
   1  -4  -5 13028.0 251.611   2
   1   4   5 13475.6 312.438   4
   1  -4  -5 13547.6 312.537   7
  -1   4  -5 13469.9 316.405   4
   1  -4  -6 6667.74 201.019   7
  -1   4  -6 6399.77 202.160   4
   1  -4  -6 6477.77 152.928   2
  -1  -4   6 6445.17 196.358   5
   1  -4  -6 6094.21 167.894   3
   1   4   6 6196.09 196.493   4
  -1   4  -6 6166.03 187.127   6
   1  -4  -6 6433.64 196.814   8
   1  -4  -7 7453.81 193.277   3
  -1   4  -7 7763.88 220.266   6
   1   4   7 7567.65 211.606   1
   1  -4  -7 7649.01 229.122   7
  -1  -4   7 7705.18 226.547   5
   1   4   7 7462.64 228.547   4
   1  -4  -7 7591.70 226.384   8
   1  -4  -7 7828.57 184.742   2
   1   4   8 5878.54 184.496   1
   1  -4  -8 5962.83 200.335   8
  -1  -4   8 5909.58 201.905   5
   1   4   8 5771.39 205.095   4
   1  -4  -8 6048.77 165.611   2
   1  -4  -8 6453.07 171.979   3
   1  -4  -8 6214.28 207.948   7
  -1   4  -8 5914.33 192.957   6
   1   4   9 3299.68 153.716   4
   1  -4  -9 3242.58 150.122   7
   1   4   9 3462.88 135.182   1
   1  -4  -9 3457.81 123.360   2
  -1   4  -9 3257.61 139.768   6
   1  -4  -9 3240.48 145.070   8
  -1  -4   9 3277.70 150.503   5
  -1   4 -10 873.558 73.0250   6
   1   4  10 866.860 67.4622   1
  -1   4 -10 822.619 76.0520   2
   1  -4 -10 700.338 70.6949   8
  -1  -4  10 785.595 78.0181   5
   1  -4 -10 783.668 76.4194   7
   1   4  10 856.394 82.8409   4
   1   4  11 911.320 78.4200   5
   1  -4 -11 846.863 83.3405   7
  -1  -4  11 926.054 84.4842   5
   1  -4 -11 963.225 85.1389   8
   1  -4 -11 973.175 71.9685   2
   1   4  11 846.973 67.6754   1
  -1   4 -11 1067.85 91.1547   2
  -1   4 -11 1065.92 82.3896   6
   1   4  11 991.348 91.5240   4
  -1  -4  12 899.850 88.1968   5
  -1   4 -12 816.745 82.4703   2
   1  -4 -12 921.840 85.3386   8
  -1   4 -12 979.389 81.6623   6
   1   4  12 914.473 81.1765   5
   1  -4 -12 861.409 88.1194   7
   1   4  12 814.050 86.3040   4
   1  -4 -12 987.445 76.4164   2
  -1  -4  13 1296.57 110.446   5
   1  -4 -13 1185.67 103.006   7
   1   4  13 1326.86 114.493   4
  -1   4 -13 1194.84 104.735   2
   1  -4 -13 1343.98 105.369   8
   1   4  13 1187.19 97.3915   5
   1  -4 -13 1299.62 92.3997   2
   1  -4 -14 902.162 91.1499   8
   1   4  14 816.410 83.5108   5
  -1  -4  14 786.688 89.8336   5
   1  -4 -14 618.106 78.7615   7
   1  -4 -14 760.494 74.8241   2
   1   4  14 765.569 92.9148   4
  -1   4 -14 837.049 89.3665   2
  -1   4 -15 611.544 84.4098   2
   1   4  15 612.143 86.3597   4
   1   4  15 592.808 76.3516   5
  -1  -4  15 648.076 87.7926   5
   1  -4 -15 609.018 81.1356   7
  -1  -4  16 161.054 50.6315   5
   1   4  16 169.709 46.6518   5
  -1   4 -16 196.366 52.1461   2
   1   4  16 166.710 59.0334   4
   1  -4 -16 181.841 51.2855   7
  -1   4 -17 191.337 56.5505   2
   1   4  17 162.429 55.4576   4
   1  -4 -17 79.5492 37.7349   7
   1   4  17 102.281 39.5066   5
  -1  -4  17 99.9010 49.0256   5
   1  -4 -18 110.103 51.1013   7
  -1  -5 -17-15.0995 40.4515   7
   1  -5  16 182.195 52.8233   5
   1   5 -16 257.341 59.2934   2
  -1   5  16 291.141 66.6722   4
  -1  -5 -16 305.954 63.8147   7
   1  -5  15 76.1872 50.1857   5
   1   5 -15 72.9398 43.0079   2
  -1   5  15 211.094 55.2865   4
  -1  -5 -15 175.039 52.5400   7
  -1  -5 -14 125.148 48.1073   7
   1  -5  14 93.5596 42.9970   5
  -1   5  14 154.836 47.1292   4
   1   5 -14 127.895 47.9619   2
   1  -5  13 820.152 89.6597   5
  -1  -5 -13 784.137 90.7779   7
   1   5 -13 756.944 86.6987   2
  -1   5  13 818.202 94.8728   4
  -1   5  12 905.613 96.8029   4
   1   5 -12 1047.57 96.0724   2
   1  -5  12 1048.41 97.3701   5
  -1  -5 -12 894.702 94.1888   7
   1  -5  11 4989.24 179.889   1
   1  -5  11 5007.04 209.985   5
  -1  -5 -11 5405.33 188.945   8
  -1  -5 -11 5027.37 213.638   7
  -1   5  11 4922.23 217.071   4
   1   5 -11 4529.71 196.816   2
  -1   5  11 5287.04 179.884   5
   1   5 -10 2431.86 131.475   2
   1  -5  10 2352.08 117.174   1
  -1  -5 -10 2562.50 120.122   8
   1  -5  10 2427.14 135.631   5
  -1   5  10 2565.06 112.800   5
  -1   5  10 2483.43 146.180   4
  -1  -5 -10 2234.41 135.242   7
  -1  -5  -9 4195.53 155.953   8
   1   5  -9 4407.99 146.383   6
   1  -5   9 4093.12 156.378   1
   1   5  -9 3930.94 164.549   2
  -1   5   9 4275.22 185.373   4
  -1  -5  -9 4057.84 134.264   2
  -1  -5  -9 3861.95 173.617   7
   1  -5   9 4131.29 172.560   5
  -1  -5  -8 1254.26 92.6229   7
  -1   5   8 1155.26 90.8648   4
   1  -5   8 1149.03 77.7484   1
   1   5  -8 1085.98 79.6692   2
   1   5  -8 1196.64 70.4650   6
   1  -5   8 1321.95 90.2187   5
  -1  -5  -8 1216.02 62.8575   2
  -1  -5  -8 1233.41 78.4526   8
  -1  -5  -8 1282.63 58.5719   3
  -1  -5  -7 1661.78 101.086   7
   1  -5   7 1515.86 91.7677   5
   1   5  -7 1642.85 103.698   4
  -1   5   7 1594.31 103.106   4
   1  -5   7 1617.59 91.3325   1
  -1  -5  -7 1680.26 69.4240   3
  -1  -5  -7 1581.13 86.3567   8
   1   5  -7 1586.84 91.0078   2
   1   5  -7 1740.03 83.4415   6
  -1  -5  -6 2288.19 114.948   7
  -1  -5  -6 2414.42 104.380   8
   1   5  -6 2251.55 95.1832   6
   1  -5   6 2195.05 105.895   1
   1   5  -6 2195.20 102.457   2
   1  -5   6 2382.94 108.857   5
  -1  -5  -6 2333.90 84.5244   3
  -1   5   6 2383.45 120.778   4
   1   5  -6 2341.11 120.238   4
   1  -5   5 10509.5 260.802   5
  -1   5   5 10400.9 278.759   4
   1  -5   5 10655.4 270.135   1
   1   5  -5 10508.0 256.566   2
  -1  -5  -5 10371.8 257.377   8
   1   5  -5 10988.6 285.726   4
  -1  -5  -5 10322.7 272.812   7
  -1   5   4 7469.59 216.216   4
  -1  -5  -4 7128.67 198.035   8
  -1  -5  -4 7404.16 145.950   2
   1   5  -4 7323.54 216.007   4
   1   5  -4 7440.04 192.265   2
   1  -5   4 7174.79 208.843   1
   1  -5   4 7199.17 194.062   5
  -1  -5  -4 7332.47 208.038   7
   1  -5   3 15137.6 345.280   1
   1  -5   3 15580.7 318.932   5
   1   5  -3 15481.5 349.299   4
  -1  -5  -3 15311.0 336.008   7
  -1  -5  -3 15017.3 333.508   8
  -1   5   3 15713.7 350.430   4
   1   5  -3 15074.0 314.191   2
  -1  -5  -3 15330.8 261.641   2
  -1  -5  -2 10647.7 186.981   2
  -1  -5  -2 10733.1 248.520   7
  -1  -5  -2 10403.4 254.489   8
   1  -5   2 10774.7 232.064   5
   1   5  -2 10454.8 226.347   2
  -1   5   2 10733.2 264.467   4
   1   5  -2 10663.5 264.118   4
   1   5  -1 5443.97 131.954   2
  -1  -5  -1 5182.26 149.676   5
  -1  -5  -1 5281.91 147.808   7
  -1  -5  -1 5771.38 113.637   2
  -1   5   1 5588.55 111.449   2
   1   5  -1 5412.38 167.553   4
   1  -5   1 5490.79 136.877   5
   1  -5   1 5287.56 169.227   8
  -1   5   1 5493.02 169.309   4
  -1  -5   0 4477.48 135.553   5
   1   5   0 4567.90 108.510   2
   1  -5   0 4437.20 151.351   8
  -1   5   0 4538.58 149.813   4
   1  -5   0 4494.92 111.767   5
   1   5   0 4723.31 150.129   4
  -1  -5   0 4516.53 124.714   7
   1  -5  -1 5246.70 117.089   5
  -1  -5   1 5308.40 152.667   5
  -1   5  -1 5215.47 163.507   4
   1  -5  -1 5042.66 165.340   8
   1   5   1 5353.44 111.972   2
   1   5   1 5149.86 161.979   4
  -1  -5   1 5047.33 128.529   7
  -1   5  -2 10513.1 265.781   4
   1  -5  -2 10972.3 203.968   5
   1   5   2 10852.1 265.353   4
  -1  -5   2 10740.8 253.679   5
   1  -5  -2 10507.7 268.507   8
  -1   5  -3 15092.2 343.619   4
   1  -5  -3 15013.9 345.901   8
   1  -5  -3 15241.0 271.127   5
   1  -5  -3 14711.8 271.498   5
   1   5   3 15223.5 340.970   4
   1  -5  -3 14546.8 321.025   3
  -1  -5   3 15170.6 330.060   5
   1  -5  -3 14826.3 336.295   7
   1  -5  -4 7091.78 134.699   2
  -1  -5   4 6913.22 200.051   5
  -1   5  -4 7238.57 212.199   4
   1  -5  -4 7269.28 209.906   7
   1  -5  -4 6965.70 188.639   3
   1   5   4 7143.16 208.894   4
   1  -5  -4 7318.24 212.349   8
  -1   5  -5 10810.8 277.532   6
   1  -5  -5 11152.5 208.740   2
   1  -5  -5 10918.1 258.233   3
  -1  -5   5 11213.0 279.124   5
   1   5   5 10795.6 285.508   4
   1  -5  -5 10477.2 282.341   8
  -1   5  -5 10966.0 288.130   4
   1  -5  -5 11330.6 287.788   7
  -1  -5   6 2428.45 115.461   5
   1   5   6 2163.26 112.323   4
   1  -5  -6 2309.63 116.616   7
   1  -5  -6 2225.31 95.9978   3
   1  -5  -6 2283.07 114.977   8
   1  -5  -6 2331.60 72.8550   2
  -1   5  -6 2265.56 109.696   6
  -1   5  -6 2242.27 117.428   4
  -1  -5   7 1644.61 98.0854   5
   1  -5  -7 1634.76 65.8712   2
  -1   5  -7 1554.40 101.033   4
   1  -5  -7 1606.80 80.7873   3
   1  -5  -7 1578.67 97.2863   8
   1   5   7 1540.86 98.9390   4
   1  -5  -7 1590.87 99.7127   7
  -1   5  -7 1466.08 89.4852   6
   1  -5  -8 1195.82 61.8685   2
   1   5   8 1218.37 91.9296   4
   1  -5  -8 1150.28 85.9919   8
   1  -5  -8 1210.15 91.3526   7
  -1   5  -8 1191.39 84.1128   2
   1   5   8 1302.32 84.0570   1
   1  -5  -8 1233.48 70.8960   3
  -1   5  -8 1083.09 79.6017   6
  -1  -5   8 1138.43 85.9286   5
   1  -5  -9 4190.32 174.487   8
   1   5   9 4475.11 165.272   1
   1  -5  -9 4319.64 136.479   2
  -1   5  -9 4004.47 163.595   6
   1   5   9 3832.02 175.765   4
  -1  -5   9 4292.09 179.046   5
  -1   5  -9 3974.89 167.009   2
   1  -5  -9 4602.57 147.665   3
   1  -5  -9 4089.61 177.813   7
   1  -5 -10 2650.39 138.743   8
   1   5  10 2543.12 144.025   4
   1  -5 -10 2174.13 100.267   2
  -1   5 -10 2505.14 134.392   2
   1   5  10 2516.63 122.963   1
  -1  -5  10 2703.78 144.766   5
  -1   5 -10 2419.34 126.661   6
   1  -5 -10 2563.27 143.192   7
  -1  -5  11 4971.19 211.228   5
  -1   5 -11 4634.61 199.622   2
   1  -5 -11 5334.70 219.122   7
  -1   5 -11 5323.80 199.026   6
   1   5  11 5012.73 216.000   4
   1   5  11 5274.38 187.783   1
   1  -5 -11 4808.83 202.062   8
   1   5  12 1022.80 101.230   4
  -1   5 -12 1034.69 86.8479   6
  -1   5 -12 954.205 91.1754   2
   1  -5 -12 1041.14 93.5235   8
  -1  -5  12 1199.37 103.428   5
   1  -5 -12 1109.60 100.834   7
   1  -5 -13 922.403 91.8428   8
   1  -5 -13 1015.34 98.8362   7
  -1  -5  13 820.237 90.7377   5
  -1   5 -13 841.494 91.0958   2
   1   5  13 952.510 98.9494   4
   1  -5 -14 191.846 51.3940   8
  -1   5 -14 91.0812 41.5012   2
   1  -5 -14 139.999 49.6255   7
  -1  -5  14 231.140 62.6148   5
   1   5  14 102.483 45.4518   4
   1   5  15 148.651 55.0805   4
  -1   5 -15 165.804 52.0403   2
   1  -5 -15 113.209 47.0577   7
  -1  -5  15 95.5455 39.4702   5
   1  -5 -16 326.109 69.0867   7
  -1  -5  16 283.721 71.2276   5
   1   5  16 260.978 68.7382   4
  -1   5 -16 282.158 65.3030   2
   1  -5 -17-6.89826 42.8200   7
   1   6 -16 336.992 72.1781   2
   1  -6  16 417.438 75.6384   5
  -1   6  16 354.110 74.6811   4
  -1  -6 -16 292.485 67.2421   7
  -1   6  15 199.260 56.1601   4
   1   6 -15 352.013 70.4204   2
  -1  -6 -15 200.001 55.2649   7
   1  -6  15 201.769 57.0541   5
  -1  -6 -14 1035.28 107.351   7
   1  -6  14 976.377 103.219   5
  -1   6  14 1010.11 110.174   4
   1   6 -14 1065.72 106.471   2
  -1  -6 -13 360.621 65.3868   7
   1  -6  13 358.243 63.0088   5
   1   6 -13 346.797 62.4527   2
  -1   6  13 475.700 79.5088   4
   1  -6  12 378.007 63.3592   5
  -1   6  12 539.387 79.1163   4
  -1  -6 -12 598.518 80.3853   7
   1   6 -12 450.804 66.5326   2
   1   6 -11 262.475 53.5706   2
   1  -6  11 251.556 50.1939   5
  -1   6  11 223.573 56.0503   4
  -1  -6 -11 241.681 58.5536   7
   1  -6  10 1323.51 103.067   5
  -1  -6 -10 1495.91 96.4193   8
   1   6 -10 1517.07 105.625   2
  -1   6  10 1263.99 107.096   4
  -1  -6 -10 1250.09 105.010   7
  -1  -6  -9 1004.18 90.1866   7
   1   6  -9 1115.66 74.7236   6
  -1  -6  -9 909.080 75.0911   8
   1  -6   9 1034.19 80.4269   1
   1  -6   9 1166.43 91.0067   5
   1   6  -9 897.380 78.9744   2
  -1   6   9 986.352 93.4001   4
  -1  -6  -8 5699.73 217.115   7
   1   6  -8 6511.39 193.835   6
  -1   6   8 6276.32 232.449   4
   1  -6   8 6314.59 216.299   5
  -1  -6  -8 6156.53 203.138   8
   1  -6   8 6151.44 208.298   1
  -1  -6  -8 6494.05 170.023   3
   1   6  -8 5905.22 227.265   4
   1   6  -8 5538.29 200.801   2
  -1  -6  -7 3022.88 88.5793   2
  -1  -6  -7 3054.46 108.162   3
  -1  -6  -7 2950.22 143.446   7
   1   6  -7 2918.37 147.716   4
  -1   6   7 2928.17 146.584   4
  -1  -6  -7 2966.51 129.670   8
   1   6  -7 2826.17 128.377   2
   1  -6   7 2889.96 133.484   1
   1  -6   7 2854.60 132.617   5
   1   6  -7 2883.08 120.648   6
   1   6  -6 5575.31 183.911   2
  -1  -6  -6 5706.17 188.501   8
   1  -6   6 5876.68 192.267   5
  -1  -6  -6 6350.26 132.329   2
  -1  -6  -6 5768.48 203.230   7
  -1   6   6 5629.14 207.152   4
   1   6  -6 6140.99 216.963   4
  -1  -6  -5 1227.35 78.4406   8
  -1   6   5 1114.42 83.9650   4
  -1  -6  -5 1083.04 78.7067   7
  -1  -6  -5 1161.41 36.6798   2
   1   6  -5 1020.84 67.4677   2
   1  -6   5 1073.84 70.8047   5
   1   6  -5 1041.81 81.4662   4
   1   6  -4 1451.76 93.1932   4
  -1   6   4 1710.90 99.2006   4
   1  -6   4 1633.05 82.8711   5
  -1  -6  -4 1665.94 92.1274   8
   1   6  -4 1659.72 80.8486   2
  -1  -6  -4 1679.26 92.8850   7
   1   6  -3 5076.90 147.454   2
  -1  -6  -3 5287.52 169.401   7
  -1  -6  -3 5534.39 177.136   8
   1   6  -3 5133.26 179.057   4
  -1   6   3 5250.51 181.698   4
   1  -6   3 5160.42 153.652   5
   1  -6   2 8020.32 233.665   8
  -1   6   2 7948.91 232.105   4
   1   6  -2 8079.70 232.426   4
  -1  -6  -2 7671.50 223.118   8
  -1  -6  -2 8006.62 205.717   5
  -1  -6  -2 7940.48 212.096   7
   1   6  -2 7854.40 187.895   2
   1  -6   2 8416.58 198.763   5
   1  -6   1 2626.32 120.320   8
   1   6  -1 2591.36 83.8025   2
  -1  -6  -1 2437.47 98.9740   5
  -1   6   1 2455.69 115.903   4
  -1  -6  -1 2686.30 117.486   8
   1  -6   1 2554.24 88.4482   5
  -1   6   1 2568.86 62.7308   2
   1   6  -1 2559.36 117.404   4
  -1   6   1 2467.55 59.2961   2
  -1  -6  -1 2482.33 99.0764   7
   1  -6   0 19502.3 426.393   8
   1   6   0 18791.4 416.194   4
   1  -6   0 19108.0 357.759   5
  -1   6   0 19037.9 418.766   4
  -1  -6   0 18768.5 377.109   7
   1   6   0 19270.2 346.683   2
  -1  -6   0 18530.3 389.352   5
  -1  -6   1 2531.09 104.734   5
   1  -6  -1 2769.44 81.9928   5
  -1   6  -1 2655.17 120.614   4
   1  -6  -1 2584.77 120.974   8
   1   6   1 2745.89 70.4627   2
   1   6   1 2471.40 115.750   4
   1  -6  -2 8724.82 176.947   5
  -1   6  -2 8656.12 242.317   4
   1  -6  -2 8240.65 242.399   8
  -1  -6   2 8200.35 221.204   5
   1   6   2 8253.62 236.877   4
   1  -6  -3 5889.19 130.761   5
   1   6   3 5635.62 188.892   4
  -1   6  -3 5744.25 191.078   4
  -1  -6   3 5518.02 175.703   5
   1  -6  -3 5752.81 192.918   8
   1  -6  -3 5722.66 176.497   3
  -1  -6   4 1845.01 95.4314   5
  -1   6  -4 1543.17 95.3558   4
   1  -6  -4 1802.32 61.6362   5
   1  -6  -4 1596.69 85.8204   3
   1  -6  -4 1646.39 98.2685   8
   1   6   4 1744.67 100.386   4
   1  -6  -4 1765.11 98.0208   7
  -1   6  -5 1049.63 77.7707   6
  -1   6  -5 1104.29 83.4199   4
   1  -6  -5 1230.75 74.2747   3
   1  -6  -5 1340.82 88.7185   7
  -1  -6   5 1133.42 78.2685   5
   1   6   5 1138.72 83.8733   4
   1  -6  -5 1170.39 85.1012   8
   1  -6  -6 5990.33 208.047   8
  -1   6  -6 5505.10 205.649   4
   1  -6  -6 5944.84 181.193   3
  -1  -6   6 5921.08 201.281   5
   1   6   6 6040.72 209.838   4
   1  -6  -6 5974.08 208.575   7
  -1   6  -6 5725.16 197.294   6
   1  -6  -6 6252.48 128.831   2
  -1   6  -6 5542.18 183.001   2
   1  -6  -7 2947.36 144.596   7
  -1   6  -7 2865.51 128.711   2
  -1  -6   7 2878.49 138.277   5
   1  -6  -7 2959.31 120.481   3
  -1   6  -7 2720.92 142.347   4
   1   6   7 2990.54 146.151   4
   1  -6  -7 2944.79 85.7857   2
  -1   6  -7 2757.72 132.949   6
   1  -6  -7 2743.54 137.162   8
   1   6   8 6310.82 230.349   4
   1  -6  -8 6686.69 194.760   3
  -1  -6   8 6294.80 222.296   5
   1  -6  -8 5897.10 219.515   8
  -1   6  -8 6344.13 234.480   4
   1  -6  -8 6473.58 230.571   7
  -1   6  -8 5920.91 207.422   2
  -1   6  -8 6163.16 212.655   6
  -1  -6   9 1009.71 87.9082   5
  -1   6  -9 1038.90 84.0178   2
   1   6   9 1021.71 91.3969   4
   1   6   9 1161.78 87.7382   1
   1  -6  -9 982.549 90.1716   7
   1  -6  -9 1057.32 70.9818   3
  -1   6  -9 970.259 81.3411   6
   1  -6  -9 992.998 86.7993   8
   1  -6 -10 1471.61 107.691   8
  -1   6 -10 1216.67 94.3832   6
   1   6  10 1268.65 104.898   4
   1   6  10 1297.80 93.5657   1
  -1  -6  10 1269.39 103.888   5
   1  -6 -10 1455.55 110.805   7
  -1   6 -10 1375.15 102.148   2
  -1  -6  11 255.798 56.8600   5
   1   6  11 244.876 56.8785   4
   1   6  11 261.036 45.2522   1
  -1   6 -11 246.396 50.6922   2
   1  -6 -11 231.337 55.8442   7
   1  -6 -11 328.586 57.2005   8
  -1   6 -11 271.218 47.5036   6
   1  -6 -12 502.157 70.0712   8
  -1  -6  12 527.061 73.5975   5
  -1   6 -12 484.622 72.0893   2
   1   6  12 549.254 77.2419   4
   1  -6 -12 364.277 63.4412   7
  -1   6 -13 471.937 69.6108   2
   1  -6 -13 366.730 64.6576   8
  -1  -6  13 491.012 74.3279   5
   1   6  13 539.066 80.1021   4
   1  -6 -13 523.872 80.3232   7
  -1   6 -14 904.302 100.439   2
   1  -6 -14 888.122 102.121   7
  -1  -6  14 1122.88 113.265   5
   1   6  14 1187.65 118.720   4
   1  -6 -15 272.495 64.1683   7
  -1   6 -15 312.940 61.7932   2
  -1  -6  15 365.862 70.5343   5
   1   6  15 325.963 75.2935   4
   1   6  16 316.678 72.0778   4
  -1   6 -16 434.941 74.5244   2
  -1  -6  16 452.439 80.1373   5
   1  -6 -16 360.836 72.4270   7
   1   7 -15 11.5325 32.1734   2
   1  -7  15 29.4846 36.8747   5
  -1  -7 -15 31.8964 49.6589   7
  -1   7  15 41.5736 42.6397   4
   1   7 -14 166.565 46.6530   2
  -1   7  14 211.620 63.5300   4
   1  -7  14 153.947 49.8955   5
  -1  -7 -14 176.273 56.6983   7
  -1   7  13 545.223 83.3399   4
  -1  -7 -13 444.954 73.1374   7
   1  -7  13 559.620 78.2626   5
   1   7 -13 382.604 68.6728   2
  -1  -7 -12 230.718 57.0512   7
   1   7 -12 265.363 53.9398   2
   1  -7  12 321.587 58.6921   5
  -1   7  12 343.528 68.9316   4
  -1   7  11 1794.09 136.105   4
   1   7 -11 1996.19 130.862   2
   1  -7  11 1899.44 131.483   5
  -1  -7 -11 1971.36 138.222   7
  -1   7  10 464.567 74.6972   4
   1  -7  10 430.874 62.0243   5
  -1  -7 -10 438.431 60.0280   8
  -1  -7 -10 536.156 77.3454   7
   1   7 -10 410.152 59.3090   2
   1   7  -9 1096.36 101.736   4
  -1  -7  -9 1156.25 88.6591   8
   1   7  -9 997.194 84.8810   2
  -1   7   9 959.381 95.9976   4
  -1  -7  -9 1155.89 100.668   7
   1  -7   9 991.830 87.3588   5
   1   7  -9 1154.73 81.3920   6
   1  -7   8 1029.63 85.2162   5
  -1  -7  -8 824.623 74.8104   8
   1   7  -8 872.706 87.3411   4
   1   7  -8 819.190 68.0891   6
   1   7  -8 742.146 70.0297   2
  -1   7   8 757.154 83.5247   4
  -1  -7  -8 805.070 83.5436   7
   1  -7   7 396.925 51.6265   5
   1   7  -7 456.173 51.8510   6
   1   7  -7 365.128 55.5879   4
  -1  -7  -7 390.798 57.6110   7
  -1  -7  -7 476.229 45.4091   3
   1   7  -7 320.794 45.8281   2
  -1  -7  -7 484.666 58.4860   8
  -1   7   7 385.208 60.4077   4
   1   7  -6 2229.65 131.191   4
   1   7  -6 2239.39 110.766   2
  -1  -7  -6 2349.28 120.624   8
   1  -7   6 2056.20 110.236   5
  -1   7   6 2076.72 125.584   4
  -1  -7  -6 2312.31 126.364   7
  -1  -7  -5 5796.47 202.437   7
   1   7  -5 5485.32 176.753   2
  -1  -7  -5 5648.51 196.465   8
  -1   7   5 5551.07 208.718   4
   1  -7   5 5721.98 185.922   5
   1   7  -5 5768.77 213.727   4
   1   7  -4 775.986 56.1273   2
   1   7  -4 887.388 77.1592   4
  -1  -7  -4 753.104 68.3371   8
   1  -7   4 758.370 59.6815   5
  -1  -7  -4 695.067 65.2844   7
  -1   7   4 738.401 71.7944   4
  -1  -7  -3 8522.40 239.614   7
   1   7  -3 8648.21 211.854   2
   1  -7   3 8409.79 220.240   5
  -1  -7  -3 8036.46 245.732   8
   1  -7   3 8312.84 257.060   8
   1   7  -3 8294.79 257.061   4
  -1  -7  -3 8426.23 221.909   5
  -1   7   3 8712.97 259.223   4
  -1  -7  -2 612.311 51.2413   5
  -1  -7  -2 567.339 52.6790   7
   1   7  -2 651.357 44.3923   2
  -1  -7  -2 675.436 63.9139   8
   1  -7   2 645.955 65.8516   8
   1  -7   2 600.643 47.1459   5
  -1   7   2 660.429 64.2214   4
   1   7  -2 633.676 63.1834   4
  -1  -7  -1 1813.68 89.0328   7
  -1  -7  -1 1716.45 102.504   8
  -1   7   1 1796.73 46.0010   2
   1   7  -1 2037.28 73.5565   2
  -1   7   1 1910.91 107.927   4
   1  -7   1 2009.98 82.4165   5
  -1   7   1 1915.96 49.3768   2
  -1  -7  -1 1722.39 86.7832   5
   1  -7   1 1813.33 107.941   8
   1   7  -1 1674.29 101.380   4
  -1   7   0 1070.77 42.7089   2
   1  -7   0 1220.83 89.7262   8
   1   7   0 1191.65 49.1304   2
  -1   7   0 1050.01 80.5125   4
   1  -7   0 1082.77 55.6868   5
   1   7   0 896.341 74.3896   4
  -1  -7   0 1132.71 69.7839   5
  -1   7  -1 2152.56 73.6854   2
   1  -7  -1 2221.53 76.8398   5
  -1   7  -1 2226.16 117.089   4
   1   7   1 1844.08 106.174   4
   1   7   1 2086.79 59.3553   2
   1  -7  -1 2059.65 115.794   8
  -1  -7   1 2062.42 97.7252   5
  -1   7  -2 602.706 61.9214   4
   1  -7  -2 656.593 67.7776   8
  -1  -7   2 620.726 55.0903   5
  -1   7  -2 665.229 43.2272   2
   1  -7  -2 622.296 37.1080   5
   1   7   2 699.735 65.9700   4
  -1  -7   3 8474.86 239.480   5
  -1   7  -3 8735.58 214.671   2
   1  -7  -3 9310.25 190.313   5
   1  -7  -3 8357.17 262.069   8
   1   7   3 8467.21 259.546   4
  -1   7  -3 8831.66 265.553   4
  -1  -7   4 778.184 66.2233   5
  -1   7  -4 1012.18 82.2275   4
   1  -7  -4 781.081 64.4975   3
  -1   7  -4 879.033 59.0321   2
   1  -7  -4 916.440 80.0002   8
   1  -7  -4 874.523 44.0131   5
   1   7   4 691.223 68.7518   4
  -1   7  -5 5432.44 173.873   2
   1  -7  -5 5382.29 204.880   8
   1  -7  -5 5398.83 181.774   3
  -1   7  -5 5566.51 208.241   4
   1   7   5 5189.59 200.612   4
   1  -7  -5 5705.04 204.219   7
  -1  -7   5 5261.89 188.753   5
   1  -7  -5 5835.87 141.070   5
  -1   7  -6 2399.72 112.520   2
   1  -7  -6 2017.47 122.451   8
   1   7   6 2022.74 123.830   4
  -1  -7   6 2209.94 120.723   5
   1  -7  -6 2338.37 129.708   7
   1  -7  -6 2249.36 108.922   3
  -1   7  -6 2225.34 129.644   4
  -1   7  -6 2069.16 118.170   6
   1  -7  -7 337.108 54.4479   8
  -1   7  -7 461.557 64.7331   4
  -1   7  -7 430.330 57.0429   6
   1   7   7 479.625 64.5260   4
  -1  -7   7 434.725 56.9403   5
  -1   7  -7 384.563 49.6744   2
   1  -7  -7 408.961 47.8815   3
   1  -7  -7 482.216 64.5945   7
  -1   7  -8 931.693 88.2246   4
   1  -7  -8 815.094 81.9013   8
  -1   7  -8 935.945 82.6702   6
   1  -7  -8 851.395 67.1978   3
  -1   7  -8 780.953 72.6897   2
  -1  -7   8 727.675 74.6141   5
   1  -7  -8 791.404 81.7677   7
   1   7   8 775.644 82.4632   4
   1  -7  -9 1170.61 99.1474   8
  -1  -7   9 984.227 89.9448   5
   1  -7  -9 1193.64 101.775   7
  -1   7  -9 1156.95 103.182   4
  -1   7  -9 796.560 76.8045   2
  -1   7  -9 1071.60 90.6200   6
   1  -7  -9 1232.11 80.3099   3
   1   7   9 1105.13 100.051   4
  -1  -7  10 446.857 64.9387   5
   1   7  10 409.333 65.1842   4
  -1   7 -10 447.293 61.4834   2
  -1   7 -10 408.896 61.2200   6
   1   7  10 534.208 66.1775   1
   1  -7 -10 455.646 68.8680   8
   1  -7 -10 317.362 61.2202   7
   1   7  11 1896.13 122.235   1
   1  -7 -11 2059.11 136.010   8
   1   7  11 1877.55 137.176   4
   1  -7 -11 2027.22 142.278   7
  -1  -7  11 2145.45 141.587   5
  -1   7 -11 2130.97 131.377   6
  -1   7 -11 1993.08 129.637   2
   1  -7 -12 317.832 59.8377   8
   1   7  12 231.595 58.9707   4
  -1  -7  12 317.755 62.7641   5
   1  -7 -12 347.608 66.7223   7
  -1   7 -12 201.101 49.1970   2
  -1   7 -13 486.236 71.6085   2
   1  -7 -13 714.821 84.7352   8
  -1  -7  13 558.909 78.6321   5
   1   7  13 590.599 89.7218   4
   1  -7 -13 580.795 88.6439   7
   1   7  14 206.638 59.2041   4
   1  -7 -14 155.648 51.8679   7
  -1  -7  14 226.671 58.5846   5
  -1   7 -14 192.414 58.1135   2
  -1   7 -15 50.0911 36.3982   2
  -1  -7  15 80.3384 40.9630   5
   1  -7 -15 67.3526 49.1798   7
   1   7  15 96.7359 51.3004   4
   1  -8  14 640.944 93.8124   5
  -1  -8 -14 525.014 85.3284   7
  -1   8  14 666.812 96.9065   4
   1   8 -14 445.169 74.9550   2
  -1   8  13 284.597 70.2902   4
   1  -8  13 188.507 55.3048   5
  -1  -8 -13 176.797 56.0051   7
   1   8 -13 103.066 39.9678   2
  -1   8  12 42.9598 39.0170   4
   1  -8  12 96.2292 44.5897   5
   1   8 -12 89.7664 43.5293   2
  -1  -8 -12 173.064 57.6500   7
  -1   8  11 286.797 60.0316   4
   1  -8  11 444.770 68.2599   5
   1   8 -11 398.867 63.1968   2
  -1  -8 -11 451.330 72.3275   7
  -1  -8 -10 451.993 70.8796   7
  -1   8  10 350.291 66.2669   4
   1  -8  10 406.825 64.0581   5
  -1  -8 -10 306.630 52.3485   8
   1   8 -10 281.417 51.5742   2
  -1  -8  -9 431.202 63.6743   8
   1   8  -9 429.730 59.8287   2
  -1  -8  -9 296.525 54.9333   7
   1  -8   9 417.158 60.6210   5
   1   8  -9 436.776 75.1710   4
  -1   8   9 384.540 65.7228   4
   1   8  -8 2516.35 132.488   2
  -1   8   8 2288.51 147.998   4
   1   8  -8 2520.62 156.367   4
   1  -8   8 2334.26 132.670   5
   1   8  -8 2554.16 130.849   6
  -1  -8  -8 2520.36 139.423   8
  -1  -8  -8 2474.83 147.077   7
  -1   8   7 165.267 50.0485   4
   1   8  -7 212.748 43.0095   6
   1   8  -7 226.294 48.3238   4
  -1  -8  -7 126.060 41.7141   7
  -1  -8  -7 148.547 31.2456   3
   1   8  -7 163.218 37.3663   2
  -1  -8  -7 212.797 46.0454   8
   1  -8   7 173.447 40.3225   5
  -1   8   6 3103.34 163.851   4
  -1  -8  -6 2849.05 146.425   8
  -1  -8  -6 3201.57 155.572   7
   1   8  -6 3380.13 141.457   2
   1  -8   6 2993.57 140.434   5
   1   8  -6 3177.45 166.139   4
   1   8  -5 856.155 66.5402   2
   1   8  -5 833.974 83.9125   4
   1  -8   5 832.674 68.6657   5
  -1  -8  -5 812.884 75.5888   7
  -1  -8  -5 921.796 83.2005   8
  -1   8   5 663.402 75.9029   4
   1   8  -4 258.013 51.7849   4
  -1  -8  -4 289.747 49.7236   8
  -1  -8  -4 283.864 46.1587   7
   1   8  -4 282.746 36.4787   2
  -1  -8  -4 302.366 41.1411   5
  -1   8   4 140.019 38.1140   4
   1  -8   4 274.972 40.4706   5
  -1   8   3 1436.60 103.730   4
  -1  -8  -3 1629.67 99.1808   7
   1   8  -3 1815.19 84.2283   2
   1  -8   3 1708.68 89.4335   5
  -1  -8  -3 1634.11 106.407   8
   1   8  -3 1485.28 105.023   4
   1  -8   3 1524.41 108.483   8
  -1  -8  -3 1747.72 90.7538   5
   1  -8   2 3264.32 121.887   5
  -1  -8  -2 3092.58 149.869   8
  -1  -8  -2 3286.87 137.018   7
  -1   8   2 3249.01 156.663   4
   1  -8   2 3144.13 156.402   8
   1   8  -2 3397.12 158.012   4
   1   8  -2 3558.70 114.805   2
  -1  -8  -2 3285.11 127.986   5
  -1  -8  -1 139.963 29.6307   7
  -1  -8  -1 165.518 42.6587   8
   1  -8   1 82.7465 36.9060   8
   1   8  -1 69.5022 30.4810   4
  -1   8   1 178.004 43.7096   4
  -1  -8  -1 108.782 26.4629   5
   1  -8   1 162.217 27.5095   5
   1   8  -1 117.839 20.2767   2
  -1  -8   0 8351.81 269.980   8
   1  -8   0 9278.49 214.660   5
  -1  -8   0 8680.01 237.495   5
  -1   8   0 8664.68 273.118   4
   1   8   0 8531.06 270.372   4
   1  -8   0 8967.53 281.683   8
   1  -8  -1 100.447 18.2812   5
  -1   8  -1 138.865 20.5292   2
   1  -8  -1 89.2454 35.0016   8
  -1  -8   1 95.1454 27.3165   5
   1   8   1 98.5006 36.8071   4
  -1   8  -1 120.036 38.7900   4
   1   8   2 3200.39 154.813   4
  -1   8  -2 3288.44 156.638   4
   1  -8  -2 3456.13 104.222   5
  -1  -8   2 3299.51 136.534   5
   1  -8  -2 3304.27 161.986   8
  -1   8  -2 3614.24 112.066   2
  -1  -8   3 1536.80 94.3676   5
   1  -8  -3 1611.92 111.500   8
  -1   8  -3 1719.80 112.357   4
   1   8   3 1784.77 113.468   4
  -1   8  -3 1746.53 80.9178   2
  -1   8  -4 273.806 51.0939   4
   1   8   4 263.012 52.1928   4
   1  -8  -4 351.950 57.7589   8
   1  -8  -4 278.018 43.8655   3
  -1  -8   4 341.603 47.4901   5
  -1   8  -4 280.162 36.5277   2
   1   8   5 687.803 76.0563   4
  -1   8  -5 647.485 57.4703   2
  -1   8  -5 848.128 83.7634   4
   1  -8  -5 813.500 81.1432   8
   1  -8  -5 749.764 68.7419   3
  -1  -8   5 676.827 66.3965   5
   1  -8  -6 3239.11 143.358   3
  -1   8  -6 2939.23 131.298   2
   1  -8  -6 3138.73 158.987   7
   1   8   6 3121.79 161.357   4
  -1  -8   6 3313.96 154.116   5
  -1   8  -6 3071.48 162.911   4
   1  -8  -6 3200.83 162.943   8
  -1   8  -6 3044.03 154.300   6
   1  -8  -7 283.712 45.0486   3
   1   8   7 226.020 48.9557   4
   1  -8  -7 257.542 51.8361   7
  -1   8  -7 229.783 56.3818   4
  -1  -8   7 219.909 43.8480   5
  -1   8  -7 191.645 38.4358   2
   1  -8  -7 189.419 49.5122   8
  -1   8  -7 206.042 47.5771   6
  -1   8  -8 2391.33 149.851   4
   1   8   8 2335.31 146.522   4
   1  -8  -8 2445.50 123.554   3
   1  -8  -8 2462.13 149.230   7
  -1  -8   8 2285.28 135.693   5
  -1   8  -8 2391.12 128.585   2
   1  -8  -8 2268.49 140.419   8
  -1   8  -8 2351.96 137.728   6
  -1  -8   9 460.974 64.7705   5
   1  -8  -9 333.743 62.8273   7
   1  -8  -9 367.075 62.5506   8
   1   8   9 410.012 67.7943   4
  -1   8  -9 432.637 71.7612   4
  -1   8  -9 533.975 68.3440   6
  -1   8  -9 387.380 55.7349   2
  -1   8 -10 396.357 60.9296   6
   1  -8 -10 395.341 68.7553   7
   1   8  10 384.495 68.0461   4
   1  -8 -10 438.107 68.5059   8
   1   8  10 408.434 61.6092   1
  -1   8 -10 320.707 54.9682   2
  -1  -8  10 320.563 59.1833   5
   1   8  11 501.172 69.4258   1
   1   8  11 389.848 69.0128   4
   1  -8 -11 447.468 72.9167   8
  -1   8 -11 437.659 63.8986   2
  -1  -8  11 464.727 70.3123   5
   1  -8 -11 418.537 76.4797   7
  -1   8 -12 93.0351 38.9792   2
   1  -8 -12 76.4755 40.1396   8
   1  -8 -12 46.0488 35.7517   7
   1   8  12 45.3045 41.3746   4
  -1  -8  12 108.680 45.6683   5
  -1   8 -13 145.808 44.1837   2
  -1  -8  13 201.445 57.4542   5
   1   8  13 126.790 54.6163   4
   1  -8 -13 218.960 61.7778   7
   1   8  14 561.268 86.3351   4
   1  -8 -14 572.322 86.7176   7
  -1  -8  14 606.571 91.0308   5
  -1   8 -14 485.621 78.3984   2
   1   9 -14 56.6600 39.0610   2
   1  -9  14 111.157 49.2730   5
   1   9 -13 362.683 68.4722   2
  -1  -9 -13 273.418 63.8712   7
   1  -9  13 357.079 69.1511   5
  -1   9  13 426.501 86.3498   4
  -1  -9 -12-7.31077 37.3441   7
   1   9 -12 139.798 46.8997   2
   1  -9  12 22.9852 36.8259   5
  -1   9  12 72.1260 52.3618   4
  -1  -9 -11 1040.06 108.933   7
  -1   9  11 1103.18 115.416   4
   1  -9  11 1143.06 108.590   5
   1   9 -11 1188.86 105.980   2
  -1   9  10 14.6854 39.2222   4
   1   9 -10 133.425 55.1993   4
  -1  -9 -10 40.5429 38.2245   7
   1  -9  10 61.9225 43.0750   5
   1   9 -10 90.5371 37.5233   2
  -1  -9  -9 1005.68 102.376   7
   1   9  -9 882.586 100.368   4
   1  -9   9 802.647 85.8748   5
  -1   9   9 827.483 99.9547   4
   1   9  -9 926.935 85.4906   2
  -1  -9  -9 889.788 88.9068   8
   1  -9   8 265.496 47.6594   5
  -1  -9  -8 281.570 54.1677   8
   1   9  -8 409.970 56.6217   2
  -1   9   8 330.752 61.5317   4
   1   9  -8 426.684 71.4367   4
   1   9  -8 256.438 47.7574   6
  -1  -9  -8 371.492 63.0985   7
  -1  -9  -7 88.0210 41.4437   7
  -1  -9  -7 63.2239 38.3069   8
   1   9  -7 12.3126 32.5052   4
  -1  -9  -7 23.7962 21.9501   3
   1  -9   7 16.0926 22.6069   5
   1   9  -7 38.8515 24.6268   2
  -1   9   7 87.0512 43.5588   4
  -1  -9  -6 231.578 51.7760   7
  -1   9   6 215.460 54.6745   4
   1   9  -6 316.809 45.1645   2
   1  -9   6 282.747 48.6943   5
   1   9  -6 222.865 55.4838   4
  -1  -9  -6 345.400 59.2720   8
   1   9  -5 3184.33 171.971   4
   1  -9   5 3545.49 151.337   5
  -1  -9  -5 3421.17 169.792   8
   1  -9   5 2922.65 165.546   8
   1   9  -5 3489.68 140.245   2
  -1  -9  -5 3280.05 161.047   7
  -1   9   5 3439.23 176.633   4
  -1  -9  -4 228.739 35.3923   5
   1   9  -4 404.670 44.3690   2
   1  -9   4 233.330 54.6382   8
   1  -9   4 263.510 41.4570   5
  -1  -9  -4 243.464 52.6934   8
  -1  -9  -4 175.710 41.1161   7
  -1   9   4 432.544 67.0526   4
   1   9  -4 302.653 56.8938   4
  -1  -9  -3 4517.11 160.161   5
   1   9  -3 4114.89 192.438   4
   1  -9   3 4486.82 201.216   8
  -1   9   3 4490.46 199.744   4
  -1  -9  -3 4354.38 175.682   7
  -1  -9  -3 4479.57 195.355   8
   1  -9   3 4750.81 164.042   5
  -1  -9  -2 649.122 77.2816   8
  -1  -9  -2 603.732 55.1295   5
   1  -9   2 628.294 54.1324   5
   1   9  -2 767.250 80.7575   4
   1  -9   2 664.492 78.6519   8
  -1  -9  -2 662.303 64.6778   7
  -1   9   2 638.298 75.5510   4
   1  -9   1 976.760 63.9183   5
  -1   9   1 1079.89 92.8892   4
   1  -9   1 888.558 89.7380   8
  -1  -9  -1 953.453 69.5853   5
  -1  -9  -1 932.096 87.4775   8
   1   9  -1 913.862 86.9511   4
  -1   9   0 1570.50 112.598   4
  -1  -9   0 1722.52 120.086   8
   1  -9   0 1778.04 123.093   8
  -1  -9   0 1491.38 89.9615   5
   1   9   0 1588.27 113.640   4
  -1   9  -1 984.637 90.9263   4
  -1  -9   1 971.464 72.6333   5
   1  -9  -1 865.720 89.2679   8
  -1  -9   1 1048.89 93.2104   8
   1   9   1 869.275 84.3884   4
  -1  -9   2 671.847 63.0137   5
   1   9   2 661.802 73.8422   4
  -1   9  -2 618.341 72.5330   4
   1  -9  -2 576.464 72.6185   8
   1  -9  -3 4256.33 196.811   8
  -1  -9   3 4470.01 172.632   5
  -1   9  -3 4350.90 196.709   4
   1   9   3 4115.41 192.075   4
  -1   9  -4 219.238 51.6335   4
  -1  -9   4 332.283 49.5763   5
   1  -9  -4 264.513 47.2738   3
  -1   9  -4 219.021 33.2299   2
   1  -9  -4 210.404 51.2462   8
   1   9   4 266.771 53.8761   4
  -1   9  -5 3100.85 170.068   4
  -1  -9   5 3416.86 157.622   5
  -1   9  -5 3319.09 134.991   2
   1  -9  -5 3406.70 156.667   3
   1  -9  -5 3698.19 183.255   8
   1   9   5 3138.78 169.157   4
  -1   9  -6 262.658 53.7946   6
   1  -9  -6 257.918 56.2381   8
   1  -9  -6 346.276 51.9281   3
  -1  -9   6 309.280 52.1528   5
   1   9   6 253.274 53.9504   4
  -1   9  -6 275.915 42.6677   2
  -1   9  -6 233.399 50.3079   4
  -1   9  -7 102.840 31.8741   2
  -1   9  -7 184.554 51.8938   4
  -1  -9   7 100.852 39.4273   5
   1  -9  -7 82.3704 42.1662   8
   1  -9  -7 84.5140 30.9501   3
  -1   9  -7-4.84361 30.1418   6
   1   9   7 41.9072 34.4599   4
   1  -9  -8 261.448 45.1861   3
  -1  -9   8 284.702 55.1393   5
   1   9   8 258.657 55.2337   4
  -1   9  -8 248.552 45.7150   2
  -1   9  -8 204.479 56.5547   4
  -1   9  -8 242.364 54.1098   6
   1  -9  -8 361.394 64.8304   8
   1  -9  -9 804.370 91.1514   8
  -1   9  -9 925.884 103.256   4
  -1   9  -9 838.116 87.4611   6
   1  -9  -9 757.503 91.1322   7
   1   9   9 1030.35 105.476   4
  -1  -9   9 883.703 90.9969   5
  -1   9  -9 952.146 87.0663   2
  -1   9 -10-0.88036 35.3334   4
  -1   9 -10 68.5815 34.9131   2
   1   9  10 20.2292 36.3242   4
  -1  -9  10 94.8718 38.8119   5
   1  -9 -10 58.1181 43.4961   7
   1  -9 -10 116.100 44.3368   8
  -1   9 -10 78.7177 37.9326   6
   1  -9 -11 1068.42 114.977   7
   1   9  11 1085.23 103.557   1
  -1   9 -11 999.240 97.5106   2
   1   9  11 1219.44 121.797   4
   1  -9 -11 1178.22 115.477   8
  -1  -9  11 1289.50 116.395   5
  -1  -9  12 46.2136 42.1541   5
   1   9  12 46.4485 47.8798   4
   1  -9 -12 20.9793 34.7781   7
  -1   9 -12 35.8575 29.2216   2
   1  -9 -12 26.1536 34.0824   8
  -1   9 -13 309.543 62.7106   2
  -1  -9  13 440.157 77.2699   5
   1  -9 -13 388.751 71.4381   7
   1   9  13 308.287 68.0720   4
  -1   9 -14 2.81705 30.1462   2
   1  10 -13-54.0775 39.0515   2
   1 -10  13 39.4967 38.7256   5
  -1 -10 -12 115.863 52.3412   7
   1 -10  12 45.8719 38.5363   5
   1  10 -12 95.9183 42.0491   2
  -1  10  12 106.450 50.3998   4
  -1 -10 -11 36.7256 40.6786   7
  -1  10  11 103.352 45.9288   4
   1 -10  11 216.840 53.4256   5
   1  10 -11 89.1284 34.7846   2
  -1  10  10 130.495 52.7491   4
   1  10 -10 140.048 44.2012   2
   1  10 -10 240.718 68.9879   4
   1 -10  10 72.7727 41.8429   5
  -1 -10 -10 89.8249 49.1727   7
   1  10  -9 240.146 65.0025   4
   1 -10   9 237.519 54.5432   5
  -1  10   9 227.432 57.1997   4
  -1 -10  -9 141.265 48.6250   7
   1  10  -9 221.577 44.6006   2
  -1 -10  -9 220.892 52.8150   8
   1  10  -8 1922.29 120.892   2
  -1 -10  -8 1861.51 137.077   7
  -1  10   8 1735.65 141.167   4
  -1 -10  -8 1886.69 134.936   8
   1 -10   8 1909.24 127.961   5
   1  10  -8 1583.22 136.979   4
   1  10  -7 88.6218 46.6582   4
  -1  10   7 100.498 43.8075   4
  -1 -10  -7 44.4510 35.0284   8
  -1 -10  -7 79.0705 43.8668   7
   1 -10   7-36.9007 33.4525   5
  -1 -10  -6 2065.22 140.171   8
   1  10  -6 1998.54 145.417   4
  -1  10   6 1851.65 139.275   4
   1 -10   6 2163.58 126.163   5
   1 -10   6 1964.87 142.140   8
  -1 -10  -6 1876.06 130.514   7
  -1 -10  -5 548.939 69.2653   7
   1 -10   5 542.609 75.6405   8
  -1  10   5 677.129 84.9832   4
   1 -10   5 607.686 65.5670   5
  -1 -10  -5 509.374 70.8064   8
   1  10  -5 656.444 85.1609   4
  -1  10   4 217.720 50.7009   4
   1 -10   4 211.214 53.0393   8
  -1 -10  -4 185.460 43.6084   7
  -1 -10  -4 206.434 54.3048   8
   1 -10   4 233.168 40.8570   5
   1  10  -4 190.633 48.9140   4
   1  10  -3 118.822 45.3210   4
  -1 -10  -3 117.351 49.3225   8
  -1  10   3 82.9795 37.8502   4
   1 -10   3 198.026 55.7107   8
  -1 -10  -2 1657.33 123.645   8
   1  10  -2 1889.04 132.671   4
   1 -10   2 1936.35 137.082   8
  -1  10   2 1821.23 132.696   4
  -1  10   1 392.427 67.7520   4
   1 -10   1 293.686 55.2065   8
  -1 -10  -1 217.743 54.0602   8
  -1 -10  -1 324.129 45.3676   5
   1  10  -1 285.465 54.1851   4
  -1 -10   0 3292.67 177.824   8
  -1  10   0 3640.73 186.313   4
   1  10   0 3453.36 179.508   4
  -1 -10   0 3669.79 150.049   5
   1 -10   0 3515.56 186.822   8
  -1  10  -1 390.279 64.0715   4
  -1 -10   1 392.057 50.3749   5
   1 -10  -1 325.476 62.2673   8
  -1 -10   1 491.596 74.8194   8
   1  10   1 355.010 62.4953   4
  -1 -10   2 2084.71 115.100   5
  -1  10  -2 2050.24 138.041   4
   1 -10  -2 2156.39 144.727   8
   1  10   2 1728.60 126.935   4
  -1 -10   2 1880.24 134.651   8
  -1 -10   3 187.711 41.8124   5
  -1  10  -3 120.194 47.3804   4
   1 -10  -3 186.797 51.0079   8
   1  10   3 146.743 44.0200   4
   1  10   4 189.060 49.4647   4
   1 -10  -4 213.078 44.0811   3
  -1  10  -4 194.717 57.8344   4
  -1 -10   4 187.208 40.5711   5
   1 -10  -4 228.550 58.1480   8
   1 -10  -5 567.528 76.1639   8
   1 -10  -5 529.192 66.4817   3
  -1  10  -5 474.112 71.4549   4
   1  10   5 534.741 74.4318   4
  -1 -10   5 574.733 67.8265   5
   1 -10  -6 2034.44 126.668   3
   1  10   6 1969.17 140.731   4
  -1  10  -6 2002.41 145.059   4
   1 -10  -6 2057.38 145.292   8
  -1  10  -6 2016.55 139.747   6
  -1 -10   6 2091.32 131.407   5
   1 -10  -7 65.7409 34.2839   3
   1  10   7 56.9064 29.5033   4
   1 -10  -7 83.8889 41.7154   8
  -1  10  -7 76.6177 44.5348   4
  -1 -10   7 29.0615 31.7408   5
  -1  10  -7 62.1725 38.6142   6
   1  10   8 1803.64 140.595   4
  -1  10  -8 1736.74 142.880   4
  -1  10  -8 1816.50 133.590   6
   1 -10  -8 1887.41 143.612   8
  -1  10  -8 1840.98 116.034   2
  -1 -10   8 1719.35 126.772   5
   1  10   9 237.539 59.6186   4
  -1  10  -9 262.262 50.9426   2
  -1 -10   9 199.105 48.2195   5
   1 -10  -9 142.048 50.4078   8
  -1  10  -9 254.242 63.8053   4
  -1  10  -9 176.804 49.2405   6
  -1  10 -10 99.2817 49.2215   4
  -1  10 -10 94.0516 35.2554   2
  -1 -10  10 96.3870 40.0064   5
   1 -10 -10 234.619 61.6544   8
   1  10  10 31.3356 36.4414   4
   1 -10 -11 76.5095 46.5251   8
  -1 -10  11 78.4793 35.1873   5
  -1  10 -11 117.305 38.6005   2
   1  10  11 161.846 52.7081   4
   1  10  12 76.9324 47.8426   4
  -1  10 -12 55.0765 36.5098   2
  -1 -10  12 42.4327 40.1078   5
  -1  10 -13 18.9742 34.2886   2
   1 -11  12 72.9272 33.7653   5
   1 -11  11 379.678 69.4565   5
   1  11 -10 35.8107 45.1879   4
  -1 -11 -10 3.98299 36.0930   7
   1 -11  10 29.0226 37.6829   5
  -1  11  10 62.6558 51.4340   4
  -1 -11  -9 388.199 72.2980   7
   1  11  -9 349.799 74.1450   4
  -1  11   9 277.639 65.4539   4
   1 -11   9 341.078 63.8124   5
  -1  11   8 158.045 56.8707   4
  -1 -11  -8 188.466 50.5330   7
   1 -11   8 196.686 54.6312   8
   1  11  -8 235.220 58.9491   4
   1 -11   8 311.153 59.2986   5
  -1 -11  -8 191.168 52.3930   8
  -1  11   7 5.97244 36.1578   4
   1 -11   7 32.5689 39.2940   8
  -1 -11  -7 8.86236 39.2186   8
   1  11  -7 73.5760 49.7594   4
   1 -11   7 16.0945 29.1504   5
  -1 -11  -7 33.9433 32.9649   7
   1 -11   6 268.977 62.9290   8
  -1 -11  -6 319.157 61.9080   7
  -1  11   6 370.951 69.3243   4
  -1 -11  -6 293.760 52.3410   3
  -1 -11  -6 402.347 68.5295   8
   1  11  -6 514.089 82.5811   4
   1  11  -5 1845.73 144.710   4
  -1 -11  -5 1520.14 125.915   8
  -1  11   5 1635.30 135.042   4
  -1 -11  -5 1527.69 118.272   7
   1 -11   5 1575.11 134.696   8
   1  11  -4 149.323 48.1464   4
  -1 -11  -4 141.857 51.8408   8
   1 -11   4 133.118 54.6741   8
  -1  11   4 168.326 53.8730   4
  -1 -11  -3 2029.89 145.757   8
   1 -11   3 1951.83 146.587   8
  -1  11   3 2095.31 150.324   4
   1  11  -3 1972.90 145.314   4
   1  11  -2 197.919 52.6971   4
  -1 -11  -2 286.699 59.2486   8
  -1  11   2 248.999 59.2330   4
   1 -11   2 216.374 56.3831   8
   1  11  -1 469.200 73.9584   4
   1 -11   1 558.983 83.2122   8
  -1  11   1 516.894 75.6629   4
  -1 -11  -1 571.440 80.5133   8
   1 -11   0 232.767 57.3923   8
  -1  11   0 213.670 52.0691   4
   1  11   0 174.294 51.4212   4
  -1 -11   0 290.420 67.3462   8
  -1 -11   1 583.581 86.0304   8
  -1  11  -1 513.455 77.6869   4
   1 -11  -1 609.648 87.9509   8
   1  11   1 513.506 76.8873   4
   1  11   2 220.358 57.0003   4
  -1 -11   2 209.337 57.2072   8
  -1  11  -2 290.622 58.2501   4
   1 -11  -2 208.237 56.8975   8
  -1 -11   2 298.773 48.7264   5
   1 -11  -3 1907.00 129.694   3
  -1 -11   3 1847.68 116.501   5
  -1 -11   3 2117.81 152.006   8
   1 -11  -3 1604.32 134.488   8
   1  11   3 1829.56 138.161   4
  -1  11  -3 1910.58 141.142   4
   1 -11  -4 74.4195 52.3325   8
  -1  11  -4 130.598 45.5401   4
  -1 -11   4 196.452 44.4712   5
   1  11   4 62.8527 45.7519   4
   1 -11  -4 53.2502 33.5517   3
  -1  11  -5 1486.61 127.983   4
   1 -11  -5 1623.21 136.736   8
   1 -11  -5 1326.20 109.142   3
   1  11   5 1549.92 132.396   4
  -1 -11   5 1553.34 113.830   5
   1 -11  -6 285.305 62.7363   8
  -1  11  -6 353.103 65.2807   6
  -1  11  -6 305.416 66.1275   4
   1 -11  -6 272.593 56.3814   3
   1  11   6 362.535 70.9192   4
  -1 -11   6 299.625 53.0316   5
   1 -11  -7 46.5264 35.4174   3
   1 -11  -7 101.036 49.8717   8
  -1 -11   7 9.93600 24.5131   5
  -1  11  -7-11.2229 35.6958   6
   1  11   7 11.0471 32.8901   4
  -1  11  -7-2.75649 34.7885   4
  -1 -11   8 210.571 54.3558   5
   1  11   8 145.078 49.7633   4
  -1  11  -8 217.271 56.2688   4
   1 -11  -8 209.505 61.0019   8
  -1  11  -8 123.665 47.7636   6
   1 -11  -9 406.353 77.2197   8
   1  11   9 360.482 74.9890   4
  -1  11  -9 376.935 78.2733   4
  -1 -11   9 307.950 59.0881   5
  -1  11  -9 375.634 69.1462   6
  -1 -11  10 76.4621 45.2022   5
   1 -11 -10-53.6179 44.6931   8
   1  11  10 17.5081 41.3282   4
  -1  11 -10 38.9504 38.7588   4
  -1 -11  11 395.859 71.4641   5
   1 -11 -11 474.717 87.2621   8
  -1 -12  -9 38.8894 37.7352   7
   1 -12   9 204.024 67.2574   8
  -1  12   8 571.288 94.3054   4
   1  12  -8 471.747 85.6118   4
  -1 -12  -8 496.009 82.3166   8
  -1 -12  -8 638.408 90.2826   7
   1 -12   8 485.980 90.1014   8
   1  12  -7 111.525 49.4574   4
  -1  12   7 149.378 55.0524   4
   1 -12   7 106.722 52.6319   8
  -1 -12  -7 224.321 66.5692   8
  -1  12   6 458.173 78.9940   4
  -1 -12  -6 405.633 77.2240   8
   1  12  -6 423.424 81.5258   4
   1 -12   6 352.914 73.6236   8
   1  12  -5 246.889 59.9632   4
   1 -12   5 278.409 63.2948   8
  -1 -12  -5 176.891 56.8100   8
  -1  12   5 291.867 65.6483   4
  -1 -12  -4 14.7472 31.6898   8
   1  12  -4 25.7512 33.3298   4
  -1  12   4 70.6283 52.9781   4
   1 -12   4 109.469 48.2655   8
   1  12  -3 322.484 66.6985   4
   1 -12   3 217.255 60.3333   8
  -1  12   3 312.598 70.0485   4
  -1 -12  -3 194.682 60.9978   8
   1  12  -2 321.640 66.4854   4
  -1  12   2 527.856 81.5936   4
  -1 -12  -2 447.424 78.3031   8
   1 -12   2 459.294 83.3008   8
  -1  12   1 230.783 60.1040   4
   1  12  -1 204.887 59.4891   4
   1 -12   1 371.518 78.6476   8
  -1 -12  -1 327.112 68.5678   8
  -1 -12   0 1187.35 118.988   8
   1 -12   0 1176.49 121.585   8
   1  12   0 1241.06 120.419   4
  -1  12   0 1016.01 108.467   4
   1 -12  -1 325.039 67.7274   8
  -1 -12   1 265.173 65.6968   8
  -1  12  -1 326.929 66.9453   4
   1  12   1 181.617 55.4658   4
   1  12   2 587.956 88.0514   4
  -1 -12   2 529.184 89.6589   8
  -1  12  -2 455.271 79.2450   4
   1 -12  -2 451.602 80.6955   8
   1 -12  -3 216.376 52.3558   3
   1  12   3 208.010 56.5828   4
  -1 -12   3 257.309 63.2501   8
   1 -12  -3 294.314 67.4384   8
  -1  12  -3 186.605 52.3738   4
   1 -12  -4 36.1843 46.9903   8
   1  12   4 60.1941 41.7769   4
  -1  12  -4 16.2347 35.4417   4
  -1 -12   4 56.2460 44.3380   8
   1 -12  -4-6.95058 32.4006   3
   1  12   5 209.898 56.8776   4
   1 -12  -5 222.103 51.0662   3
  -1 -12   5 379.443 75.1504   8
  -1  12  -5 160.692 57.9784   4
   1 -12  -5 328.517 74.1470   8
   1 -12  -6 422.021 66.5228   3
   1  12   6 413.316 77.0079   4
  -1  12  -6 410.330 75.5343   4
  -1 -12   6 499.880 69.6035   5
  -1  12  -6 346.182 71.2309   6
   1 -12  -6 269.383 64.7110   8
  -1  12  -7 115.564 45.1216   4
  -1 -12   7 173.163 47.8374   5
   1  12   7 159.689 63.6292   4
  -1  12  -7 162.206 49.2247   6
   1 -12  -7 170.064 62.5910   8
   1  12   8 489.563 87.3675   4
  -1  12  -8 612.205 97.0872   4
   1 -12  -8 611.793 95.3111   8
  -1 -12   8 394.221 65.3214   5
  -1  12  -8 504.192 80.1313   6
  -1 -12   9 18.4653 32.7523   5
   1 -12  -9 63.1994 40.4494   8
   1 -12 -10 20.1693 43.9074   8
  -1 -12  10 94.3452 49.1535   5
  -1 -13  -7 69.3964 52.1895   8
  -1 -13  -6 96.7399 55.6744   8
   1  13  -5 161.161 61.2173   4
   1 -13   5 121.517 58.1895   8
  -1  13   5 147.139 52.9229   4
  -1 -13  -5 122.647 52.0587   8
   1  13  -4 450.896 80.7706   4
   1 -13   4 424.996 83.9135   8
  -1 -13  -4 429.128 82.5624   8
  -1  13   4 436.787 81.2423   4
   1 -13   3 289.583 71.4180   8
   1  13  -3 243.820 68.2598   4
  -1  13   3 312.380 72.7048   4
  -1 -13  -3 237.188 64.5087   8
   1 -13   2 225.143 71.1131   8
   1  13  -2 277.388 64.6859   4
  -1 -13  -2 229.499 62.3870   8
  -1  13   2 198.897 58.6523   4
  -1 -13  -1 59.0242 44.9466   8
   1  13  -1 138.822 54.5869   4
   1 -13   1 152.580 60.7930   8
  -1  13   1 126.517 56.0681   4
   1  13   0 270.698 63.2963   4
  -1 -13   0 255.094 68.7714   8
   1 -13   0 201.921 57.7288   8
  -1  13   0 223.013 55.9820   4
   1  13   1 34.1824 30.0047   4
  -1  13  -1 72.3713 52.9611   4
   1 -13  -1-0.82673 39.1692   8
  -1 -13   1 28.3083 46.4394   8
   1 -13  -2 270.286 72.8541   8
   1  13   2 264.697 68.1310   4
  -1  13  -2 306.522 65.4213   4
   1 -13  -2 226.116 55.2583   3
  -1 -13   2 229.222 67.4440   8
  -1  13  -3 449.866 83.4466   4
   1 -13  -3 343.737 76.6144   8
   1 -13  -3 224.813 54.5224   3
   1  13   3 316.616 69.2087   4
  -1 -13   3 431.235 82.4990   8
   1 -13  -4 406.049 73.1524   3
  -1  13  -4 439.811 81.0736   4
   1 -13  -4 435.492 86.8926   8
  -1 -13   4 601.258 97.2560   8
   1  13   4 483.087 82.7823   4
  -1 -13   5 174.553 61.9888   8
  -1  13  -5 128.163 56.5467   4
   1  13   5 156.587 57.7659   4
   1 -13  -5 188.244 53.5637   3
   1 -13  -5 161.256 62.8701   8
  -1  13  -6 97.6204 45.0994   6
   1 -13  -6 82.1067 44.7073   3
   1 -13  -6 74.9335 51.5052   8
  -1  13  -7-26.0845 42.3976   6
   1 -13  -7-20.9776 39.6402   8
   2   0   0 12733.4 241.830   8
   2   0   0 12934.1 253.280   1
  -2   0   0 13251.6 243.225   8
  -2   0   0 12865.1 247.484   6
   2   0  -1 4042.98 91.8661   6
  -2   0  -1 4061.32 86.0684   8
   2   0  -1 3812.84 102.125   8
   2   0   1 3684.20 84.2211   8
  -2   0  -1 3843.99 105.484   6
  -2   0   1 3817.00 96.5804   5
   2   0  -1 3716.99 97.1571   1
  -2   0   1 3669.22 89.4633   6
  -2   0  -2 34362.4 612.167   6
   2   0  -2 34973.7 610.535   8
  -2   0  -2 35896.0 580.653   3
   2   0   2 34528.3 579.253   3
  -2   0   2 35537.5 571.827   6
  -2   0   2 35980.7 584.614   1
  -2   0   2 34336.8 592.758   5
   2   0  -2 34053.2 582.922   1
   2   0  -3 61105.8 1008.91   1
  -2   0  -3 61164.0 1059.55   6
   2   0   3 62696.9 1008.67   3
   2   0  -3 61034.1 1058.05   8
  -2   0   3 62208.3 998.872   6
  -2   0   3 59110.0 1032.69   5
  -2   0  -3 64047.1 1009.60   3
   2   0   3 59823.2 1054.23   1
   2   0   3 62192.5 1048.71   5
  -2   0   3 67020.1 1010.98   1
  -2   0  -4 194.497 30.7766   6
  -2   0   4 167.403 11.3362   1
   2   0   4 182.877 13.7695   3
  -2   0   4 190.220 11.5027   6
   2   0  -4 177.359 25.5595   2
   2   0   4 189.218 26.5416   5
   2   0  -4 157.426 28.6805   8
   2   0  -4 200.319 12.3695   1
  -2   0   4 190.946 23.5200   5
   2   0   4 221.649 29.3562   1
   2   0  -5 12820.6 280.728   2
   2   0   5 12611.2 286.089   5
   2   0   5 12580.5 282.381   1
  -2   0  -5 12666.9 293.768   6
   2   0  -5 12450.9 294.230   8
  -2   0   5 12884.5 273.615   5
   2   0   5 13251.8 230.696   8
  -2   0   5 13624.5 228.800   6
   2   0   5 12873.1 226.324   3
   2   0   6 9220.17 229.996   1
   2   0   6 9513.90 171.053   3
   2   0   6 9525.89 238.745   5
  -2   0  -6 9509.20 245.209   6
  -2   0   6 9516.75 225.535   5
   2   0  -6 9118.18 232.205   2
  -2   0   6 10029.7 183.570   6
   2   0   6 9936.64 188.423   8
   2   0  -6 9316.62 215.426   7
   2   0   7 3522.37 124.020   1
  -2   0  -7 3570.77 137.656   6
   2   0   7 3417.40 132.542   5
   2   0  -7 3558.65 130.444   2
   2   0   7 3468.62 73.5821   3
  -2   0   7 3586.25 124.611   5
  -2   0   7 3564.57 90.1133   6
   2   0  -7 3415.92 114.117   7
  -2   0  -8 11097.3 294.978   6
   2   0   8 11983.0 297.710   5
   2   0   8 11721.5 203.176   3
  -2   0   8 11252.9 279.449   5
   2   0  -8 11385.2 266.021   7
   2   0   8 11730.7 277.243   1
   2   0  -9 3864.90 152.371   2
  -2   0   9 4028.34 149.141   5
   2   0   9 4115.63 83.5371   3
   2   0   9 4032.36 142.704   1
  -2   0  -9 3900.67 158.699   6
   2   0  -9 4094.56 139.692   7
   2   0   9 4024.84 160.406   5
   2   0  10 483.711 48.5836   1
  -2   0  10 455.750 52.8490   5
   2   0  10 466.937 57.5974   5
   2   0 -10 434.403 45.7921   7
  -2   0 -10 389.984 51.3843   6
   2   0 -10 466.882 56.7244   2
   2   0 -11 4580.83 181.824   2
   2   0  11 4869.28 164.627   1
  -2   0  11 4510.07 177.718   5
   2   0 -11 4516.60 162.389   7
   2   0  11 4740.35 190.364   5
  -2   0 -11 4316.24 178.834   6
  -2   0 -12 880.431 80.7233   6
   2   0 -12 861.225 70.1099   7
  -2   0  12 856.625 76.9701   5
   2   0 -12 803.343 79.4378   2
   2   0  12 907.431 69.3152   1
   2   0  12 778.983 78.8608   5
  -2   0  13 940.175 83.9541   5
   2   0  13 880.263 90.3045   5
  -2   0 -13 786.356 80.1850   6
   2   0 -13 907.306 77.2692   7
   2   0 -13 1070.17 92.7155   2
  -2   0 -14 869.862 88.3174   2
  -2   0 -14 1019.39 93.6469   6
  -2   0  14 1056.12 94.5578   5
   2   0 -14 1049.91 85.9371   7
   2   0  14 833.618 91.8212   5
   2   0 -14 874.156 89.2450   2
  -2   0 -15 44.9653 33.4955   2
  -2   0  15 70.8858 37.1900   5
   2   0 -15 63.2137 38.3172   2
   2   0  15 43.4673 40.2687   5
  -2   0 -15 43.8725 30.8295   6
   2   0 -16 292.403 61.1783   2
  -2   0 -16 306.715 58.7427   2
   2   0  16 559.667 81.6129   5
  -2   0  16 378.572 65.4034   5
   2   0  17 320.360 70.5326   5
   2   0 -17 275.025 63.6983   2
  -2   0 -17 169.484 49.7750   2
  -2   0  17 261.861 60.7068   5
   2   0 -18 96.8695 44.9449   2
  -2   0  18 17.0256 38.8238   5
  -2   0 -18-15.7190 30.4499   2
   2   0  18 64.5372 43.9353   5
  -2  -1 -18 80.3880 38.5716   2
  -2   1  18 54.8418 34.4238   5
  -2  -1 -18 46.3936 34.8346   7
   2   1 -17 384.681 73.2061   2
  -2   1  17 342.179 63.6913   5
  -2  -1 -17 383.463 67.4098   2
   2  -1  17 422.994 80.0212   5
  -2  -1 -17 251.736 60.0998   7
   2  -1  16 555.651 83.7106   5
  -2   1  16 489.260 71.6005   5
  -2  -1 -16 527.868 77.3154   2
   2   1 -16 576.149 83.3138   2
  -2  -1 -15 58.4189 36.7660   6
   2   1 -15 70.8070 41.4006   2
  -2   1  15 91.5850 38.9029   5
  -2  -1 -15 63.5336 35.5820   2
   2  -1  15 63.2105 38.0753   5
   2   1 -14 1264.77 107.600   2
   2  -1  14 1023.26 99.0247   5
  -2   1  14 1133.59 95.6549   5
  -2  -1 -14 1150.39 100.187   6
  -2  -1 -14 1029.27 94.9222   2
  -2  -1 -13 1524.09 110.579   6
   2   1 -13 1743.96 98.0243   7
   2   1 -13 1424.68 109.981   2
   2  -1  13 1652.26 120.812   5
  -2   1  13 1495.20 105.176   5
  -2  -1 -12 1069.14 90.2675   6
  -2   1  12 932.217 79.0023   5
   2  -1  12 1106.35 95.2852   5
   2  -1  12 1051.36 73.3936   1
   2   1 -12 965.058 85.8706   2
   2   1 -12 1004.35 71.4562   7
   2   1 -11 2932.82 119.205   7
   2  -1  11 3006.64 150.525   5
  -2  -1 -11 2816.92 143.388   6
  -2   1  11 2989.60 135.366   5
   2   1 -11 3025.81 146.820   2
   2  -1  11 3019.88 127.236   1
   2   1 -10 1164.19 69.4809   7
   2   1 -10 1151.41 86.7528   2
  -2   1  10 1175.16 79.4482   5
   2  -1  10 1039.20 83.9036   5
   2  -1  10 1270.62 77.2598   1
  -2  -1 -10 1217.10 87.8726   6
   2   1  -9 3518.58 88.0338   6
   2  -1   9 3378.76 144.266   5
   2   1  -9 3207.34 114.647   7
  -2   1   9 3113.32 126.170   5
  -2  -1  -9 2977.14 138.866   6
   2  -1   9 3048.29 123.330   1
   2   1  -9 3183.90 138.499   2
   2   1  -8 9438.40 174.846   6
   2  -1   8 9127.68 252.105   5
  -2   1   8 8499.54 226.063   5
   2  -1   8 8699.50 231.063   1
   2   1  -8 8880.65 210.604   7
  -2  -1  -8 8695.14 250.740   6
  -2  -1  -7 144.475 34.4695   6
   2   1  -7 115.493 10.6778   6
   2  -1   7 152.684 28.3273   1
  -2   1   7 121.492 24.6905   5
   2  -1   7 107.877 29.3985   5
   2   1  -7 104.262 19.8940   7
   2  -1   6 11539.4 270.109   5
  -2  -1  -6 11524.3 279.447   6
  -2   1   6 11288.5 246.755   5
   2  -1   6 11329.9 262.055   1
   2   1  -6 11076.6 231.709   7
   2  -1   5 11836.8 270.830   1
   2   1  -5 12206.0 216.307   1
  -2   1   5 12008.6 250.999   5
   2  -1   5 12080.9 273.804   5
  -2  -1  -5 12513.0 287.038   6
  -2   1   5 12615.6 216.583   1
   2   1  -4 4800.73 102.977   1
  -2   1   4 4672.08 117.792   5
   2  -1   4 4592.91 109.192   3
   2  -1   4 4614.20 136.797   1
   2  -1   4 4619.25 134.132   5
  -2   1   4 5261.52 104.445   1
  -2  -1  -4 4564.44 143.790   6
   2  -1   3 60434.4 976.334   8
   2  -1   3 61015.2 985.447   3
   2   1  -3 60549.0 980.883   1
   2  -1   3 59085.2 1019.56   1
  -2  -1  -3 58425.1 1027.25   6
   2  -1   3 59321.0 1010.19   5
  -2   1   3 57248.2 982.910   5
  -2   1   3 63346.3 982.065   1
   2   1  -2 4459.63 87.1950   6
  -2   1   2 4055.52 93.7782   5
   2  -1   2 4169.46 95.6066   8
   2  -1   2 4233.58 102.353   3
   2  -1   2 3948.54 107.123   5
  -2  -1  -2 4188.17 119.923   6
  -2   1   2 4060.42 102.437   4
   2   1  -2 3947.39 100.351   1
   2  -1   2 4390.62 99.5837   4
   2   1  -1 16261.8 289.768   4
   2   1  -1 17703.1 296.835   6
  -2   1   1 16486.5 292.043   4
  -2  -1  -1 16006.9 316.202   6
  -2  -1  -1 17845.1 284.041   4
   2   1  -1 16261.8 307.932   1
   2  -1   1 17679.0 289.077   4
   2  -1   1 15857.4 298.422   8
  -2   1   1 16187.3 304.536   6
   2  -1   1 16406.5 305.631   3
  -2   1   0 58485.3 1005.97   6
   2  -1   0 59267.9 1002.55   8
  -2  -1   0 58979.3 1000.54   6
   2  -1   0 60012.7 1010.54   1
   2   1   0 59994.8 972.819   4
   2  -1   0 64854.9 979.555   4
  -2   1   0 60025.5 978.024   4
   2   1   0 58207.5 1006.79   2
   2   1   0 59375.2 1010.15   1
   2  -1   0 59280.0 1007.06   2
  -2  -1   0 64070.6 973.848   4
  -2  -1   1 16527.5 319.183   5
   2  -1  -1 16368.3 319.288   8
   2   1   1 16876.1 285.391   4
  -2   1  -1 16243.5 321.455   6
  -2  -1   1 17445.0 293.438   4
   2  -1  -1 16594.3 311.662   1
   2   1   1 16836.5 317.389   2
   2  -1  -1 16432.6 313.079   2
  -2   1  -1 16853.3 303.254   8
   2  -1  -1 17530.0 297.356   4
  -2  -1   1 16513.7 297.286   6
  -2   1  -1 16818.8 290.069   4
  -2  -1   2 3840.66 80.5947   6
   2  -1  -2 4043.85 106.180   2
   2  -1  -2 4233.36 93.3679   5
  -2   1  -2 3740.14 114.555   6
   2  -1  -2 3681.65 112.211   8
  -2  -1   2 3910.24 109.255   5
   2  -1  -2 3938.28 97.3800   1
  -2   1  -2 3868.08 93.8200   4
  -2   1  -2 3939.02 92.0585   8
   2   1   2 4008.49 91.3888   4
  -2   1  -3 56153.3 987.293   6
   2  -1  -3 56942.2 965.178   2
   2   1   3 57129.6 982.825   1
   2   1   3 57001.6 953.977   4
  -2  -1   3 57641.5 972.489   5
   2  -1  -3 57731.5 988.878   8
   2  -1  -3 59220.7 940.453   1
   2   1   4 4347.34 133.308   5
   2  -1  -4 4576.83 141.397   8
   2  -1  -4 4611.61 97.2530   1
  -2  -1   4 4773.76 132.120   5
  -2   1  -4 4463.19 140.265   6
   2  -1  -4 4671.98 127.062   2
   2   1   4 4505.96 135.160   1
   2  -1  -5 13319.7 285.208   2
   2  -1  -5 13298.6 285.060   7
  -2   1  -5 13558.4 305.060   6
  -2  -1   5 13179.9 289.727   5
   2   1   5 13353.1 294.858   1
   2  -1  -5 13224.2 305.803   8
   2   1   5 13027.0 295.739   5
   2   1   5 13936.9 231.979   8
   2   1   6 10833.0 262.606   5
   2  -1  -6 10430.2 248.816   2
   2   1   6 11369.7 201.310   8
   2  -1  -6 10496.8 247.741   7
   2  -1  -6 10285.5 267.888   8
  -2  -1   6 10830.6 256.509   5
  -2   1  -6 10625.2 267.214   6
   2   1   6 10726.9 255.544   1
   2   1   7 100.712 28.2438   5
   2  -1  -7 70.2214 22.9668   2
   2  -1  -7 137.278 37.8032   8
   2   1   7 116.205 25.4551   1
   2  -1  -7 121.900 27.1666   7
  -2  -1   7 104.628 25.4645   5
  -2  -1   7 115.974 10.7529   6
  -2   1  -7 141.009 31.0909   6
   2   1   8 8306.24 225.288   1
   2   1   8 8777.17 242.797   5
   2  -1  -8 8427.20 247.244   8
  -2  -1   8 8703.72 236.058   5
  -2   1  -8 8460.89 242.617   6
  -2  -1   8 8726.64 169.475   6
   2  -1  -8 8426.24 225.419   7
   2   1   9 3071.81 123.073   1
   2  -1  -9 2965.98 138.233   8
  -2  -1   9 3031.50 131.057   5
   2   1   9 3076.86 136.676   5
  -2   1  -9 2918.51 134.375   6
   2  -1  -9 3011.46 124.252   7
   2  -1  -9 3001.01 128.879   2
   2   1  10 1200.76 88.7899   5
   2  -1 -10 1198.89 79.5904   7
  -2  -1  10 1228.64 86.3135   5
   2   1  10 1235.30 77.8464   1
   2  -1 -10 1188.52 83.2558   2
  -2   1 -10 1189.63 87.5111   6
   2  -1 -11 3072.32 136.559   7
  -2   1 -11 2859.05 143.376   6
   2  -1 -11 2815.75 137.926   2
  -2  -1  11 2992.26 143.557   5
   2   1  11 3013.26 149.388   5
   2   1  11 3248.31 131.528   1
  -2   1 -12 878.694 81.2285   6
   2  -1 -12 902.583 80.2942   2
   2   1  12 859.168 83.1595   5
   2   1  12 975.641 72.3623   1
  -2  -1  12 875.077 81.9220   5
   2  -1 -12 961.141 78.5300   7
   2  -1 -13 1641.88 106.763   7
   2  -1 -13 1520.12 108.854   2
  -2  -1  13 1551.49 112.138   5
   2   1  13 1568.65 117.337   5
  -2   1 -13 1562.70 110.961   6
   2  -1 -14 1183.61 100.279   2
  -2   1 -14 1251.04 106.391   2
  -2  -1  14 1206.46 102.137   5
   2   1  14 1218.65 106.770   5
   2  -1 -14 1161.20 95.0185   7
  -2   1 -14 1317.66 104.657   6
   2   1  15 52.0447 36.8308   5
   2  -1 -15 4.74471 30.6268   2
   2  -1 -15 22.6315 29.4757   7
  -2  -1  15 67.7294 41.1656   5
  -2   1 -15 25.1198 31.2795   2
   2  -1 -16 715.635 88.0659   2
  -2   1 -16 617.444 83.1235   2
  -2  -1  16 541.818 76.3590   5
   2   1  16 625.983 85.5210   5
  -2  -1  17 351.178 68.8991   5
   2   1  17 364.922 72.1633   5
   2  -1 -17 333.894 68.3372   2
  -2   1 -17 298.652 63.9689   2
  -2  -1  18 146.411 56.5750   5
   2   1  18 44.9093 40.5103   5
   2  -1 -18 100.849 44.3791   2
  -2  -2 -18 14.9299 30.2646   2
  -2  -2 -18-26.3834 44.9189   7
  -2  -2 -17 177.098 49.5179   2
  -2  -2 -17 229.497 59.4394   7
   2   2 -17 281.179 62.8061   2
   2  -2  17 395.157 75.2818   5
  -2   2  17 358.886 74.4364   4
  -2   2  16 407.629 73.4444   4
  -2  -2 -16 388.665 66.1608   2
  -2  -2 -16 365.298 66.3550   7
   2   2 -16 411.600 72.4568   2
  -2   2  16 482.169 68.1617   5
   2  -2  16 641.701 90.7265   5
  -2   2  15 291.273 67.7913   4
  -2  -2 -15 144.763 40.4810   2
   2   2 -15 272.029 57.2906   2
  -2   2  15 202.591 50.7814   5
   2  -2  15 309.048 63.8869   5
  -2  -2 -15 232.174 54.5983   6
  -2  -2 -14 1500.43 114.231   6
  -2   2  14 1563.69 109.900   5
   2   2 -14 1393.80 115.828   2
  -2  -2 -14 1627.50 115.484   2
   2  -2  14 1611.95 124.405   5
   2  -2  13 1024.29 98.3743   5
  -2  -2 -13 961.696 88.4647   6
   2   2 -13 910.366 91.2807   2
  -2   2  13 1052.02 85.6094   5
   2  -2  12 995.151 92.0560   5
   2   2 -12 965.917 89.4452   2
  -2  -2 -12 998.400 89.8600   6
   2  -2  12 1112.32 76.9862   1
  -2   2  12 1037.83 80.4628   5
  -2  -2 -11 3372.71 159.006   6
   2  -2  11 3303.26 161.040   5
  -2   2  11 3428.62 143.561   5
   2  -2  11 3502.27 139.324   1
   2   2 -11 3210.72 156.358   2
   2   2 -11 3509.69 123.060   7
   2  -2  10 3379.30 133.714   1
   2  -2  10 3333.86 152.408   5
  -2   2  10 3078.88 129.507   5
   2   2 -10 3455.39 114.857   7
   2   2 -10 3239.55 150.377   2
  -2  -2 -10 3283.53 151.627   6
   2  -2   9 2662.56 128.997   5
   2   2  -9 2836.84 74.6766   6
   2  -2   9 2707.52 115.439   1
  -2  -2  -9 2435.95 125.064   6
  -2   2   9 2504.02 108.149   5
   2   2  -9 2719.29 94.0589   7
  -2   2   9 2607.85 62.9928   1
   2   2  -9 2605.77 127.044   2
   2   2  -8 11899.8 241.974   7
   2   2  -8 11985.5 214.379   6
  -2  -2  -8 11188.4 299.804   6
   2   2  -8 11811.7 216.771   1
   2  -2   8 11868.4 301.485   5
  -2   2   8 11032.8 213.293   1
   2  -2   8 11086.7 278.223   1
  -2   2   8 11929.3 214.651   1
   2   2  -8 11254.2 295.522   2
  -2   2   8 11264.7 265.404   5
   2   2  -7 1479.96 42.4609   6
   2   2  -7 1486.96 49.8961   1
  -2   2   7 1601.51 50.8891   1
  -2   2   7 1392.79 67.8965   5
   2  -2   7 1564.04 81.1952   1
  -2  -2  -7 1497.35 56.5079   8
   2   2  -7 1539.03 57.7527   7
   2  -2   7 1404.22 83.4078   5
  -2  -2  -7 1469.05 89.4434   6
   2  -2   6 11713.9 274.388   1
  -2  -2  -6 11823.0 224.242   8
   2  -2   6 11668.3 277.799   5
  -2   2   6 11668.4 284.297   4
  -2   2   6 11538.3 245.620   5
  -2  -2  -6 11869.9 290.679   6
  -2  -2  -5 6879.84 196.825   6
  -2  -2  -5 6853.70 141.767   8
  -2   2   5 6999.13 156.741   5
   2  -2   5 6985.64 187.392   1
   2  -2   5 7369.72 188.819   5
  -2   2   5 6932.01 190.018   4
   2   2  -4 959.290 56.6079   2
   2   2  -4 974.109 29.4047   6
   2  -2   4 897.923 53.3877   5
  -2  -2  -4 1018.11 63.4327   6
  -2   2   4 953.613 56.3638   4
  -2   2   4 961.199 39.7191   5
   2  -2   4 940.861 57.4171   1
  -2  -2  -4 890.953 34.4934   8
   2  -2   3 12553.0 251.696   8
  -2  -2  -3 12800.9 281.453   6
  -2  -2  -3 12447.9 231.290   8
   2   2  -3 12914.5 270.038   2
   2   2  -3 14219.3 230.295   6
   2  -2   3 12414.9 276.221   1
  -2   2   3 12757.4 227.832   5
  -2   2   3 12435.1 265.187   4
   2  -2   3 12573.3 261.111   5
   2   2  -3 12288.5 265.020   4
   2   2  -2 1358.67 59.9879   2
   2   2  -2 1493.58 48.3970   6
  -2   2   2 1409.26 36.1123   5
   2  -2   2 1379.08 57.0917   3
   2  -2   2 1337.71 54.2848   5
   2   2  -2 1483.70 58.9437   4
  -2   2   2 1429.86 58.3529   4
  -2  -2  -2 1382.05 65.2072   6
   2  -2   2 1324.30 55.3219   8
  -2   2   1 6324.00 143.428   4
   2   2  -1 6676.21 152.052   2
   2  -2   1 6316.40 149.713   3
   2  -2   1 6008.75 147.088   8
   2  -2   1 6439.82 135.666   5
   2   2  -1 6172.89 139.939   4
  -2  -2  -1 6463.18 155.745   6
  -2   2   0 59261.9 913.052   5
  -2  -2   0 55138.4 939.533   6
   2  -2   0 54904.1 947.604   8
  -2   2   0 54985.4 930.337   4
   2  -2   0 55348.1 939.931   2
   2   2   0 56643.0 941.407   2
   2  -2   0 57368.3 954.065   1
   2   2   0 55660.1 926.356   4
   2  -2  -1 5736.38 147.162   8
  -2   2  -1 5564.81 146.901   6
  -2  -2   1 5742.86 146.749   5
  -2   2  -1 5635.96 129.224   4
   2   2   1 5655.37 135.758   2
   2  -2  -1 5560.07 132.295   2
   2  -2  -1 5668.29 140.059   1
  -2  -2   1 5646.39 126.800   6
   2   2   1 5666.62 125.483   4
   2  -2  -2 1452.17 68.5925   8
  -2  -2   2 1357.57 63.8084   5
   2   2   2 1397.99 53.9407   4
   2  -2  -2 1421.56 62.5469   3
   2  -2  -2 1335.58 56.1197   1
   2  -2  -2 1397.25 55.2619   2
  -2   2  -2 1555.43 71.0203   6
  -2   2  -2 1389.23 55.6167   4
  -2  -2   3 12992.1 281.158   5
   2  -2  -3 12874.5 260.796   2
   2   2   3 13076.1 264.995   4
   2  -2  -3 13013.7 274.459   3
   2  -2  -3 12999.9 289.075   8
   2  -2  -3 14246.8 238.381   5
   2  -2  -3 13008.1 256.471   1
   2   2   3 13485.4 286.423   1
  -2   2  -3 13080.1 288.690   6
  -2   2  -3 13077.0 269.230   4
  -2   2  -4 847.920 51.9095   4
   2  -2  -4 842.597 46.2079   2
   2   2   4 972.702 59.2753   1
  -2  -2   4 874.613 55.4580   5
   2  -2  -4 876.639 52.2048   3
  -2   2  -4 863.371 59.0529   6
   2   2   4 912.927 52.0524   4
   2  -2  -4 904.562 61.5975   8
  -2  -2   4 985.149 31.0007   7
   2   2   5 7390.54 143.941   8
   2  -2  -5 7168.55 176.003   2
   2   2   5 7046.43 190.959   1
  -2  -2   5 7213.56 193.172   5
   2   2   5 7031.33 184.893   4
   2  -2  -5 7198.28 189.389   7
  -2   2  -5 7338.41 202.114   6
   2  -2  -5 6866.21 199.619   8
   2  -2  -6 11475.6 287.808   8
  -2   2  -6 11604.6 285.343   6
   2   2   6 11316.0 272.034   1
   2   2   6 12377.2 222.344   8
   2   2   6 11217.2 271.386   4
   2   2   6 11472.6 277.703   5
  -2  -2   6 11428.2 277.027   5
   2  -2  -6 11447.4 273.781   7
   2  -2  -6 11515.5 260.254   2
   2  -2  -7 1751.96 82.4776   2
   2   2   7 1819.16 89.2901   1
   2  -2  -7 1548.77 92.7223   8
  -2   2  -7 1704.57 94.3053   6
   2  -2  -7 1706.85 87.7323   7
   2   2   7 1699.47 89.9090   4
   2   2   7 1613.02 88.2957   5
  -2  -2   7 1643.86 90.4776   5
   2   2   8 11730.5 287.058   1
   2  -2  -8 12172.0 294.105   7
   2  -2  -8 11611.7 306.838   8
  -2   2  -8 11776.2 302.361   6
   2   2   8 12115.6 300.807   5
  -2  -2   8 12281.7 302.586   5
   2  -2  -8 10181.0 269.764   2
   2  -2  -9 2585.38 120.995   7
  -2  -2   9 2527.87 123.510   5
   2   2   9 2574.54 115.463   1
   2   2   9 2702.19 127.730   5
  -2   2  -9 2588.27 125.176   6
   2  -2  -9 2628.53 130.620   8
   2   2  10 3174.44 131.564   1
   2  -2 -10 2803.77 127.925   2
   2  -2 -10 2716.61 139.864   8
  -2  -2  10 3196.71 145.319   5
   2   2  10 3006.48 142.294   5
   2  -2 -10 2906.66 134.640   7
  -2   2 -10 3142.71 143.948   6
  -2  -2  11 3232.70 156.277   5
   2   2  11 3479.81 160.297   5
   2  -2 -11 3272.51 157.817   8
   2  -2 -11 3143.75 147.123   7
   2  -2 -11 3233.65 144.895   2
  -2   2 -11 3378.43 155.793   6
   2   2  11 3331.48 138.737   1
   2  -2 -12 909.893 81.0440   7
   2   2  12 911.823 71.9218   1
  -2   2 -12 938.821 83.5773   6
   2  -2 -12 862.127 76.6891   2
  -2  -2  12 849.591 83.2862   5
   2   2  12 799.804 80.4683   5
   2   2  13 835.003 85.3131   5
  -2   2 -13 1140.24 96.8652   6
   2  -2 -13 946.472 84.5083   2
   2  -2 -13 796.036 78.2599   7
  -2  -2  13 975.740 90.8610   5
   2   2  14 1603.87 122.595   5
  -2   2 -14 1578.96 121.710   2
  -2   2 -14 1611.27 117.034   6
  -2  -2  14 1773.33 126.913   5
   2  -2 -14 1510.65 111.247   2
   2  -2 -14 1616.04 115.935   7
   2   2  15 235.329 60.9698   4
   2  -2 -15 263.850 54.2427   2
  -2   2 -15 255.651 54.4143   2
  -2  -2  15 205.780 52.0012   5
   2   2  15 204.565 50.6617   5
   2  -2 -15 226.852 51.2877   7
   2  -2 -16 292.290 56.1206   2
   2   2  16 459.519 80.3446   4
   2  -2 -16 363.748 63.3628   7
  -2  -2  16 439.925 72.9365   5
   2   2  16 516.848 80.5712   5
  -2   2 -16 385.150 69.7081   2
   2  -2 -17 235.346 54.8066   2
  -2  -2  17 205.208 58.0632   5
  -2   2 -17 214.901 54.9473   2
   2   2  17 266.019 66.9248   4
   2   2  17 242.263 61.9849   5
   2   2  18 66.4819 42.4349   5
   2  -2 -18-1.73420 24.8951   2
  -2  -2  18 42.2944 36.1031   5
  -2  -3 -18 55.2644 48.2714   7
  -2  -3 -17 394.222 68.3384   2
   2   3 -17 308.546 62.0949   2
  -2  -3 -17 316.123 69.4182   7
   2  -3  17 445.421 79.7334   5
  -2   3  17 375.676 78.4582   4
  -2   3  16 543.692 85.8377   4
  -2  -3 -16 434.418 68.2430   6
  -2  -3 -16 344.341 62.0230   2
   2   3 -16 423.179 72.4120   2
   2  -3  16 358.402 70.5473   5
  -2  -3 -16 318.362 71.4638   7
  -2  -3 -15 323.151 63.4054   6
  -2   3  15 393.775 75.3890   4
  -2  -3 -15 275.935 54.1151   2
  -2  -3 -15 252.374 58.0468   7
   2   3 -15 210.190 55.5354   2
   2  -3  15 348.977 64.3225   5
  -2  -3 -14 792.231 85.1078   6
  -2  -3 -14 735.805 79.4628   2
   2  -3  14 838.874 92.5377   5
  -2   3  14 794.419 77.7836   5
  -2   3  14 878.133 101.021   4
   2   3 -14 794.261 90.5467   2
  -2  -3 -13 810.242 85.6156   6
  -2   3  13 892.703 78.4849   5
   2  -3  13 903.995 90.9156   5
  -2   3  13 941.983 100.300   4
   2   3 -13 947.395 94.0233   2
  -2   3  12 648.971 80.2458   4
   2  -3  12 768.035 65.8585   1
  -2  -3 -12 655.465 73.9397   6
  -2   3  12 667.962 64.2295   5
   2   3 -12 638.743 74.8771   2
   2  -3  12 813.668 84.8561   5
   2   3 -11 3935.55 177.610   2
  -2   3  11 4200.23 156.945   5
   2  -3  11 3970.55 180.588   5
   2  -3  11 4389.60 162.308   1
  -2   3  11 3945.96 185.343   4
  -2  -3 -11 3665.98 172.297   6
   2   3 -10 2642.81 136.867   2
   2  -3  10 2569.29 135.796   5
  -2   3  10 2588.89 114.034   5
  -2   3  10 2717.42 145.335   4
  -2  -3 -10 2966.06 105.052   8
  -2  -3 -10 2530.87 136.288   6
   2  -3  10 2787.53 122.736   1
  -2  -3  -9 2208.68 121.909   6
  -2  -3  -9 2486.35 91.5901   8
   2   3  -9 2460.64 78.6423   7
   2  -3   9 2351.68 122.921   5
  -2   3   9 2400.92 101.353   5
   2  -3   9 2202.47 108.569   1
  -2   3   9 2329.87 127.417   4
   2   3  -9 2432.28 74.0584   6
   2   3  -9 2321.77 122.217   2
  -2  -3  -8 5409.24 194.622   6
  -2   3   8 5693.44 159.880   5
   2  -3   8 5490.30 188.624   5
  -2   3   8 5362.91 194.489   4
   2  -3   8 5485.40 177.817   1
   2   3  -8 5334.12 187.592   2
  -2  -3  -8 5877.82 149.619   8
   2   3  -8 5921.97 130.306   6
  -2   3   7 4898.43 134.963   5
  -2  -3  -7 4726.23 172.941   6
   2   3  -7 4830.56 112.793   6
  -2  -3  -7 4884.53 128.632   8
   2  -3   7 4811.56 160.206   1
  -2   3   7 4658.22 170.565   4
   2  -3   7 4572.15 162.353   5
   2   3  -7 4828.10 166.585   2
   2   3  -6 10546.7 261.628   2
  -2  -3  -6 10279.2 185.117   3
  -2   3   6 10265.8 215.967   5
  -2   3   6 9934.78 264.081   4
  -2  -3  -6 10781.7 275.383   6
   2  -3   6 10166.2 256.991   1
  -2  -3  -6 10445.7 216.987   8
   2   3  -6 10275.4 200.963   6
   2  -3   6 10234.0 258.159   5
  -2  -3  -5 7283.74 209.277   6
  -2  -3  -5 7210.01 162.059   8
  -2   3   5 7117.43 154.168   5
   2  -3   5 7314.86 193.489   5
   2   3  -5 7414.49 197.404   2
   2  -3   5 7386.99 199.887   1
  -2   3   5 7103.00 200.395   4
   2   3  -4 3329.26 118.069   4
  -2  -3  -4 3077.32 121.260   6
   2  -3   4 3306.97 109.722   5
  -2   3   4 3224.93 76.1416   5
  -2  -3  -4 3223.05 91.5471   8
  -2   3   4 3174.06 116.276   4
   2  -3   4 3388.64 120.704   1
   2   3  -4 3179.35 112.475   2
   2  -3   3 6861.62 168.511   8
  -2  -3  -3 6675.36 182.919   6
   2   3  -3 6622.02 169.537   2
  -2  -3  -3 6251.16 148.145   8
   2  -3   3 6766.79 162.746   5
   2   3  -3 6607.85 172.580   4
   2  -3   3 6642.37 180.636   1
  -2   3   3 6464.95 171.991   4
   2  -3   2 11211.0 244.121   8
   2  -3   2 11175.2 226.226   5
  -2  -3  -2 11296.2 254.130   6
  -2   3   2 11176.6 244.012   4
   2   3  -2 11270.8 240.114   2
   2   3  -2 10980.8 241.307   4
   2  -3   1 3996.02 96.3283   5
  -2   3   1 4035.28 115.921   4
   2   3  -1 3963.40 113.654   4
   2  -3   1 3899.91 119.799   8
   2   3  -1 3829.39 110.112   2
  -2  -3  -1 4029.69 121.083   6
   2   3   0 29264.1 518.271   2
  -2  -3   0 29134.5 526.993   6
   2   3   0 29299.1 521.798   4
  -2   3   0 31550.3 486.739   5
   2  -3   0 29108.1 541.220   1
  -2   3   0 29345.5 526.777   4
   2  -3   0 29383.7 539.057   8
   2  -3   0 29672.9 485.776   5
  -2  -3   0 29192.8 540.418   5
  -2   3  -1 4547.88 124.091   4
   2  -3  -1 4610.81 130.528   1
   2   3   1 4421.14 120.459   4
   2   3   1 4548.86 115.979   2
  -2  -3   1 4507.56 134.074   5
   2  -3  -1 4186.45 111.561   2
   2  -3  -1 4501.18 135.036   8
   2  -3  -2 10542.9 248.420   8
  -2  -3   2 10898.3 246.000   5
   2  -3  -2 10861.6 237.969   3
   2  -3  -2 10503.9 234.506   1
  -2   3  -2 10800.5 234.182   4
   2   3   2 10879.2 221.148   2
   2  -3  -2 10542.4 214.686   2
  -2   3  -2 10679.6 248.913   6
   2   3   2 10480.7 228.126   4
   2  -3  -3 6847.33 167.883   1
   2  -3  -3 7100.88 178.410   3
  -2  -3   3 7020.70 185.495   5
  -2   3  -3 6988.46 189.355   6
   2   3   3 7324.23 189.982   1
   2  -3  -3 6864.57 190.502   8
   2  -3  -3 6666.02 155.252   2
   2   3   3 6917.43 173.006   4
  -2   3  -3 7089.40 177.904   4
  -2   3  -4 3215.97 120.890   6
   2   3   4 3036.75 115.279   1
   2  -3  -4 2890.10 105.615   3
  -2  -3   4 3098.63 115.173   5
   2  -3  -4 3289.46 74.9806   5
   2   3   4 2900.21 106.343   4
   2  -3  -4 3007.37 92.6381   2
   2  -3  -4 2835.62 116.640   8
  -2   3  -4 3099.83 111.368   4
   2  -3  -5 7048.84 207.869   8
  -2   3  -5 7218.74 205.490   6
   2   3   5 7032.41 197.805   1
   2  -3  -5 7347.50 188.724   3
  -2  -3   5 7514.99 203.307   5
  -2   3  -5 7207.52 197.441   4
   2  -3  -5 7014.56 170.487   2
   2   3   5 6956.53 192.273   4
   2  -3  -6 10298.8 263.241   7
   2   3   6 10307.1 258.308   4
  -2  -3   6 10292.5 264.094   5
   2  -3  -6 10130.8 231.804   2
   2  -3  -6 10180.7 245.053   3
   2  -3  -6 10430.1 274.114   8
   2   3   6 10406.3 260.548   1
  -2   3  -6 10652.8 270.873   6
   2   3   7 4802.32 166.551   4
  -2  -3   7 4884.14 171.048   5
   2  -3  -7 4902.74 168.869   7
   2  -3  -7 4687.96 144.342   2
   2  -3  -7 4679.50 172.427   8
  -2   3  -7 4762.19 169.184   6
   2   3   7 4973.10 163.571   1
  -2   3  -8 5321.04 188.244   6
   2  -3  -8 5684.95 168.445   2
  -2  -3   8 5683.86 193.589   5
   2  -3  -8 5640.45 197.968   8
   2   3   8 5361.42 186.905   4
   2   3   8 5462.60 179.979   1
   2  -3  -8 5522.94 189.566   7
   2  -3  -9 2344.65 125.691   8
  -2   3  -9 2310.68 121.467   6
   2  -3  -9 2538.61 126.080   7
   2   3   9 2320.66 123.595   4
  -2  -3   9 2371.33 124.731   5
   2   3   9 2501.32 115.420   1
   2   3  10 2991.86 131.573   1
   2  -3 -10 2580.95 138.775   8
   2  -3 -10 2893.19 125.730   2
   2   3  10 2673.24 135.858   5
  -2  -3  10 2666.07 139.528   5
   2  -3 -10 2653.29 135.656   7
  -2   3 -10 2951.58 142.120   6
   2   3  10 2686.74 139.483   4
  -2   3 -11 4005.20 174.434   6
   2   3  11 4032.81 182.153   4
   2   3  11 4190.19 163.859   1
  -2  -3  11 4038.37 179.515   5
   2   3  11 3908.21 172.643   5
   2  -3 -11 3943.45 180.229   8
   2  -3 -11 4241.74 163.630   2
   2  -3 -11 4389.47 181.617   7
   2  -3 -12 645.805 75.3535   8
   2   3  12 590.086 74.2023   4
   2  -3 -12 675.981 66.9108   2
  -2   3 -12 681.797 73.6564   6
   2  -3 -12 675.117 73.4078   7
   2   3  12 728.632 65.9032   1
   2   3  12 659.524 75.0147   5
  -2  -3  12 862.619 84.3298   5
   2  -3 -13 697.212 78.4936   7
  -2  -3  13 750.980 82.8399   5
  -2   3 -13 694.575 81.0743   2
  -2   3 -13 663.833 77.4380   6
   2   3  13 763.905 82.0228   5
   2   3  13 737.990 85.7758   4
   2  -3 -13 699.904 70.8370   2
   2  -3 -13 659.208 78.3015   8
   2  -3 -14 714.054 82.2859   7
  -2  -3  14 864.485 93.6879   5
   2   3  14 818.930 87.4647   5
   2  -3 -14 836.613 83.4583   2
  -2   3 -14 849.814 87.2687   6
   2   3  14 690.743 86.7891   4
  -2   3 -14 788.397 89.1955   2
   2  -3 -15 207.954 49.8722   2
   2  -3 -15 370.359 60.8005   7
  -2   3 -15 373.940 67.1247   2
   2   3  15 263.068 60.1892   4
  -2  -3  15 264.795 58.6181   5
   2   3  15 377.368 66.3433   5
   2   3  16 368.258 75.0716   4
  -2  -3  16 390.789 69.7906   5
   2  -3 -16 459.698 66.7649   2
   2  -3 -16 337.888 65.7384   7
   2   3  16 403.970 67.8610   5
  -2   3 -16 339.489 69.9126   2
   2   3  17 273.214 61.3014   4
   2  -3 -17 376.064 66.9543   7
  -2  -3  17 414.077 74.5885   5
   2   3  17 517.059 81.3093   5
  -2   3 -17 337.470 65.6352   2
   2   3  18 23.1554 32.6663   5
  -2  -4 -17 314.919 67.1785   7
  -2   4  16 547.868 88.4458   4
  -2  -4 -16 241.569 56.9726   7
   2   4 -16 280.891 59.7690   2
  -2  -4 -16 311.116 64.4610   6
   2  -4  16 430.058 78.9709   5
  -2   4  15 365.982 71.4217   4
   2   4 -15 347.299 64.5692   2
  -2  -4 -15 395.304 65.7448   6
  -2  -4 -15 572.535 80.7036   7
   2  -4  15 481.260 79.9749   5
  -2   4  14 702.420 91.2123   4
   2   4 -14 728.606 87.9005   2
  -2  -4 -14 727.686 84.5286   6
   2  -4  14 631.997 87.2056   5
  -2  -4 -14 728.358 75.8268   2
  -2  -4 -14 740.945 91.0029   7
  -2  -4 -13 763.117 83.3603   6
   2  -4  13 731.419 84.9489   5
  -2   4  13 854.776 95.2004   4
   2   4 -13 756.856 85.2955   2
  -2  -4 -13 766.383 72.5230   2
   2  -4  12 544.407 59.0324   1
  -2   4  12 591.570 78.9579   4
  -2   4  12 676.882 62.7368   5
   2  -4  12 592.374 72.7214   5
   2   4 -12 552.872 70.4624   2
  -2  -4 -12 631.678 74.0663   6
   2  -4  11 2542.24 144.444   5
  -2   4  11 2677.79 120.433   5
   2   4 -11 2726.07 147.077   2
  -2   4  11 2561.77 151.450   4
   2  -4  11 2703.67 129.460   1
  -2  -4 -11 2909.02 152.049   6
   2  -4  10 1050.15 86.5967   5
  -2   4  10 1067.00 68.1225   5
   2   4 -10 871.412 81.0744   2
  -2   4  10 1145.03 95.6955   4
  -2  -4 -10 847.301 82.5245   6
   2  -4  10 983.507 75.9942   1
  -2  -4  -9 4111.41 176.228   6
  -2   4   9 4433.76 140.981   5
   2  -4   9 4197.84 171.618   5
   2  -4   9 4225.45 161.757   1
  -2  -4  -9 4449.54 139.309   8
  -2   4   9 4222.05 180.388   4
   2   4  -9 4086.45 169.915   2
  -2  -4  -8 4722.21 181.346   6
  -2  -4  -8 4581.42 140.035   8
   2  -4   8 4229.27 167.084   5
  -2   4   8 4366.00 178.238   4
  -2   4   8 4516.81 134.234   5
   2  -4   8 4290.79 161.514   1
   2   4  -8 4952.25 126.681   6
   2   4  -8 4296.55 168.737   2
  -2  -4  -7 3604.83 88.3247   3
  -2  -4  -7 3394.95 148.862   6
   2   4  -7 3541.83 142.205   2
   2  -4   7 3466.32 140.591   5
  -2  -4  -7 3527.56 116.501   8
   2  -4   7 3411.15 137.951   1
  -2   4   7 3769.92 154.868   4
  -2   4   7 3657.51 109.082   5
   2   4  -7 3710.71 106.086   6
   2   4  -6 3782.70 106.941   6
  -2  -4  -6 3903.22 153.014   6
  -2   4   6 3600.80 146.575   4
   2  -4   6 3815.81 138.838   5
   2   4  -6 3624.17 138.641   2
  -2   4   6 3771.99 101.132   5
   2  -4   6 3620.31 139.766   1
  -2  -4  -6 3762.79 117.374   8
   2   4  -5 18044.3 387.454   2
  -2  -4  -5 18718.7 409.956   6
   2   4  -5 18550.7 404.008   4
   2  -4   5 18350.2 383.317   5
  -2  -4  -5 18285.6 358.648   8
  -2   4   5 17984.3 323.563   5
   2  -4   5 18124.7 398.007   1
  -2   4   5 18735.2 402.990   4
   2   4  -4 9025.99 225.133   2
   2   4  -4 9482.09 240.718   4
   2  -4   4 9105.95 219.956   5
  -2   4   4 9140.32 237.785   4
   2  -4   4 9279.23 240.394   1
  -2  -4  -4 9070.64 244.178   6
  -2  -4  -4 8916.44 208.096   8
   2  -4   3 7020.03 189.588   8
  -2  -4  -3 7093.84 200.283   6
   2  -4   3 7121.69 173.607   5
  -2  -4  -3 6977.88 173.867   8
   2  -4   3 6970.35 198.794   1
  -2   4   3 7415.98 196.575   4
   2   4  -3 6958.91 181.020   2
   2   4  -3 6928.71 191.531   4
   2   4  -2 8256.69 197.450   2
  -2  -4  -2 8375.44 217.979   6
   2   4  -2 8641.11 212.579   4
   2  -4   2 8307.41 185.371   5
  -2   4   2 8514.45 212.975   4
   2  -4   2 8823.22 216.387   8
   2  -4   1 10517.8 249.695   8
   2   4  -1 10426.3 239.272   4
   2   4  -1 10442.2 225.247   2
   2  -4   1 10386.0 204.467   5
  -2   4   1 10082.9 240.898   4
  -2  -4   0 4137.06 133.363   5
   2  -4   0 4071.38 90.6354   5
   2   4   0 3999.82 125.835   4
  -2   4   0 4352.40 92.5385   5
   2  -4   0 3888.21 133.493   1
   2   4   0 4033.80 112.816   2
   2  -4   0 4078.73 136.047   8
  -2   4   0 4002.28 129.087   4
  -2  -4   1 10023.6 237.386   5
   2  -4  -1 9791.57 242.573   8
   2   4   1 9886.94 227.268   4
   2  -4  -1 9641.15 231.211   3
   2  -4  -1 9427.49 233.740   1
  -2   4  -1 9841.27 231.558   4
   2   4   1 9610.83 205.040   2
   2  -4  -2 8690.23 225.243   8
  -2  -4   2 8383.04 160.434   7
   2   4   2 8560.70 207.743   4
   2  -4  -2 8427.23 211.693   1
   2  -4  -2 8442.28 210.596   3
   2   4   2 8449.96 183.124   2
   2  -4  -2 8242.41 177.270   2
  -2   4  -2 8439.35 211.147   4
  -2  -4   2 8696.81 218.106   5
  -2   4  -3 7495.69 205.791   6
   2   4   3 7191.49 191.027   4
   2  -4  -3 7279.83 190.411   3
  -2   4  -3 6909.91 191.572   4
   2  -4  -3 7204.10 205.240   8
   2  -4  -3 7158.56 158.136   2
  -2  -4   3 7260.83 198.999   5
   2  -4  -4 9898.30 173.704   5
  -2   4  -4 10033.7 256.513   6
  -2  -4   4 10051.4 252.174   5
   2   4   4 9899.93 244.375   4
   2  -4  -4 9662.75 238.801   3
   2  -4  -4 9719.38 205.365   2
   2  -4  -4 10032.1 260.144   8
  -2   4  -4 9489.42 245.137   4
  -2   4  -5 17560.3 400.134   6
   2   4   5 17702.2 388.929   4
   2  -4  -5 18122.7 407.810   8
  -2   4  -5 18213.8 396.276   4
   2  -4  -5 17563.4 376.934   3
  -2  -4   5 18370.7 399.143   5
   2  -4  -5 19207.9 321.048   5
   2   4   5 17938.0 395.977   1
   2  -4  -5 16950.1 342.310   2
  -2   4  -6 4159.24 154.209   4
   2  -4  -6 3944.95 157.645   8
   2   4   6 4185.90 152.164   4
   2  -4  -6 3962.62 137.196   3
   2   4   6 3923.95 147.761   1
  -2  -4   6 4305.00 155.779   5
   2  -4  -6 3956.71 153.299   7
   2  -4  -6 4169.42 121.575   2
  -2   4  -6 4323.58 158.549   6
   2  -4  -7 3726.83 150.828   7
   2   4   7 3405.47 141.282   4
   2  -4  -7 3392.97 126.527   3
   2   4   7 3689.40 142.824   1
  -2  -4   7 3368.93 143.056   5
  -2   4  -7 3365.02 144.349   6
   2  -4  -7 3447.02 114.513   2
   2  -4  -7 3354.50 148.721   8
   2  -4  -8 4343.97 139.533   2
   2   4   8 3930.97 156.601   1
   2  -4  -8 4375.50 172.088   7
  -2  -4   8 4368.15 172.503   5
   2  -4  -8 4442.44 176.568   8
   2   4   8 4315.18 169.240   4
  -2   4  -8 4006.76 164.508   6
   2  -4  -8 4408.02 149.003   3
   2   4   9 3905.64 167.525   4
  -2  -4   9 4381.36 176.417   5
   2  -4  -9 3930.79 172.998   8
   2  -4  -9 4171.33 172.439   7
   2   4   9 3979.37 158.315   1
  -2   4  -9 4102.46 170.174   6
   2  -4 -10 1172.65 93.6019   7
   2   4  10 887.048 83.1931   4
  -2   4 -10 944.737 82.5705   6
  -2  -4  10 1084.33 91.2619   5
   2  -4 -10 991.112 87.6190   8
   2   4  10 1109.69 80.8583   1
   2  -4 -11 2329.01 136.131   7
  -2   4 -11 2584.07 139.554   6
   2   4  11 2563.90 127.624   1
  -2  -4  11 2573.16 143.267   5
   2   4  11 2043.39 131.792   4
   2  -4 -11 2297.12 116.170   2
   2  -4 -11 2446.97 141.338   8
   2   4  12 545.758 73.6413   4
  -2  -4  12 736.506 82.1172   5
   2  -4 -12 552.871 71.2401   8
   2  -4 -12 690.219 78.6531   7
   2  -4 -12 726.012 67.2131   2
  -2   4 -12 571.223 68.3403   6
   2   4  12 649.977 65.4117   1
   2  -4 -13 855.196 88.7787   7
  -2   4 -13 924.996 93.7311   2
   2  -4 -13 853.569 77.8212   2
   2   4  13 682.763 84.0215   4
  -2   4 -13 736.812 81.0269   6
   2  -4 -13 872.929 91.0827   8
  -2  -4  13 733.041 86.2481   5
   2   4  14 649.825 83.4134   4
   2  -4 -14 671.040 84.2793   8
   2  -4 -14 809.906 89.5761   7
  -2  -4  14 769.344 91.7478   5
   2  -4 -14 765.223 75.8924   2
  -2   4 -14 814.401 92.5968   2
   2   4  15 519.386 79.6420   4
   2  -4 -15 360.173 65.4889   8
   2  -4 -15 493.139 74.1164   7
  -2  -4  15 389.612 68.1174   5
  -2   4 -15 421.981 74.6355   2
   2   4  16 292.520 72.2183   4
  -2   4 -16 342.010 72.2784   2
   2  -4 -16 289.262 59.2223   7
  -2  -4  16 337.328 67.8152   5
   2  -4 -17 411.002 73.2583   7
   2   4  17 490.866 83.9508   4
  -2  -4  17 377.675 76.0228   5
  -2  -5 -16 342.008 70.5861   7
   2   5 -16 351.000 67.5524   2
   2  -5  16 626.279 92.1189   5
  -2   5  16 361.005 78.8256   4
  -2  -5 -15 249.944 59.7911   7
  -2   5  15 391.908 74.9982   4
   2   5 -15 265.910 59.8605   2
  -2  -5 -15 172.043 55.8062   6
   2  -5  15 228.274 56.4719   5
  -2  -5 -14 688.482 89.5051   7
  -2  -5 -14 533.323 78.0812   6
  -2   5  14 762.989 95.6986   4
   2  -5  14 762.952 93.0935   5
   2   5 -14 715.732 89.7619   2
  -2  -5 -13 667.937 84.3479   7
   2   5 -13 643.586 78.9658   2
   2  -5  13 654.264 80.5947   5
  -2  -5 -13 735.847 86.5077   6
  -2   5  13 918.894 101.052   4
  -2  -5 -12 865.017 89.9071   6
   2  -5  12 967.225 81.2262   1
  -2  -5 -12 881.872 93.7137   7
   2  -5  12 994.572 96.8339   5
  -2   5  12 794.315 89.3010   4
   2   5 -12 970.256 94.4658   2
  -2  -5 -11 592.917 73.8424   6
  -2   5  11 571.346 75.9608   4
   2   5 -11 677.322 75.0456   2
   2  -5  11 597.198 63.1638   1
   2  -5  11 501.543 65.5165   5
  -2  -5 -11 462.090 68.0513   7
   2   5 -10 1002.82 86.7259   2
   2  -5  10 993.529 88.0006   5
   2  -5  10 1130.32 85.0494   1
  -2   5  10 1145.96 99.9809   4
  -2  -5 -10 1092.94 93.3899   6
  -2  -5  -9 1980.87 122.192   6
  -2   5   9 1796.89 118.500   4
   2  -5   9 1613.92 106.985   5
  -2   5   9 1872.58 84.3735   5
   2  -5   9 1792.17 105.810   1
  -2  -5  -9 1899.06 93.2375   8
   2   5  -9 1924.43 115.404   2
  -2  -5  -8 3021.03 148.890   6
   2   5  -8 3011.51 105.471   6
  -2   5   8 3055.53 103.160   5
   2  -5   8 2849.55 134.217   1
  -2   5   8 2798.21 144.053   4
   2   5  -8 2927.15 136.912   2
   2  -5   8 2980.36 137.959   5
  -2  -5  -8 3017.43 117.588   8
   2   5  -7 2347.91 125.915   4
   2  -5   7 2345.48 115.720   5
   2   5  -7 2528.58 95.3464   6
  -2  -5  -7 2453.60 129.387   6
  -2   5   7 2537.08 128.980   4
   2   5  -7 2465.73 118.855   2
  -2  -5  -7 2672.37 83.8305   3
   2  -5   7 2221.09 115.142   1
  -2  -5  -7 2376.91 102.119   8
   2  -5   6 3236.63 137.287   1
   2  -5   6 3021.93 126.144   5
  -2  -5  -6 3047.04 114.630   8
   2   5  -6 3074.32 139.019   4
   2   5  -6 3002.10 127.560   2
  -2   5   6 3024.45 139.461   4
  -2  -5  -6 3204.25 143.425   6
   2   5  -5 9494.22 246.141   2
  -2  -5  -5 9701.53 270.657   6
   2  -5   5 9387.87 261.442   1
  -2  -5  -5 9711.46 236.596   8
   2  -5   5 9538.74 242.744   5
  -2   5   5 9606.10 265.981   4
   2   5  -5 9922.90 269.958   4
  -2   5   4 7935.30 229.286   4
   2  -5   4 8263.26 225.608   8
   2  -5   4 7886.68 204.109   5
  -2  -5  -4 7687.22 203.722   8
   2   5  -4 8064.91 211.538   2
   2   5  -4 8192.20 230.564   4
   2  -5   4 8013.41 231.264   1
   2  -5   3 7456.04 210.325   8
   2  -5   3 7203.17 181.792   5
  -2  -5  -3 7040.95 192.048   8
   2  -5   3 7487.97 216.976   1
   2   5  -3 7278.74 190.105   2
  -2   5   3 7319.24 210.995   4
   2   5  -3 7583.17 212.231   4
  -2   5   2 7502.36 210.423   4
   2  -5   2 7716.19 213.813   8
   2   5  -2 7326.24 185.161   2
   2  -5   2 7589.05 175.983   5
   2   5  -2 7464.49 207.876   4
  -2  -5  -1 6866.26 191.652   5
   2  -5   1 6872.81 154.586   5
   2   5  -1 7048.01 170.879   2
   2  -5   1 6830.58 200.525   8
  -2   5   1 6892.79 195.956   4
   2   5  -1 6832.32 193.620   4
  -2  -5  -1 6839.42 175.905   7
  -2   5   0 7285.38 204.092   4
  -2  -5   0 7585.53 203.969   5
   2  -5   0 7417.80 213.036   8
   2  -5   0 7491.47 151.812   5
   2  -5   0 7354.13 210.988   1
   2   5   0 7554.25 174.755   2
   2   5   0 7351.12 201.362   4
  -2  -5   0 7436.51 176.155   7
   2   5   1 6799.45 157.328   2
  -2   5  -1 6874.14 194.358   4
   2  -5  -1 6621.19 200.977   8
  -2  -5   1 6843.08 193.122   5
   2  -5  -1 6859.64 191.120   3
   2  -5  -1 6564.00 125.349   5
   2   5   1 6744.61 190.266   4
  -2  -5   1 6713.49 152.994   7
  -2  -5   2 7663.31 156.944   7
   2   5   2 7470.36 205.593   4
  -2  -5   2 7450.96 209.270   5
  -2   5  -2 7709.45 212.443   4
   2  -5  -2 7548.77 206.447   3
   2   5   2 7617.21 169.256   2
   2  -5  -2 7646.05 221.341   8
   2  -5  -3 7025.61 215.461   8
  -2  -5   3 7092.85 206.214   5
   2  -5  -3 7402.81 201.119   3
   2  -5  -3 6983.90 153.383   2
   2   5   3 7151.64 201.868   4
  -2   5  -3 6952.08 203.372   4
  -2   5  -3 7352.46 215.147   6
  -2   5  -4 8424.13 241.093   6
  -2  -5   4 8416.79 234.101   5
   2  -5  -4 8470.24 224.472   3
  -2   5  -4 8563.14 236.225   4
   2   5   4 8355.17 230.522   4
   2  -5  -4 8367.96 243.557   8
   2  -5  -4 8515.04 178.610   2
   2  -5  -5 10332.7 184.709   5
   2  -5  -5 9871.50 251.998   3
  -2   5  -5 9497.72 266.492   4
   2   5   5 9851.47 265.044   4
  -2  -5   5 9915.11 268.810   5
   2  -5  -5 9720.98 208.584   2
   2  -5  -5 9525.65 275.134   8
  -2   5  -5 9906.35 273.007   6
   2   5   6 3164.16 136.375   4
   2  -5  -6 2927.12 121.331   3
  -2  -5   6 2915.21 133.460   5
  -2   5  -6 3108.86 137.745   4
  -2   5  -6 2840.41 133.829   6
   2  -5  -6 3391.41 100.619   2
   2  -5  -6 3083.48 141.974   8
   2  -5  -7 2070.22 117.550   7
   2   5   7 2246.93 118.963   4
   2  -5  -7 2112.56 122.085   8
  -2   5  -7 2315.81 122.887   4
  -2   5  -7 2468.01 124.554   6
   2  -5  -7 2277.80 106.127   3
   2   5   7 2329.48 118.335   1
  -2  -5   7 2265.89 120.345   5
   2  -5  -7 2387.64 89.4580   2
  -2   5  -8 2793.11 138.379   6
   2   5   8 2682.43 136.798   4
   2  -5  -8 2921.43 123.228   3
   2  -5  -8 2801.96 105.404   2
   2   5   8 2844.87 135.110   1
  -2  -5   8 2958.11 142.958   5
   2  -5  -8 2899.02 144.166   7
   2  -5  -8 2734.00 141.715   8
   2  -5  -9 1676.51 92.9494   3
   2  -5  -9 1559.60 108.621   7
  -2   5  -9 1545.44 104.640   6
   2  -5  -9 1527.39 80.1379   2
   2   5   9 1532.32 99.3536   1
   2   5   9 1613.43 108.451   4
   2  -5  -9 1726.20 114.471   8
  -2  -5   9 1626.10 109.229   5
   2  -5 -10 1127.07 97.3920   7
   2  -5 -10 1035.35 92.0807   8
   2   5  10 959.068 80.4831   1
  -2   5 -10 968.768 85.8538   6
   2   5  10 978.406 88.6304   4
  -2  -5  10 1092.14 94.2057   5
   2  -5 -11 655.285 77.3655   7
   2  -5 -11 599.836 75.3968   8
  -2   5 -11 462.598 62.7406   6
   2   5  11 557.240 64.1022   1
  -2  -5  11 485.382 66.8104   5
   2   5  11 508.792 71.4730   4
   2  -5 -11 529.297 53.5778   2
   2  -5 -12 881.408 91.8072   7
  -2  -5  12 992.416 97.6748   5
   2   5  12 936.404 82.8193   1
  -2   5 -12 932.004 87.7623   6
   2   5  12 821.706 89.9437   4
   2  -5 -12 894.341 92.1959   8
  -2   5 -12 942.868 91.5649   2
   2  -5 -13 835.638 92.8252   7
  -2   5 -13 889.481 87.4000   6
   2  -5 -13 667.072 82.8435   8
   2   5  13 716.156 86.4276   4
  -2   5 -13 635.387 79.5087   2
  -2  -5  13 703.106 83.9787   5
   2   5  14 733.085 91.9850   4
  -2   5 -14 612.779 80.8816   2
   2  -5 -14 667.979 87.1489   7
   2  -5 -14 668.414 85.5405   8
  -2  -5  14 708.217 88.8733   5
   2  -5 -15 318.245 65.7540   8
   2  -5 -15 242.261 57.9484   7
   2   5  15 274.486 66.2800   4
  -2   5 -15 278.245 59.6955   2
  -2  -5  15 300.027 61.5389   5
   2   5  16 253.831 68.6907   4
  -2   5 -16 505.937 78.8137   2
  -2  -5  16 456.596 80.1410   5
   2  -5 -16 355.985 69.6934   7
   2  -5 -17 82.6334 45.2440   7
  -2  -6 -15 138.207 51.7676   7
  -2   6  15 290.767 67.8065   4
   2  -6  15 313.489 65.7611   5
   2   6 -15 281.088 62.2172   2
  -2   6  14 348.416 77.5257   4
   2   6 -14 192.706 51.2483   2
  -2  -6 -14 295.898 65.6720   7
   2  -6  14 209.652 56.0629   5
  -2   6  13 177.293 54.0544   4
   2  -6  13 182.518 54.1296   5
   2   6 -13 288.017 57.2334   2
  -2  -6 -13 189.958 50.7431   7
   2  -6  12 799.761 88.1059   5
   2   6 -12 741.185 85.1770   2
   2  -6  12 796.113 76.5995   1
  -2   6  12 788.543 92.8598   4
  -2  -6 -12 776.320 90.9606   7
  -2  -6 -11 580.184 78.8693   7
  -2   6  11 476.359 69.6568   4
   2   6 -11 482.365 66.9119   2
   2  -6  11 550.976 63.3587   1
   2  -6  11 442.491 65.5114   5
   2  -6  10 1427.90 99.8778   1
  -2  -6 -10 1541.41 115.824   7
  -2   6  10 1471.28 115.572   4
   2  -6  10 1211.01 97.6621   5
   2   6 -10 1198.87 97.9408   2
  -2  -6  -9 564.949 71.1306   7
   2  -6   9 436.754 57.0248   1
  -2   6   9 373.657 60.5127   4
   2  -6   9 485.960 61.2410   5
   2   6  -9 435.454 57.8804   2
  -2  -6  -9 436.345 50.2169   8
   2   6  -8 1571.15 81.3413   6
   2  -6   8 1402.60 96.6301   5
   2   6  -8 1420.05 97.2169   2
  -2  -6  -8 1405.02 104.045   7
   2  -6   8 1567.32 102.199   1
  -2  -6  -8 1541.21 89.6492   8
  -2   6   8 1552.97 111.118   4
   2   6  -7 3474.51 162.258   4
  -2   6   7 3227.44 156.666   4
   2   6  -7 3357.87 144.290   2
   2  -6   7 2994.51 143.367   1
   2   6  -7 3606.66 127.615   6
  -2  -6  -7 3267.11 132.502   8
  -2  -6  -7 3290.31 153.582   7
   2  -6   7 3341.69 143.919   5
   2   6  -6 1815.93 111.062   4
  -2  -6  -6 1722.37 91.8885   8
   2   6  -6 1718.82 96.3442   2
   2  -6   6 1799.92 97.0370   5
   2  -6   6 1610.71 101.574   1
  -2  -6  -6 1572.32 100.293   7
  -2   6   6 1756.78 109.798   4
   2   6  -5 2729.82 117.199   2
   2  -6   5 2739.84 132.047   1
  -2   6   5 2753.72 133.622   4
   2  -6   5 2732.71 116.052   5
  -2  -6  -5 2844.88 119.321   8
  -2  -6  -5 2934.35 132.143   7
   2   6  -5 2596.28 129.905   4
   2   6  -4 7913.13 239.351   4
  -2  -6  -4 8105.25 222.892   8
   2   6  -4 7836.61 213.020   2
   2  -6   4 7747.56 208.523   5
   2  -6   4 7919.46 241.849   1
   2  -6   4 7911.56 235.955   8
  -2   6   4 7698.39 238.565   4
  -2  -6  -4 7882.71 228.034   7
   2   6  -3 3375.26 119.272   2
   2  -6   3 3199.93 137.962   8
   2  -6   3 3143.93 111.614   5
  -2   6   3 3104.40 135.190   4
   2  -6   3 3299.67 142.728   1
  -2  -6  -3 3318.98 130.217   8
   2   6  -3 3258.95 137.930   4
  -2  -6  -3 3160.23 126.305   7
   2  -6   2 7140.55 218.132   8
  -2  -6  -2 6757.58 200.435   5
   2  -6   2 7108.27 174.104   5
   2   6  -2 6972.80 211.970   4
  -2  -6  -2 6461.09 200.091   8
   2   6  -2 6981.78 181.964   2
  -2   6   2 6900.02 212.551   4
  -2  -6  -2 7035.04 195.159   7
  -2   6   1 6201.54 197.970   4
  -2  -6  -1 5760.51 182.786   5
   2  -6   1 6364.06 150.227   5
   2   6  -1 5894.04 191.773   4
   2   6  -1 6446.28 163.401   2
   2  -6   1 6171.27 201.637   8
  -2  -6  -1 6220.11 172.682   7
  -2  -6   0 1534.42 70.3389   7
  -2  -6   0 1376.06 81.7117   5
   2  -6   0 1545.08 94.8906   8
   2  -6   0 1514.03 54.7685   5
   2   6   0 1604.87 66.9884   2
   2   6   0 1517.97 87.9267   4
  -2   6   0 1439.76 86.9525   4
   2  -6  -1 6345.45 207.437   8
  -2  -6   1 6300.65 190.260   5
   2   6   1 6140.67 149.400   2
   2  -6  -1 6174.60 191.838   3
   2  -6  -1 6297.86 127.293   5
  -2  -6   1 6246.27 154.684   7
   2   6   1 6106.71 192.696   4
  -2   6  -1 6145.93 197.141   4
   2  -6  -2 7250.55 227.410   8
   2   6   2 7192.82 213.893   4
  -2   6  -2 7312.39 218.469   4
  -2  -6   2 7032.74 210.120   5
   2  -6  -2 6868.42 207.787   3
   2   6   2 7408.65 162.352   2
  -2  -6   2 7245.18 162.446   7
   2  -6  -3 3054.18 140.462   8
  -2  -6   3 3137.33 132.084   5
   2   6   3 3231.53 134.206   4
   2  -6  -3 3149.60 128.608   3
  -2   6  -3 3179.21 135.182   4
   2  -6  -4 7116.43 208.384   3
  -2  -6   4 6996.47 216.807   5
  -2   6  -4 7182.90 227.269   6
  -2   6  -4 6701.06 217.390   4
   2   6   4 7007.99 217.159   4
   2  -6  -4 6924.18 228.919   8
  -2  -6   5 2913.80 133.599   5
   2  -6  -5 2719.42 121.120   3
   2  -6  -5 2755.90 64.5195   5
   2  -6  -5 2925.20 82.3938   2
   2  -6  -5 2869.10 139.733   8
  -2   6  -5 2918.81 135.837   6
   2   6   5 2798.69 131.890   4
  -2   6  -5 3031.05 138.129   4
   2   6   6 1491.63 98.2449   4
   2  -6  -6 1589.26 91.9303   3
   2  -6  -6 1712.72 63.5197   2
  -2  -6   6 1457.07 96.1535   5
  -2   6  -6 1461.33 99.3840   4
   2  -6  -6 1509.12 104.758   8
  -2   6  -6 1693.07 104.592   6
  -2   6  -7 3521.21 161.754   4
  -2   6  -7 3147.47 150.992   6
   2   6   7 3223.05 152.578   4
   2  -6  -7 3580.08 165.589   8
   2  -6  -7 3466.15 139.833   3
  -2  -6   7 3222.09 151.999   5
   2  -6  -7 3541.63 106.222   2
   2  -6  -8 1360.70 104.757   7
  -2  -6   8 1457.14 105.201   5
   2  -6  -8 1329.73 104.110   8
  -2   6  -8 1400.50 104.592   4
   2  -6  -8 1454.87 88.8070   3
   2   6   8 1403.73 99.7802   1
   2   6   8 1236.58 97.6392   4
  -2   6  -8 1540.80 105.140   6
   2  -6  -9 627.274 74.7723   7
  -2   6  -9 585.555 69.6576   6
   2   6   9 656.457 70.6275   1
  -2  -6   9 574.060 69.9905   5
   2  -6  -9 678.235 61.7740   3
   2   6   9 454.353 63.3970   4
   2  -6  -9 553.588 71.7512   8
   2  -6 -10 1631.07 120.674   7
   2   6  10 1495.50 104.467   1
  -2  -6  10 1409.81 109.986   5
   2  -6 -10 1308.75 107.812   8
   2   6  10 1197.75 102.222   4
  -2   6 -10 1515.49 110.464   6
   2  -6 -10 1562.86 94.7530   3
   2  -6 -11 616.395 79.8069   8
   2   6  11 526.034 66.1259   1
  -2  -6  11 583.649 77.8299   5
  -2   6 -11 587.861 71.8019   6
   2  -6 -11 554.653 78.3311   7
  -2   6 -11 532.432 68.4859   2
   2   6  11 630.948 78.9661   4
  -2   6 -12 784.888 83.3344   6
   2   6  12 808.719 90.7814   4
  -2  -6  12 582.572 79.9798   5
   2  -6 -12 745.455 85.3683   8
   2  -6 -12 812.962 90.1087   7
   2   6  12 1056.74 91.5643   1
  -2   6 -12 705.689 80.9627   2
   2   6  13 115.662 44.8544   4
   2  -6 -13 224.979 53.5578   7
  -2   6 -13 241.984 54.1823   2
   2  -6 -13 154.089 47.8993   8
  -2  -6  13 209.708 56.9738   5
   2   6  14 268.955 62.3194   4
   2  -6 -14 377.919 66.9141   8
  -2   6 -14 241.946 56.5937   2
  -2  -6  14 226.967 55.3981   5
   2  -6 -14 216.352 58.2035   7
  -2   6 -15 181.773 53.6511   2
  -2  -6  15 367.982 71.0199   5
   2  -6 -15 360.216 71.5036   7
   2   6  15 308.029 69.5197   4
   2   6  16 117.645 53.8123   4
   2  -6 -16 63.0020 49.9679   7
  -2   7  15 147.249 50.4581   4
  -2  -7 -15 230.933 63.6492   7
   2   7 -15 157.500 47.9430   2
   2  -7  15 270.721 63.2156   5
  -2   7  14 117.994 58.1228   4
   2   7 -14 83.9717 47.1628   2
   2  -7  14 87.2251 45.2337   5
  -2  -7 -14 91.9828 49.8266   7
  -2  -7 -13 290.574 63.4556   7
  -2   7  13 470.792 79.7949   4
   2   7 -13 331.383 64.3230   2
   2  -7  13 334.319 66.2017   5
   2  -7  12 1100.25 95.7946   1
  -2   7  12 988.895 107.142   4
  -2  -7 -12 1155.40 114.638   7
   2  -7  12 959.493 98.4250   5
   2   7 -12 911.916 93.7853   2
  -2  -7 -11 186.068 55.0996   7
   2  -7  11 125.515 42.1201   5
   2  -7  11 149.769 42.2899   1
  -2   7  11 166.322 51.5800   4
   2   7 -11 98.5316 34.4528   2
   2  -7  10 1557.30 112.821   5
   2  -7  10 1562.51 110.858   1
  -2   7  10 1511.25 122.699   4
   2   7 -10 1326.25 105.467   2
  -2  -7 -10 1450.74 118.174   7
   2  -7   9 1227.16 98.3033   1
   2   7  -9 1177.19 93.7094   2
  -2   7   9 1152.91 103.989   4
   2  -7   9 1380.98 102.289   5
  -2  -7  -9 1446.98 113.462   7
  -2  -7  -9 1300.36 89.9610   8
   2   7  -8 957.176 91.9216   4
   2   7  -8 988.067 83.5505   2
  -2   7   8 850.862 87.8258   4
   2  -7   8 982.318 86.1033   1
   2  -7   8 995.888 83.7605   5
  -2  -7  -8 1135.12 82.5006   8
  -2  -7  -8 1071.62 94.8079   7
   2   7  -7 4910.51 205.220   4
  -2  -7  -7 4448.17 189.996   7
   2   7  -7 4530.18 176.672   2
   2  -7   7 4426.11 174.968   5
  -2  -7  -7 5079.10 180.302   8
  -2   7   7 4703.31 200.198   4
   2  -7   7 4565.90 190.471   1
  -2  -7  -6 1378.78 89.5457   8
   2  -7   6 1297.82 85.5512   5
   2  -7   6 1228.58 92.9894   1
   2   7  -6 1131.61 80.2253   2
  -2   7   6 1236.79 96.5643   4
   2   7  -6 1170.81 95.6461   4
  -2  -7  -6 1260.36 94.7552   7
   2  -7   5 568.267 65.8827   8
   2  -7   5 481.328 60.8263   1
   2  -7   5 529.677 52.7071   5
   2   7  -5 541.220 64.8501   4
  -2  -7  -5 505.964 56.6739   8
  -2   7   5 640.123 68.6091   4
   2   7  -5 505.757 51.4834   2
  -2  -7  -5 673.320 66.9650   7
   2  -7   4 6669.87 224.225   8
   2   7  -4 6355.55 191.057   2
   2  -7   4 6389.89 189.231   5
   2  -7   4 6209.01 221.482   1
  -2  -7  -4 6777.48 211.569   8
  -2   7   4 6166.52 220.482   4
   2   7  -4 6451.33 223.118   4
  -2  -7  -4 6408.66 208.781   7
   2   7  -3 1415.72 75.7404   2
  -2  -7  -3 1202.12 79.4715   5
   2  -7   3 1255.71 91.5826   8
   2  -7   3 1277.45 70.2892   5
  -2   7   3 1282.02 91.6774   4
  -2  -7  -3 1331.89 87.5889   8
   2   7  -3 1395.23 93.8813   4
  -2  -7  -3 1180.88 79.6079   7
   2   7  -2 3390.10 116.853   2
   2   7  -2 3213.52 144.565   4
  -2  -7  -2 3172.76 139.700   8
   2  -7   2 3248.26 111.215   5
  -2   7   2 3379.44 149.376   4
  -2  -7  -2 3138.10 130.547   5
   2  -7   2 3257.36 150.498   8
  -2  -7  -2 3131.70 126.192   7
  -2   7   1 5372.28 195.081   4
   2  -7   1 5672.26 204.949   8
  -2  -7  -1 5048.86 175.829   5
   2  -7   1 5749.66 146.324   5
   2   7  -1 5198.36 190.146   4
   2   7  -1 5826.70 155.229   2
  -2  -7  -1 5601.23 168.839   7
  -2  -7   0 2279.35 94.2098   7
   2  -7   0 2187.93 123.087   8
  -2  -7   0 2257.42 110.428   5
  -2   7   0 2439.92 123.197   4
   2   7   0 2326.85 119.374   4
   2   7   0 2521.77 88.0591   2
   2  -7   0 2449.13 79.1780   5
   2  -7  -1 5290.41 198.663   8
  -2  -7   1 5203.27 179.376   5
   2  -7  -1 5651.16 123.347   5
   2  -7  -1 5281.77 185.737   3
  -2  -7   1 5213.97 148.387   7
   2   7   1 5275.29 189.186   4
   2   7   1 5596.85 137.195   2
  -2   7  -1 4978.62 188.015   4
   2  -7  -2 3226.05 140.238   3
  -2  -7   2 3259.54 138.062   5
   2  -7  -2 3407.08 76.8353   5
   2   7   2 3412.66 92.9959   2
  -2   7  -2 3179.26 144.711   4
   2  -7  -2 3299.00 153.361   8
   2   7   2 3277.72 145.383   4
   2  -7  -3 1316.35 97.1357   8
  -2   7  -3 1304.15 92.2388   4
  -2  -7   3 1378.53 88.6677   5
   2  -7  -3 1410.47 89.6573   3
   2   7   3 1287.37 90.7737   4
   2  -7  -4 6645.42 232.912   8
  -2   7  -4 6880.32 232.323   6
  -2   7  -4 6194.29 219.756   4
  -2  -7   4 6411.05 213.277   5
   2  -7  -4 6652.89 211.337   3
   2   7   4 6555.39 220.764   4
  -2   7  -5 415.442 57.4835   6
   2   7   5 404.081 54.7562   4
  -2   7  -5 523.047 63.7001   4
  -2  -7   5 533.797 60.4828   5
   2  -7  -5 431.376 53.0431   3
   2  -7  -5 555.757 67.7163   8
   2  -7  -6 1204.54 84.8747   3
  -2  -7   6 1266.09 94.7128   5
   2   7   6 1235.23 94.6274   4
  -2   7  -6 1241.96 96.0568   6
   2  -7  -6 1441.29 106.085   8
  -2   7  -6 1306.30 99.2206   4
   2  -7  -7 4556.11 172.862   3
  -2  -7   7 4618.76 190.137   5
   2   7   7 4407.20 189.029   4
   2  -7  -7 4301.18 194.162   8
  -2   7  -7 4410.51 188.894   6
  -2   7  -7 4349.03 192.641   4
  -2   7  -8 904.138 89.4757   4
   2   7   8 1086.79 95.0411   4
  -2   7  -8 1089.78 93.8036   6
   2  -7  -8 1127.74 83.3918   3
  -2  -7   8 1067.27 94.6662   5
   2   7   8 1140.38 94.4554   1
   2  -7  -8 1111.68 99.9128   8
  -2   7  -9 1319.69 110.416   4
  -2   7  -9 1296.93 104.345   6
   2  -7  -9 1264.88 108.154   8
   2  -7  -9 1442.91 94.3143   3
  -2  -7   9 1373.96 109.497   5
   2   7   9 1417.89 106.573   1
   2   7   9 1263.17 105.863   4
   2  -7 -10 1570.98 124.675   7
  -2   7 -10 1693.36 121.345   6
   2   7  10 1636.76 122.491   4
   2  -7 -10 1676.30 102.904   3
  -2  -7  10 1565.24 119.445   5
   2   7  10 1453.43 110.375   1
   2  -7 -10 1458.87 118.300   8
  -2   7 -10 1534.09 110.032   2
   2   7  11 50.6812 29.4685   1
  -2   7 -11 169.061 45.5067   6
  -2   7 -11 127.184 43.1147   2
  -2  -7  11 119.128 41.1722   5
   2   7  11 76.7347 33.8119   4
   2  -7 -11 60.7731 49.0963   7
   2  -7 -11 152.899 48.6436   8
   2  -7 -12 987.225 103.860   7
  -2   7 -12 1001.58 97.8139   6
   2   7  12 1029.48 104.461   4
  -2  -7  12 1080.88 105.574   5
   2  -7 -12 999.746 104.307   8
  -2   7 -12 897.921 93.3747   2
   2   7  13 402.992 72.8296   4
  -2   7 -13 305.840 59.1675   2
  -2  -7  13 370.869 69.2428   5
   2  -7 -13 272.996 64.3429   8
   2  -7 -13 350.556 66.7149   7
   2  -7 -14 101.593 47.7967   8
  -2  -7  14 84.4822 46.7199   5
   2  -7 -14 235.618 61.8644   7
  -2   7 -14 205.690 55.7648   2
   2   7  14 76.9299 42.6703   4
   2  -7 -15 203.329 58.3752   7
  -2   7 -15 183.967 51.3503   2
   2   7  15 128.872 50.4493   4
  -2  -7  15 226.894 56.8104   5
  -2  -8 -14 32.0945 36.1625   7
   2   8 -14 52.9416 36.2067   2
   2  -8  14 68.6415 42.7664   5
  -2   8  14 56.5997 45.9852   4
  -2  -8 -13 463.376 80.8500   7
  -2   8  13 364.676 71.2685   4
   2   8 -13 352.634 64.0968   2
   2  -8  13 435.748 72.6056   5
  -2   8  12 528.821 82.9070   4
  -2  -8 -12 505.852 79.1954   7
   2   8 -12 513.773 77.8327   2
   2  -8  12 594.852 80.7785   5
  -2  -8 -11 194.840 53.9480   7
  -2   8  11 160.675 57.1337   4
   2   8 -11 163.944 45.1912   2
   2  -8  11 143.798 43.2480   5
  -2  -8 -10 900.198 94.4752   7
   2  -8  10 763.435 82.6270   5
   2   8 -10 941.276 89.3085   2
  -2   8  10 913.010 98.3413   4
   2   8  -9 2107.85 146.705   4
  -2   8   9 1946.62 139.184   4
   2  -8   9 1979.42 127.356   5
  -2  -8  -9 2052.90 138.715   7
   2   8  -9 2041.71 126.119   2
  -2  -8  -8 161.396 47.7627   7
   2   8  -8 147.813 40.3008   2
   2   8  -8 177.602 48.2579   4
  -2  -8  -8 218.927 44.4051   8
   2  -8   8 148.223 39.7924   5
  -2   8   8 135.096 49.4214   4
  -2  -8  -7 3499.19 158.041   8
   2  -8   7 3472.79 156.058   5
   2   8  -7 3354.12 152.328   2
  -2   8   7 3399.79 176.121   4
  -2  -8  -7 3231.45 165.645   7
   2   8  -7 3461.27 179.754   4
  -2  -8  -6 694.716 70.8645   8
  -2   8   6 778.378 82.5594   4
   2  -8   6 840.248 71.3663   5
   2  -8   6 753.762 78.0109   8
   2   8  -6 797.489 68.7117   2
   2   8  -6 743.237 82.8642   4
  -2  -8  -6 793.202 77.8334   7
  -2   8   5 1850.49 122.816   4
   2  -8   5 1771.37 99.6669   5
   2  -8   5 1784.51 119.232   8
   2   8  -5 2014.27 104.961   2
  -2  -8  -5 1813.46 110.636   8
   2   8  -5 1790.55 120.875   4
  -2  -8  -5 1917.50 115.892   7
   2   8  -4 3641.51 171.436   4
  -2  -8  -4 3652.56 162.584   8
   2   8  -4 3975.10 146.153   2
  -2  -8  -4 3885.63 155.449   5
   2  -8   4 4174.22 148.647   5
   2  -8   4 3854.24 177.053   8
  -2   8   4 3744.34 174.717   4
  -2  -8  -4 3750.96 159.740   7
  -2  -8  -3 765.386 66.2355   5
  -2  -8  -3 662.061 68.5582   8
   2  -8   3 762.984 56.5600   5
  -2   8   3 883.354 81.6897   4
   2   8  -3 790.462 59.2110   2
  -2  -8  -3 730.768 66.7302   7
   2   8  -3 758.422 75.6302   4
   2  -8   3 903.363 84.7921   8
  -2  -8  -2 2724.89 123.431   7
   2   8  -2 2945.23 110.890   2
  -2   8   2 2558.41 138.855   4
  -2  -8  -2 2625.88 124.015   5
   2  -8   2 2969.05 109.508   5
   2  -8   2 2729.58 145.893   8
   2   8  -2 2696.00 140.342   4
  -2  -8  -2 2830.22 139.968   8
  -2  -8  -1 4974.21 164.793   7
  -2  -8  -1 4672.57 171.896   5
   2  -8   1 5177.96 141.936   5
  -2   8   1 4611.95 189.709   4
   2   8  -1 4600.12 188.087   4
   2   8  -1 4960.37 143.662   2
  -2  -8  -1 4419.69 184.110   8
   2  -8   1 4533.78 193.823   8
   2  -8   0 854.286 83.6841   8
  -2  -8   0 1000.71 65.2461   7
  -2  -8   0 898.204 72.0503   5
   2  -8   0 1031.53 52.0864   5
  -2   8   0 977.398 85.3631   4
   2   8   0 965.740 81.4655   4
   2   8   0 1080.59 55.4641   2
   2   8   1 4560.48 184.663   4
  -2  -8   1 4658.71 172.748   5
   2  -8  -1 4539.70 194.810   8
  -2   8  -1 4754.34 190.408   4
   2  -8  -2 2566.16 130.382   3
   2  -8  -2 2500.01 140.908   8
  -2   8  -2 2461.95 134.735   4
  -2  -8   2 2679.94 128.236   5
   2   8   2 2674.17 138.926   4
  -2   8  -3 635.967 70.6287   4
   2   8   3 685.760 71.6962   4
  -2  -8   3 551.011 59.8918   5
   2  -8  -3 657.347 65.7038   3
   2  -8  -3 784.808 80.8554   8
   2  -8  -4 3763.14 181.213   8
  -2  -8   4 3971.47 167.218   5
   2  -8  -4 4013.09 166.228   3
  -2   8  -4 3962.92 178.124   4
   2   8   4 3924.66 174.374   4
   2  -8  -5 1911.12 111.246   3
  -2  -8   5 1809.91 113.012   5
  -2   8  -5 1694.08 116.812   6
   2  -8  -5 1745.67 122.522   8
   2   8   5 1767.56 116.993   4
  -2   8  -5 1708.27 117.988   4
   2   8   6 658.022 73.6491   4
  -2   8  -6 892.623 86.8169   4
   2  -8  -6 714.332 68.7238   3
  -2  -8   6 832.940 79.0399   5
   2  -8  -6 715.632 82.1152   8
  -2   8  -6 779.147 81.2178   6
   2  -8  -7 3166.76 173.054   8
  -2   8  -7 3751.93 158.982   2
   2  -8  -7 3667.27 159.380   3
   2   8   7 3330.23 171.098   4
  -2   8  -7 3321.31 170.613   6
  -2  -8   7 3407.17 168.158   5
  -2   8  -7 3547.04 179.122   4
   2   8   8 168.667 49.1987   4
   2  -8  -8 163.358 38.8964   3
  -2   8  -8 253.911 45.7738   2
  -2   8  -8 136.186 44.0220   4
   2  -8  -8 184.621 49.6625   8
  -2  -8   8 174.690 49.6589   5
  -2   8  -8 137.631 42.4069   6
  -2   8  -9 1988.01 141.526   4
  -2  -8   9 1822.73 130.358   5
   2   8   9 1952.94 134.431   1
   2  -8  -9 2194.56 122.841   3
   2  -8  -9 2150.32 145.852   8
  -2   8  -9 1828.47 119.089   2
  -2   8  -9 1872.20 130.469   6
   2   8   9 1835.06 132.376   4
  -2   8 -10 720.367 80.7972   2
   2  -8 -10 774.279 94.1840   8
  -2  -8  10 821.404 90.5364   5
   2   8  10 835.266 89.5925   1
  -2   8 -10 715.954 85.2696   6
   2   8  10 856.516 94.1178   4
  -2  -8  11 244.809 56.6132   5
   2   8  11 180.887 45.6784   1
  -2   8 -11 131.906 38.0235   2
  -2   8 -11 172.017 44.9715   6
   2  -8 -11 184.414 53.3203   8
   2   8  11 162.968 52.2206   4
   2  -8 -12 457.765 75.7759   8
   2   8  12 523.246 79.5131   4
  -2   8 -12 569.152 77.9797   2
  -2  -8  12 527.524 81.1888   5
   2   8  13 420.414 75.2310   4
  -2   8 -13 462.401 72.2850   2
   2  -8 -13 436.309 76.6837   8
  -2  -8  13 573.899 87.4191   5
   2   8  14 73.3099 48.8869   4
  -2   8 -14 31.9129 38.1214   2
   2  -8 -14-10.7543 42.6848   8
  -2   9  13 194.171 63.2053   4
   2  -9  13 292.458 65.4403   5
   2   9 -13 137.763 46.6154   2
  -2  -9 -13 347.676 75.4303   7
  -2  -9 -12 394.409 73.4308   7
  -2   9  12 616.763 93.8287   4
   2   9 -12 359.584 65.8751   2
   2  -9  12 375.777 68.1069   5
  -2  -9 -11 14.5734 36.0365   7
  -2   9  11 10.7830 31.7804   4
   2   9 -11 20.1916 31.1264   2
   2  -9  11 9.44436 30.0943   5
   2   9 -10 814.188 84.9488   2
  -2   9  10 936.403 103.937   4
   2  -9  10 800.499 87.4271   5
  -2  -9 -10 712.573 90.6113   7
   2   9  -9 776.002 81.1906   2
  -2   9   9 764.637 93.6544   4
   2  -9   9 882.101 87.1081   5
   2   9  -9 899.830 101.118   4
  -2  -9  -9 916.548 100.624   7
  -2  -9  -8 126.960 46.4559   7
   2   9  -8 137.314 37.8234   2
   2   9  -8 164.617 51.5589   4
  -2   9   8 148.500 48.8188   4
   2  -9   8 74.9744 32.6830   5
  -2  -9  -8 145.849 43.5469   8
   2  -9   8 237.923 57.5333   8
  -2  -9  -7 1193.24 97.7963   8
   2  -9   7 1172.33 91.5848   5
   2   9  -7 1308.27 95.5548   2
   2  -9   7 1159.98 104.842   8
  -2   9   7 1201.42 108.674   4
   2   9  -7 1101.30 104.911   4
  -2  -9  -7 1055.38 96.9137   7
   2  -9   6 1124.66 86.3913   5
   2  -9   6 1208.45 105.203   8
  -2   9   6 1102.00 103.650   4
   2   9  -6 1133.93 84.2740   2
  -2  -9  -6 987.979 89.7730   8
   2   9  -6 1188.29 106.615   4
  -2  -9  -6 1066.19 93.6313   7
  -2  -9  -5 799.654 80.0219   7
  -2  -9  -5 814.767 80.9145   8
  -2  -9  -5 793.219 72.2319   5
   2  -9   5 710.742 79.8175   8
   2   9  -5 846.933 71.5620   2
   2  -9   5 853.431 70.8784   5
  -2   9   5 850.548 89.4831   4
   2   9  -5 785.778 84.4250   4
  -2  -9  -4 1987.06 118.267   7
  -2  -9  -4 1953.38 110.887   5
   2   9  -4 1935.15 100.688   2
   2  -9   4 2148.71 107.863   5
   2  -9   4 1970.05 132.686   8
  -2   9   4 1900.05 130.402   4
   2   9  -4 1751.58 123.651   4
  -2  -9  -4 1975.37 124.191   8
  -2  -9  -3 344.254 49.4876   7
   2  -9   3 326.471 56.9850   8
  -2  -9  -3 293.958 46.4516   5
  -2  -9  -3 305.429 54.6576   8
  -2   9   3 343.020 58.9890   4
   2  -9   3 360.759 42.2515   5
   2   9  -3 308.983 54.6837   4
  -2  -9  -2 2526.92 125.869   5
  -2  -9  -2 2721.29 146.948   8
   2  -9   2 2654.80 153.074   8
  -2  -9  -2 2683.93 127.014   7
   2   9  -2 2422.54 142.321   4
  -2   9   2 2509.29 145.463   4
  -2  -9  -1 2053.74 104.921   7
   2  -9   1 2145.85 137.948   8
  -2  -9  -1 2054.13 111.986   5
  -2  -9  -1 1727.72 117.828   8
   2   9  -1 1847.54 121.983   4
  -2   9   1 1784.37 122.397   4
  -2   9   0 34.3812 29.0269   4
   2   9   0 47.2893 37.2947   4
  -2  -9   0 73.1940 28.0631   5
   2  -9   0 130.417 41.6207   8
  -2   9  -1 1848.48 124.273   4
  -2  -9   1 2233.02 119.531   5
   2  -9  -1 2065.57 136.184   8
   2   9   1 1779.96 120.981   4
  -2   9  -2 2745.22 151.531   4
  -2  -9   2 2608.62 132.957   5
   2  -9  -2 2795.10 144.474   3
   2  -9  -2 2465.78 150.093   8
   2   9   2 2438.54 141.281   4
   2  -9  -3 311.788 61.7607   8
   2  -9  -3 224.946 45.5952   3
  -2  -9   3 260.910 42.8957   5
   2   9   3 290.106 55.2980   4
  -2   9  -3 235.672 50.9284   4
   2   9   4 1807.70 124.579   4
  -2  -9   4 1875.58 116.232   5
   2  -9  -4 1762.98 115.125   3
   2  -9  -4 1825.44 132.160   8
  -2   9  -4 2070.52 135.193   4
  -2   9  -4 2094.54 100.901   2
  -2  -9   5 815.198 79.0106   5
  -2   9  -5 727.071 83.0520   6
   2  -9  -5 841.488 91.6611   8
   2   9   5 854.330 87.2128   4
   2  -9  -5 872.853 82.2457   3
  -2   9  -5 952.686 94.1164   4
  -2   9  -5 821.464 66.1263   2
   2  -9  -6 1210.85 109.022   8
   2  -9  -6 1044.37 89.1153   3
  -2  -9   6 992.595 90.2521   5
   2   9   6 1064.64 100.987   4
  -2   9  -6 1008.76 95.9691   6
  -2   9  -6 1187.34 106.155   4
  -2   9  -6 1158.63 82.8435   2
   2  -9  -7 1281.24 98.8412   3
   2  -9  -7 1117.76 107.117   8
  -2  -9   7 1213.16 102.335   5
   2   9   7 992.058 96.6754   4
  -2   9  -7 1290.17 94.3235   2
  -2   9  -7 1292.01 112.862   4
  -2   9  -7 1155.82 104.587   6
   2  -9  -8 122.440 50.8963   8
  -2   9  -8 151.959 41.1395   2
   2  -9  -8 125.317 36.1079   3
  -2  -9   8 82.5531 36.4043   5
  -2   9  -8 23.3316 36.7721   6
  -2   9  -8 94.9446 44.6282   4
   2   9   8 119.887 44.0849   4
  -2   9  -9 979.719 106.245   4
  -2   9  -9 885.242 94.8958   6
  -2   9  -9 906.067 87.0929   2
  -2  -9   9 951.913 97.4513   5
   2  -9  -9 891.430 83.2011   3
   2   9   9 966.944 100.079   4
   2  -9  -9 845.971 96.3980   8
  -2   9 -10 876.261 95.6908   6
   2   9  10 771.520 93.9855   4
   2   9  10 799.165 90.7964   1
   2  -9 -10 681.653 90.6877   8
  -2   9 -10 665.794 90.9264   4
  -2  -9  10 873.202 96.4357   5
  -2   9 -10 679.243 77.7508   2
  -2   9 -11-7.13275 33.6833   6
  -2   9 -11 16.4455 28.3738   2
   2   9  11 6.26040 33.8641   1
  -2  -9  11 16.2703 34.9502   5
   2  -9 -11 23.1058 36.1829   8
   2   9  11-1.23641 31.1921   4
   2  -9 -12 420.418 75.6233   8
  -2   9 -12 434.839 69.4735   2
  -2  -9  12 338.881 66.3159   5
   2   9  12 442.620 80.5702   4
   2  -9 -13 302.480 68.4198   8
   2   9  13 232.147 67.8523   4
  -2   9 -13 242.648 60.3465   2
  -2  -9  13 483.805 81.4577   5
   2  10 -13 115.057 43.6641   2
   2 -10  13 85.0373 48.2798   5
  -2 -10 -12 200.573 61.3153   7
   2 -10  12 191.781 49.7193   5
   2  10 -12 262.222 55.2756   2
  -2 -10 -11-0.37294 44.4908   7
  -2  10  11 110.320 54.9027   4
   2  10 -11-23.6107 33.6541   2
   2 -10  11 13.2268 35.3086   5
  -2 -10 -10 389.233 73.0372   7
  -2  10  10 369.184 73.9531   4
   2  10 -10 385.076 62.9873   2
   2 -10  10 412.373 72.1080   8
   2  10 -10 254.499 68.9750   4
   2 -10  10 314.675 60.2635   5
  -2 -10  -9 251.501 60.3441   7
  -2  10   9 288.401 66.6221   4
   2  10  -9 206.556 53.1189   4
   2  10  -9 236.436 51.4916   2
   2 -10   9 293.918 58.8117   5
   2 -10   9 201.313 55.0837   8
   2  10  -8 196.498 53.9293   4
  -2  10   8 201.155 53.7587   4
  -2 -10  -8 141.017 43.1664   7
   2 -10   8 161.660 41.9788   5
   2  10  -8 172.947 42.5437   2
   2 -10   8 195.142 53.2767   8
  -2 -10  -7 561.940 76.4048   7
   2  10  -7 411.055 70.4829   4
  -2 -10  -7 456.726 68.0180   8
   2 -10   7 559.783 81.9827   8
   2 -10   7 510.335 65.9306   5
  -2  10   7 312.121 64.3940   4
  -2 -10  -6 539.461 73.2110   7
   2  10  -6 423.063 68.5789   4
   2 -10   6 465.771 73.6310   8
  -2  10   6 543.912 77.3693   4
   2 -10   6 508.043 61.0838   5
  -2 -10  -6 489.006 72.2323   8
  -2 -10  -5 375.922 59.3422   7
   2  10  -5 458.295 72.5488   4
  -2 -10  -5 268.672 57.1007   8
  -2  10   5 347.135 63.0526   4
   2 -10   5 392.723 67.8519   8
  -2 -10  -4 1078.67 90.9664   7
  -2 -10  -4 947.019 92.8809   8
  -2 -10  -4 1078.04 84.6508   5
   2 -10   4 1345.04 116.167   8
  -2  10   4 1091.03 104.275   4
   2  10  -4 1148.51 107.178   4
  -2 -10  -3 61.1480 33.4622   7
   2 -10   3-45.1606 45.5249   8
  -2  10   3 55.6657 39.7024   4
   2  10  -3-13.9825 33.6491   4
  -2 -10  -3 62.0185 29.5704   5
  -2 -10  -3 50.8602 36.4176   8
  -2  10   2 1403.04 116.025   4
  -2 -10  -2 1731.50 105.289   7
   2 -10   2 1460.54 121.691   8
  -2 -10  -2 1537.10 100.557   5
  -2 -10  -2 1425.80 115.023   8
   2  10  -2 1607.91 123.318   4
  -2  10   1 1464.18 116.427   4
  -2 -10  -1 1643.15 103.844   5
   2 -10   1 1564.71 124.469   8
  -2 -10  -1 1590.85 121.661   8
   2  10  -1 1490.88 117.806   4
  -2  10   0 786.130 86.5194   4
  -2 -10   0 837.812 75.6851   5
   2 -10   0 812.114 92.1166   8
   2  10   0 763.556 84.8245   4
  -2 -10   0 694.104 83.6348   8
  -2  10  -1 1433.57 118.681   4
  -2 -10   1 1883.71 113.916   5
   2 -10  -1 1547.78 114.952   3
   2 -10  -1 1785.83 133.195   8
   2  10   1 1767.33 127.047   4
   2  10   2 1574.02 120.570   4
   2 -10  -2 1319.63 105.803   3
  -2  10  -2 1756.70 127.409   4
   2 -10  -2 1621.68 127.855   8
  -2 -10   2 1475.54 102.102   5
   2  10   3 133.699 44.2942   4
   2 -10  -3 49.2297 33.6615   3
  -2 -10   3 20.9024 28.8199   5
   2 -10  -3 97.3425 46.1664   8
  -2  10  -3 56.7798 35.4375   4
   2  10   4 997.941 99.1243   4
   2 -10  -4 1165.71 112.751   8
  -2 -10   4 903.978 84.6578   5
   2 -10  -4 1057.21 94.2265   3
  -2  10  -4 1252.71 110.790   4
   2 -10  -5 336.463 66.0617   8
   2  10   5 321.890 62.8826   4
  -2  10  -5 396.479 65.3031   4
   2 -10  -5 242.349 50.4685   3
  -2 -10   5 260.890 48.4202   5
  -2  10  -5 289.544 60.4989   6
  -2  10  -6 406.119 71.5654   6
  -2  10  -6 536.264 76.9451   4
  -2 -10   6 425.200 62.7795   5
   2 -10  -6 403.212 62.6227   3
   2  10   6 459.791 72.1670   4
   2 -10  -6 474.620 77.4744   8
   2  10   7 385.592 70.2468   4
  -2  10  -7 423.887 69.8569   6
  -2  10  -7 548.081 82.4443   4
   2 -10  -7 419.291 61.8865   3
  -2 -10   7 510.096 70.9348   5
   2 -10  -7 432.941 76.1986   8
   2  10   8 185.787 48.9366   4
  -2 -10   8 188.412 50.2356   5
  -2  10  -8 201.593 61.1245   4
   2 -10  -8 171.614 44.5827   3
  -2  10  -8 207.317 53.8746   6
   2 -10  -8 149.449 50.1384   8
   2  10   9 225.294 59.1061   4
  -2  10  -9 406.647 78.5894   4
  -2  10  -9 271.732 62.9990   6
  -2  10  -9 261.343 50.3342   2
  -2 -10   9 236.863 56.0172   5
   2 -10  -9 365.043 74.2678   8
   2  10  10 338.535 68.0371   4
   2  10  10 394.453 69.1578   1
  -2  10 -10 341.789 58.3069   2
  -2  10 -10 486.525 84.0564   4
  -2 -10  10 331.921 63.1406   5
  -2  10 -10 338.189 66.5540   6
   2 -10 -10 223.794 66.1432   8
   2  10  11 76.1006 49.1974   4
   2  10  11 10.1556 34.8963   1
  -2  10 -11 2.54782 24.7644   2
  -2 -10  11 5.55043 34.5577   5
   2 -10 -11 50.2850 49.9236   8
  -2 -10  12 333.835 71.5909   5
  -2  10 -12 430.256 70.1248   2
   2  10  12 401.278 75.7701   4
   2 -10 -12 395.307 77.0366   8
  -2  10 -13 25.8121 32.7247   2
   2 -11  12 229.085 61.3053   8
   2 -11  11 49.8086 38.2422   8
   2 -11  11 143.280 50.0583   5
  -2 -11 -10 437.264 79.2850   7
   2  11 -10 643.654 100.683   4
  -2  11  10 441.213 84.7586   4
   2 -11  10 455.132 82.9923   8
  -2 -11  -9 228.965 54.1187   7
   2  11  -9 299.555 68.2574   4
  -2  11   9 138.912 60.6196   4
   2 -11   9 251.232 63.2319   8
  -2  11   8 67.5791 49.8999   4
   2  11  -8 64.2244 45.0615   4
   2 -11   8 66.0941 39.9560   8
  -2 -11  -8 125.539 50.9554   7
  -2 -11  -7 441.838 72.2046   7
  -2  11   7 426.122 75.4693   4
  -2 -11  -7 380.331 67.6625   8
   2  11  -7 483.743 82.5851   4
   2 -11   7 577.461 82.7274   8
  -2 -11  -6 199.637 50.9013   7
   2 -11   6 246.415 63.2775   8
  -2 -11  -6 259.778 57.2670   8
  -2  11   6 235.086 64.8331   4
   2  11  -6 146.729 52.2323   4
  -2  11   5 681.497 91.3565   4
   2  11  -5 342.291 65.7482   4
  -2 -11  -5 367.067 59.9402   7
  -2 -11  -5 506.995 74.4544   8
   2 -11   5 380.340 71.6173   8
  -2 -11  -4 687.990 78.0620   7
  -2  11   4 764.760 95.4239   4
   2 -11   4 669.241 91.7670   8
  -2 -11  -4 663.643 85.9479   8
   2  11  -4 840.360 97.1530   4
  -2 -11  -3 589.116 67.9544   7
  -2 -11  -3 461.790 74.3635   8
  -2  11   3 572.474 80.4979   4
   2  11  -3 484.474 73.6250   4
   2 -11   3 505.351 81.4328   8
   2  11  -2 383.976 68.3283   4
   2 -11   2 343.450 67.9186   8
  -2  11   2 303.079 62.9680   4
  -2 -11  -2 413.506 70.3510   8
  -2 -11  -1 1053.44 105.855   8
   2  11  -1 954.326 99.3926   4
   2 -11   1 977.118 105.323   8
  -2  11   1 948.896 100.286   4
   2  11   0 50.9981 32.8266   4
  -2  11   0 99.7362 41.0446   4
   2 -11   0 153.723 53.1214   8
  -2 -11   0 104.725 44.7487   8
  -2 -11   0 140.402 38.7733   5
  -2 -11   1 1009.30 103.735   8
   2 -11  -1 1030.58 107.983   8
  -2 -11   1 1175.98 93.1171   5
   2 -11  -1 960.173 95.5140   3
   2  11   1 1106.12 106.769   4
  -2  11  -1 1076.74 107.972   4
   2  11   2 300.703 61.7803   4
   2 -11  -2 360.321 67.8684   8
   2 -11  -2 292.478 60.1692   3
  -2 -11   2 286.866 50.2383   5
  -2  11  -2 357.089 66.1909   4
  -2 -11   2 234.228 54.5089   8
   2  11   3 543.129 80.9815   4
   2 -11  -3 585.802 74.7940   3
  -2 -11   3 563.493 68.2266   5
  -2  11  -3 539.716 77.9058   4
   2 -11  -3 564.392 80.8561   8
   2 -11  -4 678.094 79.5477   3
  -2  11  -4 823.349 95.5225   4
   2  11   4 647.676 85.1870   4
  -2 -11   4 870.058 86.2611   5
   2 -11  -4 873.216 105.467   8
   2  11   5 384.176 67.1985   4
  -2  11  -5 432.948 71.9295   6
  -2  11  -5 259.846 59.9102   4
   2 -11  -5 404.489 64.4833   3
  -2 -11   5 486.788 67.4577   5
   2 -11  -5 452.934 81.8705   8
  -2  11  -6 128.545 47.7108   6
  -2  11  -6 171.708 54.6944   4
   2 -11  -6 177.649 47.0177   3
   2 -11  -6 177.817 60.1102   8
  -2 -11   6 156.968 42.8543   5
   2  11   6 197.719 50.8860   4
  -2  11  -7 456.477 77.9402   4
   2 -11  -7 506.500 70.7330   3
  -2  11  -7 484.764 78.8562   6
   2  11   7 441.390 75.2615   4
  -2 -11   7 391.700 66.5197   5
   2 -11  -7 479.224 84.0283   8
   2  11   8 65.4206 42.1197   4
  -2  11  -8 127.963 48.8178   4
   2 -11  -8 81.1401 37.8735   3
  -2  11  -8 102.008 52.4260   6
  -2 -11   8 88.6140 42.6264   5
   2 -11  -8 140.111 52.3910   8
   2  11   9 219.398 66.0567   4
  -2  11  -9 314.814 67.6575   4
  -2 -11   9 190.364 53.3913   5
  -2  11  -9 183.695 54.3928   6
   2 -11  -9 249.754 63.9169   8
  -2  11 -10 529.704 82.3917   6
   2  11  10 432.156 76.6431   1
   2 -11 -10 366.500 76.5875   8
  -2  11 -10 465.749 86.3772   4
   2  11  10 435.334 80.6762   4
  -2 -11  10 583.768 85.1003   5
   2  11  11 110.683 49.3949   1
  -2 -11  11 61.4302 36.6985   5
   2 -11 -11 81.0061 53.9554   8
   2 -12   9 142.613 50.3330   8
  -2 -12  -9 35.7492 36.4072   7
   2 -12   8 31.0570 39.7980   8
  -2 -12  -8 143.579 56.8007   7
   2  12  -8 122.868 52.9726   4
  -2 -12  -7 404.205 74.2306   7
   2  12  -7 312.470 71.0510   4
   2 -12   7 447.974 83.0709   8
  -2  12   7 425.690 80.7939   4
  -2 -12  -6 175.507 54.8719   7
  -2  12   6 70.7242 44.8709   4
   2  12  -6 159.193 53.5927   4
   2 -12   6 228.046 64.1869   8
  -2 -12  -6 179.067 54.7359   8
  -2  12   5 281.062 65.2724   4
   2  12  -5 286.536 68.4823   4
  -2 -12  -5 290.925 59.9223   7
   2 -12   5 299.776 71.6095   8
  -2 -12  -5 215.173 54.6877   8
  -2 -12  -4 682.771 92.7338   8
   2  12  -4 527.696 83.2621   4
   2 -12   4 615.966 92.0599   8
  -2  12   4 667.395 91.2332   4
   2  12  -3 124.507 46.2403   4
  -2  12   3 129.988 46.9680   4
  -2 -12  -3 88.9632 46.7080   8
   2 -12   3-6.22937 50.1685   8
   2 -12   2 434.201 81.1254   8
  -2  12   2 358.272 69.0344   4
   2  12  -2 338.446 65.7811   4
  -2 -12  -2 469.130 75.6465   8
  -2  12   1 634.983 89.5151   4
   2  12  -1 679.661 92.4967   4
  -2 -12  -1 693.650 91.2605   8
   2 -12   1 966.055 109.574   8
  -2 -12   0 158.432 54.2432   8
  -2  12   0 131.980 44.0927   4
   2  12   0 186.920 51.4439   4
   2 -12   0 155.458 49.0331   3
   2 -12   0 178.060 54.6572   8
  -2  12  -1 636.828 90.6649   4
   2  12   1 464.102 75.3366   4
   2 -12  -1 680.470 85.3433   3
  -2 -12   1 685.094 78.3356   8
   2 -12  -1 547.831 86.5587   8
  -2  12  -2 476.290 78.6970   4
  -2 -12   2 461.243 81.7135   8
   2  12   2 501.997 80.3526   4
   2 -12  -2 514.902 77.3009   3
   2 -12  -2 443.411 78.1700   8
  -2  12  -3 112.303 46.2783   4
   2 -12  -3 91.9525 40.0431   3
   2  12   3 181.926 58.5573   4
  -2 -12   3 77.6623 31.3829   5
   2 -12  -3 190.767 63.2986   8
  -2 -12   3 92.1747 45.4363   8
   2  12   4 508.553 81.8814   4
  -2  12  -4 621.921 87.1145   4
  -2 -12   4 613.472 75.7731   5
   2 -12  -4 596.513 83.0687   3
   2 -12  -4 606.812 92.7247   8
  -2  12  -5 239.666 60.2559   4
  -2  12  -5 150.922 54.6385   6
   2  12   5 247.398 64.8124   4
   2 -12  -5 255.618 59.5920   3
  -2 -12   5 224.861 47.6718   5
   2 -12  -5 162.415 49.7344   8
   2  12   6 256.892 66.6246   4
  -2  12  -6 60.1773 39.3485   6
  -2  12  -6 212.543 60.9364   4
   2 -12  -6 185.551 54.7422   3
  -2 -12   6 204.196 51.6625   5
   2 -12  -6 272.982 73.5267   8
  -2  12  -7 361.562 72.0799   4
   2 -12  -7 366.749 78.9130   8
  -2  12  -7 368.739 73.5124   6
   2 -12  -7 378.109 67.1729   3
   2  12   7 261.563 62.5144   4
  -2 -12   7 386.860 67.7504   5
  -2 -12   8 82.7474 40.1825   5
   2  12   8 77.7866 49.3107   4
   2 -12  -8 72.5594 45.3533   8
  -2  12  -8 112.296 44.6739   6
  -2  12  -8 107.755 45.5145   4
  -2 -12   9 6.14547 32.1225   5
   2 -12  -9-11.3759 42.4688   8
   2  12  10 225.190 60.3342   1
  -2 -13  -6 127.893 53.5163   8
   2  13  -5 109.270 50.5313   4
  -2 -13  -5 113.450 57.4030   8
  -2  13   4 192.590 59.6897   4
   2  13  -4 124.695 48.9002   4
  -2 -13  -4 251.942 63.9521   8
   2 -13   4 241.675 68.4053   8
  -2  13   3 48.3285 46.1159   4
   2  13  -3 53.6660 36.2497   4
  -2 -13  -3 51.4281 48.7069   8
   2 -13   3 106.611 54.7592   8
  -2  13   2 282.737 73.8169   4
   2  13  -2 207.466 65.6864   4
  -2 -13  -2 54.2784 39.0306   8
   2 -13   2 157.242 64.4094   8
  -2  13   1 461.328 80.6198   4
  -2 -13  -1 244.867 63.8868   8
   2 -13   1 245.837 65.7741   8
   2  13  -1 268.262 63.2866   4
  -2  13   0 10.7253 32.5178   4
  -2 -13   0 97.2933 55.6232   8
   2  13   0 31.7716 45.0725   4
   2 -13   0 108.135 51.1454   3
   2 -13   0 49.1616 33.8378   8
   2 -13  -1 440.160 77.1877   3
  -2  13  -1 286.128 73.8946   4
  -2 -13   1 342.944 72.5459   8
   2 -13  -1 440.836 81.1824   8
   2  13   1 268.644 69.8404   4
   2  13   2 319.572 66.1905   4
   2 -13  -2 147.158 55.0205   8
  -2  13  -2 246.724 58.9628   4
  -2 -13   2 264.437 69.7112   8
   2 -13  -2 249.738 64.0516   3
   2 -13  -3 33.8950 40.5415   8
   2  13   3 60.9440 41.7014   4
  -2  13  -3 245.711 65.8723   4
   2 -13  -3 57.4622 42.4722   3
  -2 -13   3 93.9200 50.7484   8
  -2 -13   4 208.949 61.6563   8
  -2  13  -4 245.331 66.8590   4
   2  13   4 173.642 57.6703   4
   2 -13  -4 304.400 63.2188   3
   2 -13  -4 155.530 59.2199   8
   2  13   5 99.7528 49.2791   4
  -2  13  -5 130.298 49.5964   6
   2 -13  -5 140.653 49.0089   3
   2 -13  -5 86.9413 60.6521   8
   2 -13  -6 150.071 49.1333   3
  -2  13  -6 23.5216 38.5955   6
  -2  13  -7 228.153 67.5995   6
  -3   0   0 10.4092 13.7944   6
   3   0   0 3.04714 12.6766   8
   3   0   0 49.6132 20.1495   1
   3   0   1 3696.32 98.3964   8
  -3   0  -1 3820.11 118.365   6
   3   0  -1 3934.53 115.267   1
   3   0  -1 3877.91 114.876   8
  -3   0   1 3848.84 105.240   6
   3   0  -2 18902.2 363.341   1
  -3   0  -2 19139.1 387.504   6
  -3   0   2 18587.6 348.769   6
  -3   0   2 19115.4 367.926   5
   3   0   2 20270.1 328.911   4
   3   0  -2 19034.4 382.762   8
  -3   0  -2 20675.4 339.067   8
   3   0   2 18952.9 338.038   8
   3   0  -3 4284.12 113.217   1
  -3   0   3 4633.40 101.991   6
  -3   0  -3 4420.26 141.793   6
  -3   0   3 4321.59 123.093   5
  -3   0  -3 4147.56 87.5878   8
   3   0   3 4347.36 89.2759   8
   3   0  -3 4313.35 133.093   2
   3   0  -3 4356.03 139.114   8
   3   0   4 32692.4 566.133   3
  -3   0   4 33796.3 551.440   6
   3   0  -4 33111.8 568.565   1
   3   0   4 33701.3 628.001   1
  -3   0  -4 33017.1 631.855   6
   3   0  -4 33998.4 615.139   2
   3   0  -4 33566.5 631.150   8
  -3   0   4 33141.2 596.287   5
   3   0   5 1505.23 83.6112   1
  -3   0   5 1504.63 42.2503   6
  -3   0  -5 1456.34 85.2869   6
   3   0  -5 1529.34 49.9615   1
   3   0   5 1499.72 51.7120   3
  -3   0   5 1545.54 71.8119   5
  -3   0   5 1620.92 51.0387   1
   3   0   5 1649.76 83.1474   5
   3   0  -5 1528.27 88.8369   8
   3   0  -5 1593.26 81.1338   2
   3   0   6 6406.42 192.575   1
  -3   0   6 6164.96 119.710   6
   3   0   6 6590.75 132.933   3
  -3   0   6 6255.79 174.288   5
   3   0   6 6713.86 195.260   5
   3   0  -6 6349.65 201.936   8
   3   0  -6 6369.45 188.048   2
   3   0  -6 6538.85 121.640   1
  -3   0   6 6275.88 120.007   6
  -3   0  -6 6278.18 199.950   6
   3   0   7 3397.67 135.537   1
  -3   0   7 3514.10 76.6260   6
  -3   0  -7 3624.95 149.780   6
   3   0   7 3585.49 81.5918   3
  -3   0   7 3697.02 130.017   5
   3   0   7 3426.23 139.817   5
   3   0   7 3494.84 77.5379   8
  -3   0   8 2078.94 55.9854   6
  -3   0  -8 2105.29 116.383   6
   3   0   8 2139.52 52.5777   3
  -3   0   8 1982.50 97.5396   5
   3   0   8 2050.65 109.903   5
   3   0  -8 2084.29 108.015   2
   3   0   8 1881.78 101.518   1
  -3   0  -9 5779.43 212.040   6
   3   0   9 6014.59 208.307   5
  -3   0   9 5864.29 189.844   5
   3   0  -9 5697.63 198.310   2
   3   0   9 5967.25 196.516   1
   3   0  10 12427.0 339.895   5
  -3   0 -10 12179.2 342.494   6
   3   0 -10 11536.1 322.844   2
  -3   0  10 12162.2 315.939   5
   3   0  10 12093.9 315.906   1
  -3   0 -11 124.019 42.7867   6
   3   0 -11 80.8952 34.8035   2
   3   0  11 131.419 33.0833   1
  -3   0  11 130.908 35.4889   5
   3   0  11 99.6544 36.4067   5
   3   0  12 3037.67 143.021   1
  -3   0  12 2658.78 140.417   5
  -3   0 -12 2552.79 148.876   6
   3   0 -12 2666.86 146.827   2
   3   0  12 2919.07 157.115   5
  -3   0 -13 227.168 52.6889   6
   3   0 -13 291.806 54.8482   2
  -3   0  13 238.265 45.4516   5
   3   0  13 191.937 46.0165   5
  -3   0 -14 56.0116 37.5356   6
  -3   0  14 24.5548 28.0942   5
   3   0  14 55.9717 35.2454   5
   3   0 -14 42.5947 32.4484   2
  -3   0 -15 250.923 58.3184   6
   3   0 -15 264.150 61.2610   2
  -3   0  15 261.660 55.1186   5
   3   0  15 339.897 62.2597   5
  -3   0 -16 456.761 75.2504   6
  -3   0 -16 361.863 64.8992   2
  -3   0  16 459.495 72.1629   5
   3   0  16 371.003 66.7842   5
   3   0 -16 405.217 73.4490   2
   3   0 -17 123.414 44.7193   2
  -3   0 -17 178.513 54.5421   2
  -3   0  17 200.092 51.7991   5
   3   0  17 423.401 83.3868   5
  -3   0  18 421.110 74.7612   5
  -3  -1 -18 13.4886 31.0540   2
   3   1 -17 218.565 56.1041   2
  -3  -1 -17 230.428 55.5765   2
  -3   1  17 204.685 55.7626   5
   3  -1  17 218.149 65.0685   5
   3  -1  16 172.643 49.7753   5
  -3  -1 -16 87.2003 41.6852   6
   3   1 -16 131.352 52.7284   2
  -3  -1 -16 197.143 53.4740   2
  -3   1  16 170.405 46.4097   5
   3   1 -15 1446.12 121.570   2
  -3   1  15 1371.94 111.333   5
   3  -1  15 1452.59 126.835   5
  -3  -1 -15 1526.66 123.214   6
   3   1 -14 54.7165 37.3199   2
  -3   1  14 60.8284 31.8741   5
   3  -1  14 7.15825 28.3493   5
  -3  -1 -14 18.5009 30.5693   6
   3   1 -13 2074.28 135.318   2
  -3  -1 -13 2051.73 137.916   6
  -3   1  13 2137.70 125.824   5
   3  -1  13 2148.76 142.685   5
   3   1 -12 1277.80 103.427   2
   3  -1  12 1336.79 92.2494   1
  -3   1  12 1294.70 92.7901   5
   3  -1  12 1595.15 115.535   5
  -3  -1 -12 1266.48 104.621   6
   3  -1  11 69.1069 28.2024   1
   3   1 -11 36.7596 27.8681   2
  -3   1  11 73.3019 30.2414   5
   3  -1  11 65.2400 37.6019   5
  -3  -1 -11 58.3057 31.6700   6
   3  -1  10 1270.56 86.6277   1
  -3  -1 -10 1144.35 93.8384   6
  -3   1  10 1225.35 80.7298   5
   3   1 -10 1267.09 92.1294   2
   3  -1  10 1180.38 93.1379   5
  -3  -1  -9 4531.64 184.800   6
   3  -1   9 4813.61 113.707   3
  -3   1   9 4353.12 155.240   5
   3  -1   9 4801.87 182.336   5
   3  -1   9 4400.86 167.182   1
   3   1  -9 4361.23 173.259   2
  -3  -1  -8 120.429 36.1260   6
   3   1  -8 195.053 37.4417   2
   3  -1   8 231.179 22.2117   3
   3  -1   8 219.495 37.7368   1
  -3   1   8 184.738 30.9701   5
   3  -1   8 233.162 41.3857   5
  -3  -1  -7 16909.6 400.775   6
  -3   1   7 16625.4 353.333   5
   3  -1   7 17542.5 389.390   5
   3  -1   7 17326.1 316.094   3
   3  -1   7 16037.8 379.074   1
   3   1  -6 5777.14 123.998   1
   3  -1   6 5772.94 182.253   1
  -3   1   6 5842.95 159.405   5
   3  -1   6 5826.30 137.078   3
   3  -1   6 6026.86 184.042   5
   3  -1   6 6075.07 129.384   8
  -3   1   6 6139.37 125.053   1
  -3  -1  -6 6018.57 196.414   6
  -3   1   5 11053.9 208.998   1
  -3  -1  -5 10446.0 272.010   6
   3   1  -5 10493.8 207.741   1
   3  -1   5 10117.3 213.513   3
  -3  -1  -5 10918.7 195.294   3
  -3   1   5 10233.7 227.911   5
   3  -1   5 10441.0 255.992   5
   3  -1   5 10426.0 200.306   8
   3  -1   5 10058.2 260.216   1
   3  -1   4 3077.99 79.4723   8
  -3  -1  -4 2993.36 121.272   6
   3  -1   4 3209.08 120.058   1
   3   1  -4 3165.11 90.2694   1
   3  -1   4 3052.65 90.6360   3
  -3   1   4 3092.37 94.3682   5
   3  -1   4 3374.87 116.021   5
   3   1  -3 4970.94 101.960   6
  -3  -1  -3 4916.80 152.141   6
  -3   1   3 4666.77 118.231   6
   3   1  -3 4533.25 121.526   1
   3  -1   3 4620.94 121.149   3
  -3   1   3 4637.69 119.205   5
   3  -1   3 4604.59 109.832   8
   3  -1   3 4616.94 136.141   5
  -3   1   3 4801.03 125.582   4
   3   1  -2 2083.25 77.2132   1
  -3  -1  -2 1931.13 85.7426   6
  -3   1   2 2035.21 71.9093   6
  -3   1   2 1990.81 69.4325   5
   3  -1   2 1938.46 73.5329   3
   3   1  -2 2136.69 66.6266   6
  -3   1   2 2145.56 67.6537   4
  -3  -1  -2 2359.62 61.4954   8
   3  -1   2 2288.65 61.8510   4
   3  -1   2 2096.95 68.0482   8
  -3   1   1 31707.8 576.022   6
   3  -1   1 32307.4 567.289   8
  -3  -1  -1 32272.2 589.657   6
  -3   1   1 32656.2 545.122   4
   3   1  -1 32833.3 584.540   1
   3  -1   1 32666.8 578.035   3
  -3  -1  -1 34006.5 529.646   4
   3  -1   1 35905.3 538.780   4
   3  -1   0 3200.77 107.708   1
   3  -1   0 3242.85 104.039   3
  -3  -1   0 3067.93 99.5913   6
   3  -1   0 3366.05 101.798   8
   3  -1   0 3200.48 107.777   2
   3   1   0 3158.03 106.848   2
   3   1   0 3067.05 106.894   1
   3  -1   0 3490.42 74.9374   4
  -3   1   0 3312.95 73.7574   4
  -3   1   0 3190.97 104.037   6
  -3  -1   0 3418.87 67.9877   4
   3   1   0 3229.00 67.6583   4
  -3   1  -1 32032.6 592.687   6
  -3  -1   1 32488.9 566.654   6
   3   1   1 32885.8 593.672   2
   3  -1  -1 31978.1 588.188   2
   3   1   1 33459.7 528.309   4
   3  -1  -1 31790.8 586.325   8
   3  -1  -1 33002.8 584.079   1
  -3  -1   1 32671.4 588.603   5
  -3   1  -1 33387.2 536.881   4
  -3  -1   1 35575.4 541.641   4
  -3   1  -2 2092.91 60.5923   4
  -3  -1   2 2182.74 65.8764   6
   3   1   2 2185.44 57.1554   4
  -3  -1   2 2005.19 82.2754   5
  -3   1  -2 1982.08 87.7246   6
   3  -1  -2 2152.93 84.3522   2
   3  -1  -2 1909.83 84.0494   8
   3  -1  -2 2177.93 77.7461   1
   3  -1  -3 4664.53 121.224   1
  -3  -1   3 4645.59 136.487   5
  -3  -1   3 4537.59 98.7436   6
   3  -1  -3 4319.25 133.352   2
   3  -1  -3 4623.84 146.232   8
   3   1   3 4696.39 110.934   4
  -3   1  -3 4707.66 149.667   6
   3   1   4 3068.38 118.012   1
  -3  -1   4 2871.85 105.628   5
   3  -1  -4 2889.07 83.8897   1
   3  -1  -4 2759.52 103.981   2
  -3   1  -4 2928.97 117.703   6
   3  -1  -4 2821.12 116.423   8
  -3   1  -5 11171.9 283.331   6
   3   1   5 11382.9 276.649   1
  -3  -1   5 10900.8 260.306   5
   3  -1  -5 11218.0 214.490   1
   3  -1  -5 11185.8 262.008   2
   3  -1  -5 11338.2 284.913   8
  -3   1  -6 5783.90 188.872   6
   3  -1  -6 5587.88 187.272   8
   3  -1  -6 5273.25 166.958   2
  -3  -1   6 5532.40 168.668   5
   3  -1  -6 5650.15 115.748   1
   3   1   6 5670.50 179.614   1
   3   1   7 16653.8 381.370   1
  -3  -1   7 17172.8 374.326   5
   3   1   7 17156.8 387.545   5
   3  -1  -7 16704.7 398.416   8
  -3   1  -7 16266.8 394.027   6
   3   1   8 206.263 38.5385   1
  -3   1  -8 159.430 37.5975   6
  -3  -1   8 172.435 34.2121   5
   3   1   8 207.791 41.4579   5
   3  -1  -8 127.652 36.5956   8
   3   1   9 3952.99 157.431   1
   3  -1  -9 3957.75 173.450   8
  -3   1  -9 4317.00 175.918   6
  -3  -1   9 3925.46 156.810   5
   3   1   9 4265.72 170.606   5
   3  -1  -9 4215.00 161.414   2
  -3   1 -10 1307.64 98.2294   6
  -3  -1  10 1149.94 84.7664   5
   3   1  10 1221.70 93.0540   5
   3  -1 -10 1167.84 87.0217   2
   3   1  10 1215.28 85.7486   1
  -3   1 -11 39.7869 31.4040   6
   3  -1 -11-1.23962 25.9808   2
  -3  -1  11 48.5294 30.4074   5
   3   1  11 40.6957 20.4865   1
   3   1  11 71.3790 32.9725   5
  -3   1 -12 1160.39 100.603   6
  -3  -1  12 1166.87 92.6511   5
   3   1  12 1270.41 105.437   5
   3  -1 -12 1281.84 99.5492   2
   3   1  12 1348.84 92.5163   1
  -3   1 -13 1992.23 135.027   6
  -3  -1  13 1920.14 126.159   5
   3   1  13 2092.33 138.516   5
   3  -1 -13 2013.21 128.394   2
  -3   1 -14 67.0666 38.1686   6
   3  -1 -14 75.1825 38.6244   2
  -3  -1  14 108.838 43.7594   5
   3   1  14 36.7705 32.4928   5
   3  -1 -15 1201.25 108.933   2
  -3  -1  15 1256.51 111.143   5
   3   1  15 1594.77 131.583   5
  -3   1 -15 1573.40 124.574   6
   3  -1 -16 111.660 43.5745   2
  -3  -1  16 122.774 42.8631   5
   3   1  16 70.2983 38.7770   5
  -3   1 -16 112.213 43.1126   2
   3  -1 -17 145.650 50.8045   2
  -3   1 -17 109.106 43.5116   2
  -3  -1  17 127.855 48.9050   5
   3   1  17 124.134 47.9811   5
   3   1  18 73.9473 42.7939   4
   3  -1 -18 29.6030 30.6085   2
  -3  -1  18 13.5272 38.4191   5
  -3  -2 -18 420.662 77.9071   7
  -3  -2 -18 328.202 68.0933   2
  -3   2  17 89.6787 48.6046   4
   3   2 -17 4.87927 34.6471   2
  -3  -2 -17 144.879 44.0523   2
   3  -2  17 129.382 53.9153   5
  -3   2  16 419.159 73.8499   4
  -3  -2 -16 373.778 69.6657   6
   3   2 -16 437.905 73.4848   2
  -3  -2 -16 398.915 67.6926   2
   3  -2  16 584.023 85.3981   5
  -3   2  15 391.337 70.6849   4
   3   2 -15 369.084 64.9418   2
  -3  -2 -15 384.306 66.8418   6
  -3   2  15 422.942 62.6745   5
   3  -2  15 399.183 70.6001   5
  -3   2  14 264.869 61.8375   4
   3   2 -14 360.266 62.8199   2
  -3   2  14 310.734 51.7517   5
   3  -2  14 381.657 74.9333   5
  -3  -2 -14 297.921 58.7863   6
  -3  -2 -13 465.620 67.9786   6
   3   2 -13 499.436 72.5465   2
  -3   2  13 499.095 60.3187   5
   3  -2  13 544.559 77.3718   5
  -3   2  13 519.191 74.9889   4
   3  -2  12 2749.14 135.870   1
   3   2 -12 2307.42 142.248   2
  -3   2  12 2742.25 131.941   5
   3  -2  12 2769.92 154.000   5
  -3  -2 -12 2539.91 150.135   6
   3  -2  11 480.833 56.1519   1
  -3  -2 -11 414.931 62.0891   6
   3   2 -11 284.226 49.9913   2
  -3   2  11 431.794 50.8671   5
   3  -2  11 356.795 57.1003   5
  -3  -2 -10 5967.51 225.542   6
   3   2 -10 5946.73 216.973   2
  -3   2  10 6167.48 190.769   5
   3  -2  10 5912.16 218.202   5
   3  -2  10 5866.79 202.493   1
  -3  -2  -9 525.039 64.6958   6
   3  -2   9 679.800 43.4260   3
  -3   2   9 639.082 53.0832   5
   3  -2   9 630.342 65.2227   5
   3   2  -9 530.558 60.1349   2
   3  -2   9 592.307 60.0299   1
   3  -2   8 945.680 74.4498   5
   3   2  -8 956.521 36.6514   1
   3  -2   8 962.818 72.6124   1
  -3   2   8 975.719 60.6562   5
  -3  -2  -8 993.956 82.9915   6
  -3   2   8 984.996 75.6529   4
   3  -2   8 1055.23 54.1274   3
   3   2  -8 868.144 72.0055   2
  -3   2   7 1639.15 93.7609   4
   3   2  -7 1737.55 57.6745   1
   3  -2   7 1722.31 69.8847   3
  -3   2   7 1689.80 75.5196   5
   3  -2   7 1766.75 95.8526   5
   3  -2   7 1599.91 91.4081   1
  -3  -2  -7 1659.35 101.464   6
   3  -2   6 9689.07 213.160   3
   3   2  -6 9636.84 198.526   1
  -3  -2  -6 9747.04 268.086   6
   3  -2   6 9188.73 252.924   1
  -3   2   6 9469.98 213.341   5
   3  -2   6 9578.47 249.604   5
   3  -2   6 9806.19 208.254   8
  -3   2   6 9336.97 247.755   4
  -3  -2  -5 4089.62 152.978   6
   3   2  -5 4067.82 111.950   1
   3  -2   5 4334.48 120.814   3
  -3   2   5 4127.78 112.186   5
   3  -2   5 4067.33 147.048   1
   3  -2   5 4020.81 138.457   5
  -3   2   5 3974.03 136.149   4
   3  -2   5 4296.69 114.385   8
  -3  -2  -5 4303.17 94.5186   3
  -3  -2  -4 24467.2 492.656   6
  -3   2   4 24097.3 424.150   5
   3  -2   4 23939.9 444.590   3
   3   2  -4 23697.2 440.302   1
   3  -2   4 24288.7 466.004   5
   3   2  -4 23967.0 475.133   2
  -3   2   4 24020.8 462.068   4
  -3  -2  -4 23222.2 398.449   8
   3  -2   4 23745.4 434.632   8
   3  -2   4 24552.6 488.120   1
   3   2  -4 24196.8 399.916   6
   3  -2   3 7286.56 184.408   5
   3   2  -3 8043.10 155.168   6
  -3  -2  -3 7701.15 207.789   6
   3  -2   3 7730.94 207.233   1
  -3   2   3 7420.70 155.127   5
   3  -2   3 7620.77 180.028   3
   3   2  -3 7482.13 179.388   1
   3   2  -3 7437.20 196.309   2
   3  -2   3 7376.08 171.747   8
  -3   2   3 7343.64 179.731   4
   3   2  -2 13661.9 273.135   4
   3  -2   2 13909.2 281.127   8
  -3  -2  -2 14157.1 308.176   6
  -3   2   2 14090.3 257.030   5
   3  -2   2 14177.3 289.370   3
   3   2  -2 13748.4 289.118   1
   3  -2   2 13980.3 281.803   5
   3   2  -2 13728.2 299.605   2
  -3   2   2 14181.3 277.387   4
  -3   2   1 11271.3 249.684   6
  -3  -2  -1 11336.0 254.187   6
   3  -2   1 11542.1 249.061   3
   3   2  -1 11724.5 254.860   1
   3   2  -1 11655.7 256.646   2
   3  -2   1 11458.2 244.087   8
  -3   2   1 11106.5 226.728   4
   3   2  -1 11457.7 223.720   4
  -3  -2   0 1750.19 71.0371   6
   3  -2   0 1571.52 70.8472   8
   3   2   0 1633.28 53.5208   4
   3  -2   0 1593.77 74.7467   1
   3   2   0 1662.57 77.0492   1
  -3   2   0 1679.33 75.0806   6
   3  -2   0 1562.44 71.7933   3
   3  -2   0 1627.91 73.1900   2
   3   2   0 1668.42 75.2471   2
  -3   2   0 1475.67 54.7442   4
  -3   2  -1 11016.2 218.420   4
  -3   2  -1 11058.2 256.033   6
  -3  -2   1 10994.5 228.537   6
   3  -2  -1 11463.6 249.265   1
  -3  -2   1 10960.7 253.966   5
   3  -2  -1 11120.6 252.554   8
   3   2   1 10751.1 245.184   2
   3  -2  -1 11056.2 243.991   2
   3   2   1 11189.2 211.913   4
  -3   2  -2 13908.2 269.355   4
  -3  -2   2 13594.8 302.137   5
   3  -2  -2 14342.6 309.705   8
  -3   2  -2 14054.8 309.801   6
  -3  -2   2 13586.5 263.512   6
   3   2   2 13652.9 294.678   2
   3  -2  -2 14033.5 291.027   2
   3  -2  -2 13903.0 289.413   1
   3   2   2 14159.0 262.808   4
  -3   2  -3 7327.85 201.400   6
  -3  -2   3 7186.51 143.170   6
   3   2   3 7330.65 198.444   1
  -3  -2   3 6927.96 189.144   5
   3  -2  -3 7115.18 179.639   2
   3  -2  -3 7036.24 188.641   3
   3   2   3 7088.96 161.345   4
   3  -2  -3 6740.69 168.408   1
   3  -2  -3 7370.09 201.242   8
  -3   2  -3 7093.99 167.400   4
  -3   2  -4 25308.6 509.172   6
   3   2   4 25397.0 502.545   1
   3   2   4 24745.2 460.153   4
   3  -2  -4 24674.4 488.617   3
  -3  -2   4 25271.9 491.646   5
   3  -2  -4 24962.4 453.231   1
   3  -2  -4 24692.0 474.826   2
   3  -2  -4 24752.5 506.052   8
   3  -2  -5 4004.59 130.586   2
   3   2   5 4193.31 148.099   1
  -3   2  -5 4120.22 153.016   6
   3  -2  -5 4073.31 108.534   1
  -3  -2   5 3972.16 140.511   5
   3   2   5 4220.05 128.982   4
   3  -2  -5 3948.04 151.571   8
  -3   2  -6 9490.85 259.110   6
   3   2   6 9079.12 247.262   1
   3   2   6 9028.75 226.753   4
  -3  -2   6 8936.85 240.058   5
   3  -2  -6 8979.78 228.159   2
   3  -2  -6 8747.48 253.955   8
  -3   2  -7 1502.99 94.6023   6
   3   2   7 1628.21 92.9846   1
  -3  -2   7 1432.81 86.0093   5
   3   2   7 1624.84 86.0388   4
   3  -2  -7 1636.13 85.4424   2
   3  -2  -7 1614.10 100.600   8
   3  -2  -8 1073.82 84.7041   8
  -3  -2   8 974.648 74.4967   5
   3   2   8 869.382 70.2299   1
  -3   2  -8 810.172 73.5947   6
   3   2   8 889.020 68.7291   4
   3   2   9 493.074 56.2045   1
  -3  -2   9 554.069 60.8499   5
   3   2   9 562.649 63.0921   5
  -3   2  -9 534.968 62.6707   6
   3   2   9 590.912 59.5708   4
   3  -2  -9 581.102 58.1395   2
   3  -2  -9 445.789 59.3286   8
   3  -2 -10 5767.21 222.461   8
  -3   2 -10 5733.57 218.289   6
  -3  -2  10 5864.86 211.331   5
   3  -2 -10 5815.08 199.539   2
   3   2  10 5955.93 217.086   5
   3   2  10 5435.82 203.111   4
   3   2  10 6263.81 210.381   1
   3   2  11 456.761 55.1232   1
  -3   2 -11 447.094 62.5375   6
   3  -2 -11 432.463 56.1741   2
  -3  -2  11 387.003 56.9219   5
   3   2  11 494.002 64.5960   5
   3  -2 -11 563.450 69.4183   8
   3   2  12 2768.70 137.416   1
  -3   2 -12 2422.81 145.497   6
  -3  -2  12 2469.47 141.807   5
   3   2  12 2517.39 146.378   5
   3  -2 -12 2518.17 151.315   8
   3   2  12 2572.76 145.421   4
   3  -2 -12 2320.71 131.779   2
   3   2  13 430.621 67.3727   4
  -3   2 -13 374.373 62.9238   6
   3  -2 -13 536.051 66.9365   2
  -3  -2  13 548.715 71.1632   5
   3   2  13 553.404 73.9182   5
   3   2  14 243.471 52.2169   4
  -3   2 -14 432.013 66.2219   6
   3  -2 -14 305.674 57.4442   2
  -3  -2  14 297.869 58.5119   5
   3   2  14 318.168 60.4084   5
   3   2  15 369.360 68.2011   4
  -3   2 -15 306.207 59.5203   6
   3  -2 -15 291.668 56.4664   2
  -3  -2  15 305.218 63.2787   5
   3   2  15 391.825 69.8507   5
   3   2  16 368.552 70.4706   4
  -3   2 -16 510.822 80.5920   2
  -3  -2  16 473.605 75.7160   5
   3   2  16 618.201 87.8487   5
   3  -2 -16 345.556 68.4770   2
   3   2  17 75.0414 47.1644   4
   3  -2 -17 4.37270 29.8247   2
  -3   2 -17 148.989 49.9878   2
  -3  -2  17 67.6426 32.1215   5
   3   2  17 33.2093 44.8778   5
   3  -2 -18 303.470 63.5631   2
  -3  -3 -17 332.539 67.5043   6
  -3  -3 -17 429.046 77.2278   7
  -3   3  17 352.805 78.6208   4
  -3   3  16 233.509 63.5205   4
  -3  -3 -16 144.225 51.6743   6
   3   3 -16 172.112 56.4104   2
  -3  -3 -16 139.204 46.0950   2
   3  -3  16 177.538 52.3261   5
  -3  -3 -15 810.255 85.8012   2
  -3   3  15 845.945 102.052   4
  -3  -3 -15 857.327 99.6828   6
   3  -3  15 1026.57 108.572   5
   3   3 -15 946.651 101.717   2
  -3  -3 -14 391.941 65.9053   6
   3   3 -14 440.988 68.7245   2
  -3   3  14 432.999 74.6827   4
   3  -3  14 409.866 69.8191   5
   3  -3  13 1516.21 119.765   5
  -3  -3 -13 1254.80 112.488   6
  -3   3  13 1678.13 130.919   4
  -3   3  13 1422.10 97.2534   5
   3   3 -13 1256.91 108.643   2
  -3   3  12 245.261 51.3680   4
   3   3 -12 407.574 63.7002   2
   3  -3  12 343.377 50.0219   1
  -3  -3 -12 337.418 58.0848   6
  -3   3  12 375.866 48.3716   5
   3  -3  12 286.169 52.9761   5
   3   3 -11 238.233 50.2525   2
  -3   3  11 242.024 51.0155   4
  -3   3  11 202.160 34.9451   5
   3  -3  11 196.586 47.1214   5
  -3  -3 -11 203.812 49.2709   6
   3  -3  11 284.802 45.5978   1
  -3  -3 -10 1318.83 102.659   6
  -3   3  10 1345.16 78.3391   5
   3  -3  10 1447.62 102.188   5
   3  -3  10 1274.73 90.3704   1
  -3   3  10 1316.42 101.803   4
   3   3 -10 1163.32 92.5567   2
  -3  -3  -9 3704.09 169.291   6
  -3   3   9 3926.04 132.327   5
  -3   3   9 3675.68 165.480   4
   3  -3   9 3598.67 152.708   1
   3  -3   9 3651.38 158.919   5
   3   3  -9 3505.65 158.270   2
   3  -3   8 2146.24 114.061   5
   3   3  -8 2066.87 113.998   2
  -3  -3  -8 2089.47 121.103   6
  -3  -3  -8 2265.10 67.9120   8
  -3   3   8 2163.22 87.2964   5
  -3   3   8 1994.21 113.352   4
   3  -3   8 2051.44 110.075   1
  -3  -3  -7 10822.3 204.681   8
  -3  -3  -7 10561.8 295.994   6
   3  -3   7 9806.53 275.463   1
  -3   3   7 10604.2 229.170   5
   3  -3   7 10127.9 274.038   5
   3   3  -7 10296.8 280.110   2
  -3   3   7 9641.33 275.363   4
   3   3  -6 4874.74 169.147   2
  -3  -3  -6 4703.90 176.789   6
  -3  -3  -6 5137.25 114.087   8
   3  -3   6 4848.47 143.144   3
  -3   3   6 4831.90 124.737   5
   3  -3   6 4801.19 161.287   5
   3  -3   6 4680.49 168.163   1
   3  -3   6 4894.31 141.943   8
  -3   3   6 4842.32 166.233   4
   3   3  -5 15510.4 269.424   6
  -3  -3  -5 15289.7 361.109   6
   3  -3   5 14866.1 351.478   1
   3   3  -5 14764.2 342.581   2
   3  -3   5 14817.1 315.944   3
  -3   3   5 15240.2 280.577   5
   3  -3   5 14757.4 331.709   5
  -3   3   5 14527.0 336.453   4
  -3  -3  -5 15236.8 278.970   8
   3  -3   5 15108.5 314.020   8
   3   3  -4 11752.4 272.771   4
  -3  -3  -4 11886.9 229.564   8
  -3  -3  -4 12165.7 297.232   6
   3  -3   4 11613.9 262.161   3
  -3   3   4 11612.8 216.621   5
   3  -3   4 11915.6 267.829   5
   3  -3   4 11895.7 259.131   8
   3  -3   4 12211.7 293.862   1
  -3   3   4 11664.5 272.793   4
   3   3  -4 12061.0 280.977   2
  -3  -3  -3 3542.17 132.136   6
  -3   3   3 3421.35 115.585   4
   3  -3   3 3626.87 115.603   8
  -3   3   3 3444.15 74.5948   5
   3  -3   3 3440.20 115.374   3
   3  -3   3 3407.93 110.721   5
   3   3  -3 3339.48 120.760   2
   3   3  -3 3504.20 116.618   4
  -3   3   2 4834.85 97.2343   5
   3  -3   2 5049.95 143.982   8
   3  -3   2 5056.19 145.494   3
   3  -3   2 5107.53 131.565   5
   3   3  -2 5133.74 149.965   2
  -3   3   2 5028.54 140.062   4
  -3  -3  -2 4920.27 154.214   6
   3   3  -2 4841.93 136.270   4
   3  -3   1 27294.9 513.320   8
  -3  -3  -1 26823.2 516.216   6
   3   3  -1 27286.4 512.957   2
   3  -3   1 26617.8 512.455   3
   3  -3   1 26817.0 478.168   5
   3   3  -1 27799.7 520.816   1
  -3   3   1 28624.2 454.938   5
  -3   3   1 27441.6 497.653   4
   3   3  -1 27320.3 491.979   4
  -3   3   0 7268.83 196.298   6
  -3  -3   0 7375.16 183.872   6
   3  -3   0 7252.77 193.302   8
   3   3   0 7337.28 197.040   1
   3   3   0 7432.89 186.388   2
   3  -3   0 7358.75 196.438   1
  -3   3   0 7600.52 175.997   4
   3   3   0 7429.76 170.195   4
  -3  -3   1 26154.8 483.175   6
   3  -3  -1 26324.1 513.276   8
  -3  -3   1 26487.6 515.191   5
   3  -3  -1 25782.4 491.203   2
   3   3   1 27290.9 498.647   2
   3  -3  -1 26088.0 506.420   1
  -3   3  -1 26381.4 516.307   6
   3   3   1 26191.4 475.208   4
  -3   3  -1 26847.5 482.850   4
  -3   3  -2 4629.41 132.623   4
  -3  -3   2 5060.71 157.774   5
   3   3   2 4972.86 143.409   2
   3  -3  -2 4860.50 137.323   2
   3  -3  -2 5197.47 148.087   1
  -3   3  -2 5106.92 161.709   6
   3  -3  -2 5114.98 160.839   8
   3   3   2 4959.70 130.200   4
  -3   3  -3 3582.90 134.895   6
   3  -3  -3 3522.42 124.828   3
  -3  -3   3 3511.48 129.668   5
   3   3   3 3412.34 131.100   1
   3  -3  -3 3560.34 134.829   8
   3  -3  -3 3383.93 113.155   1
   3  -3  -3 3574.83 112.924   2
  -3   3  -3 3429.92 111.994   4
   3   3   3 3318.33 107.244   4
   3  -3  -4 13038.8 230.457   5
   3  -3  -4 12452.3 290.126   3
  -3  -3   4 12609.8 297.573   5
   3   3   4 12121.5 300.588   1
   3  -3  -4 12022.3 265.775   1
   3  -3  -4 12651.0 309.244   8
   3  -3  -4 11678.3 267.029   2
   3   3   4 12115.0 270.207   4
  -3   3  -4 12319.3 305.938   6
  -3   3  -4 12248.4 276.885   4
  -3   3  -5 14841.5 324.290   4
  -3   3  -5 15110.9 353.507   6
   3  -3  -5 14420.8 352.535   8
   3  -3  -5 14336.3 329.147   3
   3   3   5 14149.3 341.942   1
  -3  -3   5 14532.2 339.418   5
   3  -3  -5 14208.0 296.367   1
   3  -3  -5 14513.9 310.428   2
   3   3   5 14497.8 316.014   4
  -3  -3   5 14549.1 251.953   7
   3   3   6 4662.19 152.509   4
  -3   3  -6 4594.89 171.793   6
   3   3   6 4439.06 163.553   1
  -3  -3   6 4638.26 164.812   5
   3  -3  -6 4473.66 142.747   2
   3  -3  -6 4671.44 175.552   8
  -3   3  -7 10527.8 291.433   6
   3   3   7 9774.78 271.653   1
  -3  -3   7 10194.7 276.894   5
   3   3   7 10237.0 263.471   4
   3  -3  -7 10043.5 251.013   2
   3  -3  -7 9411.88 284.377   8
   3   3   8 1949.68 108.157   1
  -3  -3   8 2048.53 112.600   5
   3   3   8 2104.21 107.814   4
   3  -3  -8 2079.95 121.884   8
  -3   3  -8 2199.95 121.095   6
  -3  -3   9 3577.46 159.108   5
   3  -3  -9 3779.33 171.864   8
   3  -3  -9 3684.27 144.363   2
   3   3   9 3678.76 156.905   1
   3   3   9 3628.37 155.680   4
  -3   3  -9 3734.53 167.631   6
   3   3  10 1074.27 84.2982   1
  -3  -3  10 1304.69 97.3678   5
   3  -3 -10 1228.40 85.0188   2
  -3   3 -10 1128.52 93.4873   6
   3  -3 -10 1230.15 100.644   8
   3   3  10 1114.58 87.9774   4
   3   3  11 179.728 43.5390   4
   3   3  11 221.550 43.3791   1
  -3  -3  11 247.387 50.2170   5
  -3   3 -11 238.850 50.3135   6
   3  -3 -11 230.367 43.1771   2
   3  -3 -11 233.199 51.1054   8
   3   3  12 325.531 57.7135   4
   3  -3 -12 336.668 51.6222   2
  -3   3 -12 245.370 53.7339   6
  -3  -3  12 314.464 54.6039   5
   3   3  12 310.987 51.4143   1
   3  -3 -12 290.974 59.2710   8
  -3   3 -13 1407.84 114.118   6
  -3  -3  13 1230.85 107.908   5
   3   3  13 1595.36 120.793   4
   3  -3 -13 1484.92 123.946   8
   3  -3 -13 1291.99 101.896   2
   3   3  14 415.920 66.0636   4
  -3   3 -14 462.522 69.0785   6
   3  -3 -14 407.886 61.5140   2
  -3  -3  14 449.236 69.2207   5
  -3   3 -15 954.630 100.766   6
   3  -3 -15 833.693 88.4185   2
  -3  -3  15 978.762 103.390   5
   3   3  15 848.387 98.4609   4
   3  -3 -16 101.894 41.0584   2
  -3   3 -16 108.782 46.7929   2
  -3  -3  16 165.729 50.6446   5
   3   3  16 132.546 50.4312   4
   3   3  17 227.891 64.7348   4
  -3  -3  17 363.726 67.7025   5
  -3  -4 -17 116.422 42.5763   6
  -3  -4 -16 172.646 61.9707   7
  -3   4  16 214.430 67.7142   4
   3   4 -16 200.012 54.9587   2
  -3  -4 -16 146.833 56.3758   6
   3  -4  16 91.2190 40.5414   5
  -3   4  15 134.506 50.5758   4
   3   4 -15 51.3105 35.4662   2
   3  -4  15 126.026 45.0485   5
  -3  -4 -15 104.114 47.8592   6
  -3   4  14 113.076 51.4683   4
  -3  -4 -14 103.715 43.2404   6
   3   4 -14 170.362 51.7350   2
   3  -4  14 172.489 53.4399   5
  -3   4  13 497.528 79.0925   4
  -3  -4 -13 455.696 71.6099   6
   3   4 -13 424.997 68.2409   2
   3  -4  13 310.518 63.3571   5
  -3  -4 -12 1417.45 116.275   6
   3  -4  12 1585.44 120.349   5
   3  -4  12 1644.01 108.004   1
  -3   4  12 1459.30 118.460   4
   3   4 -12 1470.45 115.477   2
   3   4 -11 1043.43 92.5848   2
  -3  -4 -11 1057.03 99.0803   6
   3  -4  11 1156.33 97.5566   5
   3  -4  11 1061.94 86.6333   1
  -3   4  11 1029.43 98.4876   4
  -3  -4 -10 3307.14 168.400   6
   3  -4  10 3208.44 157.506   5
  -3   4  10 3223.07 121.332   5
   3   4 -10 2990.34 153.803   2
   3  -4  10 3469.94 154.208   1
  -3   4  10 2975.82 158.132   4
   3   4  -9 1355.67 97.6805   2
   3  -4   9 1612.26 104.719   5
  -3   4   9 1473.12 72.8109   5
  -3  -4  -9 1558.08 110.213   6
   3  -4   9 1343.75 93.5755   1
  -3   4   9 1507.86 105.024   4
  -3  -4  -8 1015.05 87.1548   6
  -3   4   8 964.982 83.3511   4
   3  -4   8 921.762 75.5405   5
  -3   4   8 1065.84 56.3020   5
   3   4  -8 1092.06 84.0219   2
   3  -4   8 920.161 75.8068   1
  -3  -4  -8 1082.96 53.5536   8
  -3  -4  -7 2260.18 125.516   6
   3  -4   7 2435.47 116.852   5
  -3   4   7 2404.34 79.7598   5
  -3  -4  -7 2453.53 83.6074   8
   3  -4   7 2233.08 116.733   1
  -3   4   7 2229.69 118.642   4
   3   4  -7 2277.99 116.698   2
   3   4  -7 2399.52 69.0724   6
  -3  -4  -6 3622.03 155.200   6
   3  -4   6 3366.69 125.749   8
   3  -4   6 3415.04 134.426   5
  -3   4   6 3662.34 92.7858   5
   3   4  -6 3352.31 139.841   2
  -3   4   6 3368.54 141.825   4
   3  -4   6 3493.43 146.366   1
  -3  -4  -6 3705.72 106.606   8
   3   4  -5 3785.64 143.104   4
   3  -4   5 3626.18 128.684   8
  -3   4   5 3820.42 143.700   4
  -3  -4  -5 3789.56 111.743   8
   3  -4   5 3661.51 132.526   5
  -3   4   5 3768.16 83.8812   5
   3  -4   5 3752.18 148.570   1
  -3  -4  -5 3773.52 154.200   6
   3   4  -5 3425.07 136.797   2
  -3  -4  -4 8077.59 231.014   6
  -3   4   4 7630.12 212.600   4
   3  -4   4 7661.40 204.212   3
   3  -4   4 7810.50 198.475   5
   3  -4   4 7614.55 224.389   1
   3  -4   4 7408.16 201.955   8
  -3  -4  -4 7363.33 180.080   8
   3   4  -4 7758.68 213.164   2
   3   4  -4 7459.44 210.352   4
  -3  -4  -3 10848.0 276.819   6
   3   4  -3 10315.0 256.252   2
   3  -4   3 10857.1 258.627   8
   3  -4   3 10745.1 257.989   3
   3  -4   3 10674.3 239.556   5
   3  -4   3 10877.3 278.164   1
  -3   4   3 10595.2 259.307   4
   3   4  -3 10945.4 259.237   4
  -3  -4  -2 19600.4 416.093   6
   3  -4   2 19733.8 404.990   3
   3  -4   2 19591.2 370.889   5
   3  -4   2 19449.9 406.553   8
   3   4  -2 19308.5 394.615   4
   3   4  -2 19730.9 400.198   2
  -3   4   2 19689.9 399.671   4
   3  -4   1 5058.32 159.010   8
   3  -4   1 4867.32 154.423   3
  -3   4   1 4985.92 94.9458   5
   3  -4   1 5041.32 122.557   5
  -3  -4  -1 4899.29 155.048   6
   3   4  -1 4947.46 147.845   2
   3   4  -1 4885.15 143.766   4
  -3   4   1 4991.59 148.323   4
   3  -4   0 3012.06 120.246   8
  -3  -4   0 3123.71 112.233   6
  -3  -4   0 3095.42 122.510   5
  -3   4   0 3251.81 78.6432   5
   3   4   0 2917.22 103.883   4
   3  -4   0 2913.14 119.636   1
   3   4   0 3177.14 109.449   2
  -3   4   0 3024.79 108.761   4
  -3   4  -1 5342.35 175.030   6
   3  -4  -1 5814.64 178.742   8
   3   4   1 5693.69 154.407   4
  -3  -4   1 5744.67 176.974   5
  -3   4  -1 5493.13 157.306   4
   3  -4  -1 5541.80 170.767   1
   3   4   1 5589.00 154.169   2
   3  -4  -2 19347.6 421.662   8
  -3   4  -2 19436.7 422.571   6
   3   4   2 19462.6 386.940   4
  -3   4  -2 19531.1 393.568   4
  -3  -4   2 19354.6 417.009   5
   3  -4  -2 19881.7 410.279   3
   3  -4  -2 19456.0 404.322   1
   3   4   2 19292.7 385.260   2
   3  -4  -2 19267.8 379.165   2
  -3   4  -3 10105.5 270.685   6
  -3  -4   3 10304.4 266.052   5
   3  -4  -3 10450.1 259.218   3
   3   4   3 10609.3 272.130   1
   3  -4  -3 10125.8 248.374   1
   3  -4  -3 9861.94 227.005   2
   3  -4  -3 10173.6 273.124   8
   3   4   3 10200.0 240.431   4
  -3   4  -3 10402.3 246.958   4
   3  -4  -4 7007.01 219.924   8
  -3   4  -4 7158.47 198.415   4
  -3   4  -4 6932.78 217.184   6
   3   4   4 7000.64 191.753   4
   3  -4  -4 7154.05 204.422   3
  -3  -4   4 7174.93 212.035   5
   3   4   4 6843.28 213.369   1
   3  -4  -4 6968.59 190.029   1
   3  -4  -4 7113.97 178.253   2
  -3   4  -5 3370.31 143.510   6
   3  -4  -5 3310.37 77.6680   5
   3  -4  -5 2905.14 123.245   3
  -3  -4   5 3092.13 133.105   5
   3   4   5 3236.80 138.758   1
   3   4   5 3148.61 123.191   4
   3  -4  -5 3267.15 111.517   2
   3  -4  -5 3504.81 147.942   8
  -3   4  -5 3275.14 129.357   4
  -3   4  -6 3874.86 148.081   4
  -3  -4   6 3797.54 152.189   5
   3  -4  -6 3649.38 141.474   3
   3   4   6 3766.34 152.931   1
   3  -4  -6 3875.90 163.510   8
   3   4   6 3399.22 135.442   4
   3  -4  -6 3710.35 124.381   2
  -3   4  -6 3646.84 156.298   6
  -3   4  -7 2206.49 122.137   6
   3  -4  -7 2085.71 105.959   3
   3   4   7 2104.13 108.248   4
   3   4   7 2158.18 116.353   1
  -3  -4   7 2162.18 116.762   5
   3  -4  -7 2254.51 97.2558   2
   3  -4  -7 2071.52 122.346   8
   3  -4  -8 976.302 65.8148   2
  -3   4  -8 1097.90 88.7079   6
   3  -4  -8 938.996 84.4491   8
   3   4   8 938.354 75.6770   4
   3   4   8 973.448 79.0626   1
  -3  -4   8 1083.72 85.1416   5
  -3   4  -9 1405.76 102.948   6
   3   4   9 1522.60 100.767   1
  -3  -4   9 1509.38 105.599   5
   3   4   9 1272.02 91.4718   4
   3  -4  -9 1442.42 106.878   8
  -3   4 -10 3317.91 164.807   6
   3   4  10 3219.52 153.247   1
  -3  -4  10 3113.33 158.867   5
   3   4  10 3128.05 153.866   4
   3  -4 -10 3300.89 139.206   2
   3  -4 -10 3343.26 171.018   8
   3   4  11 1105.15 88.9751   1
  -3  -4  11 1118.47 96.1170   5
   3   4  11 903.030 85.7953   4
   3  -4 -11 1233.07 86.0425   2
  -3   4 -11 984.324 92.7646   6
   3  -4 -11 980.215 96.2547   8
   3   4  12 1636.32 112.138   1
  -3  -4  12 1503.63 115.652   5
  -3   4 -12 1532.84 117.093   6
   3   4  12 1392.95 111.750   4
   3  -4 -12 1653.41 105.245   2
   3  -4 -12 1585.35 124.411   8
   3   4  13 351.423 62.2829   4
   3  -4 -13 414.015 71.8786   8
  -3   4 -13 418.189 66.3362   6
   3  -4 -13 443.199 59.1958   2
  -3  -4  13 397.919 67.2992   5
   3   4  14 206.636 57.4270   4
  -3   4 -14 156.605 48.1802   6
  -3  -4  14 154.689 51.4695   5
   3  -4 -14 123.920 46.0328   8
   3   4  15 92.2047 47.5862   4
  -3   4 -15 90.2621 41.9287   2
  -3  -4  15 22.3847 40.5947   5
   3  -4 -15 113.807 47.2919   8
   3   4  16 187.390 56.2682   4
  -3   4 -16 116.548 44.8362   2
  -3  -4  16 127.928 48.3320   5
   3   4  17 148.300 50.5859   4
  -3  -5 -17 9.29169 40.2625   6
  -3  -5 -16 164.969 57.6196   7
  -3   5  16 153.562 61.0412   4
  -3  -5 -16 134.129 49.3568   6
   3  -5  16 246.994 64.1261   5
  -3  -5 -15 192.598 60.2202   7
  -3   5  15 162.111 56.2212   4
  -3  -5 -15 155.366 51.0668   6
   3   5 -15 177.007 53.2733   2
   3  -5  15 282.663 64.1868   5
  -3   5  14 740.134 95.7582   4
  -3  -5 -14 635.264 88.9106   6
   3   5 -14 697.111 89.4166   2
   3  -5  14 719.608 89.0668   5
  -3  -5 -14 781.453 94.4448   7
  -3  -5 -13 507.200 76.3550   6
   3   5 -13 679.228 82.9061   2
  -3   5  13 613.911 85.6755   4
   3  -5  13 572.705 79.3212   5
  -3  -5 -12 523.390 77.4021   6
   3   5 -12 374.440 62.5739   2
   3  -5  12 517.456 74.9178   5
   3  -5  12 428.568 60.6876   1
  -3   5  12 457.818 72.7882   4
  -3  -5 -11 813.418 88.2135   6
   3  -5  11 999.610 91.7923   5
  -3   5  11 1024.86 97.5528   4
   3  -5  11 834.471 79.4168   1
   3   5 -11 845.761 85.4331   2
  -3  -5 -10 1065.15 99.7844   6
   3  -5  10 1306.95 100.417   5
   3   5 -10 1289.90 101.145   2
   3  -5  10 1304.40 96.9310   1
  -3   5  10 1012.06 95.9726   4
   3  -5   9 1572.71 106.766   5
   3  -5   9 1645.68 107.031   1
   3   5  -9 1805.25 114.240   2
  -3   5   9 1493.63 110.119   4
  -3  -5  -9 1588.83 115.508   6
   3   5  -8 5076.64 193.669   2
  -3  -5  -8 5016.08 206.445   6
   3  -5   8 5081.49 190.018   5
  -3  -5  -8 5453.38 154.182   8
   3  -5   8 4951.43 192.823   1
  -3   5   8 4810.42 197.112   4
   3   5  -7 2623.83 88.2921   6
   3   5  -7 2221.03 119.416   2
  -3  -5  -7 2705.30 100.388   8
  -3  -5  -7 2482.13 137.157   6
  -3   5   7 2395.69 129.157   4
   3  -5   7 2480.03 121.183   5
   3  -5   7 2584.82 131.203   1
   3  -5   7 2585.33 119.021   8
   3   5  -6 4031.84 164.589   4
  -3  -5  -6 4293.65 176.800   6
  -3  -5  -6 4257.39 132.218   8
   3  -5   6 4410.28 155.794   5
   3  -5   6 3879.50 163.009   1
   3  -5   6 4133.85 152.969   8
  -3   5   6 4056.92 164.198   4
   3   5  -6 3787.73 153.753   2
  -3  -5  -5 1969.86 112.360   6
   3  -5   5 1845.42 96.9402   8
   3  -5   5 1949.51 94.2189   5
   3  -5   5 1903.74 108.806   1
  -3  -5  -5 1849.58 82.6370   8
   3   5  -5 1804.83 97.6444   2
  -3   5   5 1845.72 102.537   4
   3   5  -5 1811.11 102.412   4
   3   5  -4 10.7431 19.4331   4
  -3  -5  -4 33.5816 28.3910   6
  -3  -5  -4 4.43380 15.0999   8
  -3   5   4 23.0747 23.2515   4
   3  -5   4 42.2391 19.6866   5
   3  -5   4 32.7683 25.3909   1
   3   5  -4 47.9424 23.0030   2
   3  -5   4 11.9838 21.4518   8
   3  -5   3 2753.34 119.624   8
  -3  -5  -3 2765.66 126.480   6
  -3   5   3 2749.44 118.558   4
   3  -5   3 2817.27 101.290   5
   3  -5   3 2758.80 129.145   1
   3   5  -3 2931.37 115.921   2
   3   5  -3 2875.79 120.406   4
  -3  -5  -2 2933.00 124.454   6
  -3   5   2 3031.49 121.573   4
   3  -5   2 2883.62 94.5436   5
   3  -5   2 2767.01 122.031   8
   3   5  -2 3017.44 113.832   2
   3   5  -2 2665.39 112.882   4
  -3  -5  -1 5960.04 190.270   5
   3  -5   1 6370.17 143.471   5
   3   5  -1 5967.24 170.138   2
   3  -5   1 6158.67 192.849   8
   3   5  -1 5884.71 176.875   4
  -3   5   1 6120.66 182.799   4
   3  -5   0 12065.0 306.635   8
  -3   5   0 12419.5 293.746   4
   3  -5   0 12749.5 231.231   5
   3   5   0 12298.9 276.046   2
   3   5   0 12239.5 287.842   4
  -3  -5   0 11835.0 302.197   5
  -3  -5   1 6100.67 194.386   5
   3   5   1 6283.75 167.317   2
   3  -5  -1 6187.19 198.869   8
   3   5   1 6225.25 179.156   4
  -3   5  -1 6201.71 183.313   4
  -3   5  -2 2820.25 128.765   6
  -3  -5   2 3023.30 128.621   5
   3  -5  -2 3070.47 124.964   3
   3   5   2 2994.87 105.341   2
   3  -5  -2 3067.69 136.017   8
   3   5   2 2983.87 115.730   4
  -3   5  -2 2748.43 115.790   4
  -3  -5   3 2888.15 127.143   5
  -3   5  -3 2976.87 134.117   6
   3  -5  -3 3055.55 100.039   2
   3  -5  -3 3062.75 123.791   1
   3  -5  -3 2843.94 122.460   3
   3  -5  -3 3010.60 135.929   8
   3   5   3 2669.48 112.420   4
  -3   5  -3 2796.82 117.839   4
  -3  -5   3 2813.65 70.0040   7
   3  -5  -4 5.99165 15.3540   2
   3   5   4 17.2679 18.9359   4
  -3   5  -4-1.54489 24.2229   6
  -3   5  -4 23.9911 21.4694   4
   3  -5  -4 10.7510 20.4268   3
  -3  -5   4 36.5477 26.1085   5
   3   5   4 18.7207 24.8388   1
   3  -5  -4 20.4938 24.7816   8
   3  -5  -5 1837.43 99.0272   3
   3   5   5 1788.23 106.439   1
   3   5   5 1834.29 97.2673   4
   3  -5  -5 1919.94 80.0993   2
  -3   5  -5 1931.97 111.979   6
   3  -5  -5 1891.84 112.210   8
  -3  -5   5 1957.83 109.118   5
  -3   5  -5 1634.24 95.3549   4
  -3   5  -6 4137.75 174.083   6
   3  -5  -6 4233.97 178.254   8
   3  -5  -6 4162.60 157.199   3
  -3  -5   6 4348.35 172.290   5
   3   5   6 4112.56 169.826   1
   3  -5  -6 4457.77 135.916   2
   3   5   6 4062.59 156.967   4
  -3   5  -6 4163.59 163.357   4
  -3   5  -7 2621.98 131.955   4
  -3   5  -7 2780.93 142.858   6
   3  -5  -7 2591.27 123.175   3
  -3  -5   7 2611.91 135.289   5
   3   5   7 2765.44 136.774   1
   3  -5  -7 2430.57 138.263   8
   3  -5  -7 2634.24 103.815   2
   3   5   7 2490.92 124.893   4
  -3   5  -8 5047.98 204.639   6
   3  -5  -8 5213.42 184.756   3
   3   5   8 4765.53 192.662   1
   3  -5  -8 5340.59 164.067   2
  -3  -5   8 5276.39 203.669   5
   3   5   8 5129.48 192.963   4
   3  -5  -8 4793.06 205.148   8
  -3   5  -9 1554.51 111.722   6
   3  -5  -9 1567.96 117.032   8
   3   5   9 1441.43 102.485   1
  -3  -5   9 1668.30 115.034   5
   3   5   9 1517.11 103.658   4
  -3   5 -10 1082.30 96.0015   6
   3   5  10 1019.47 89.6713   1
  -3  -5  10 1184.40 100.395   5
   3   5  10 1065.01 92.4056   4
   3  -5 -10 1150.28 102.542   8
   3  -5 -10 1169.19 77.7556   2
   3   5  11 911.297 84.7191   1
  -3  -5  11 1026.11 96.3475   5
   3  -5 -11 880.875 93.7985   8
   3   5  11 811.709 83.7349   4
  -3   5 -11 793.748 86.7398   6
  -3   5 -12 437.358 68.8162   6
  -3  -5  12 567.325 76.5104   5
   3   5  12 487.329 65.4187   1
   3   5  12 465.412 67.7584   4
   3  -5 -12 467.066 73.8131   8
   3   5  13 616.374 83.7321   4
  -3   5 -13 614.917 81.6949   6
  -3  -5  13 598.555 81.6913   5
   3  -5 -13 540.683 80.4901   8
  -3   5 -14 716.980 89.3028   2
   3   5  14 576.272 80.1878   4
  -3  -5  14 686.416 86.8277   5
  -3   5 -14 666.092 86.6429   6
   3  -5 -14 748.872 93.7977   8
  -3   5 -15 85.5270 44.1229   2
  -3  -5  15 287.308 64.4770   5
   3   5  15 198.050 56.8999   4
   3  -5 -15 260.258 61.0042   8
   3   5  16 192.051 53.7784   4
  -3  -5  16 243.471 63.6910   5
   3  -5 -16 214.243 64.8169   8
  -3   6  15 60.0999 39.8565   4
   3   6 -15 32.3953 39.7995   2
  -3  -6 -15 90.0177 56.2431   7
   3  -6  15 99.4984 48.1099   5
  -3   6  14 388.886 80.1785   4
  -3  -6 -14 304.483 66.2912   6
   3   6 -14 172.964 49.5382   2
  -3  -6 -14 250.596 62.3063   7
   3  -6  14 267.315 62.9330   5
  -3  -6 -13 578.636 84.4106   7
  -3   6  13 383.671 68.8092   4
  -3  -6 -13 509.720 79.8049   6
   3   6 -13 516.940 76.3399   2
   3  -6  13 506.851 75.4452   5
  -3  -6 -12 737.366 91.2811   6
   3  -6  12 817.551 89.6776   5
   3  -6  12 907.630 86.9870   1
  -3  -6 -12 862.191 99.7418   7
  -3   6  12 886.597 98.7959   4
   3   6 -12 770.311 86.8393   2
   3  -6  11 2966.52 156.203   1
  -3  -6 -11 3070.06 175.861   6
   3  -6  11 2788.43 158.833   5
   3   6 -11 2950.65 164.180   2
  -3   6  11 2833.66 168.956   4
   3  -6  10 1121.07 93.9411   1
  -3   6  10 1282.04 108.431   4
  -3  -6 -10 1246.16 110.022   6
   3  -6  10 998.474 91.4786   5
   3   6 -10 1021.42 92.1869   2
   3   6  -9 1832.50 118.496   2
   3  -6   9 1772.25 114.644   5
  -3  -6  -9 1750.78 125.428   6
   3  -6   9 1688.60 114.160   1
  -3   6   9 1827.84 126.206   4
  -3   6   8 2590.75 145.114   4
  -3  -6  -8 2723.15 152.539   6
   3  -6   8 2533.80 131.393   5
   3  -6   8 2539.19 138.412   1
   3  -6   8 2806.10 134.848   8
   3   6  -8 2305.79 129.355   2
   3   6  -7 955.787 85.0525   4
  -3  -6  -7 863.930 85.5691   6
   3  -6   7 916.978 76.2148   5
   3  -6   7 1017.22 85.0488   1
  -3  -6  -7 863.707 61.8445   8
  -3   6   7 938.880 85.1300   4
   3   6  -7 1003.55 81.3440   2
   3  -6   7 1068.10 82.0960   8
   3   6  -6 2432.44 130.185   4
  -3   6   6 2331.05 128.000   4
  -3  -6  -6 2286.24 132.520   6
   3  -6   6 2323.83 120.534   8
   3  -6   6 2322.56 112.990   5
   3   6  -6 2424.92 120.083   2
   3  -6   6 2155.85 125.726   1
  -3  -6  -6 2387.87 104.635   8
   3   6  -5 6265.46 199.955   2
  -3  -6  -5 6553.80 189.125   8
   3  -6   5 6179.58 188.856   5
   3  -6   5 6124.72 217.069   1
  -3  -6  -5 5955.85 218.398   6
   3  -6   5 6270.48 207.927   8
  -3   6   5 6047.89 212.029   4
   3   6  -5 6209.24 213.880   4
   3  -6   4 2474.15 130.182   1
   3  -6   4 2717.16 108.389   5
   3   6  -4 2367.65 111.031   2
   3   6  -4 2673.16 128.344   4
  -3   6   4 2529.37 125.089   4
  -3  -6  -4 2547.04 110.118   8
   3  -6   4 2596.52 124.692   8
   3  -6   3 8684.34 212.305   5
  -3  -6  -3 8532.19 231.265   8
   3  -6   3 8531.57 261.170   1
   3   6  -3 8764.91 248.465   4
   3   6  -3 8615.05 230.385   2
   3  -6   3 8660.36 252.202   8
  -3   6   3 8194.69 244.765   4
   3  -6   2 2774.77 124.995   3
   3  -6   2 2792.28 94.3538   5
   3  -6   2 2608.76 129.277   1
   3  -6   2 2534.95 124.004   8
   3   6  -2 2527.77 107.276   2
  -3   6   2 2560.92 120.805   4
   3   6  -2 2646.07 120.149   4
  -3  -6  -1 3248.57 137.933   5
   3  -6   1 3221.74 135.566   3
   3  -6   1 3366.75 96.2638   5
   3  -6   1 3355.59 146.757   1
   3   6  -1 3231.49 119.006   2
   3  -6   1 3240.62 142.716   8
  -3   6   1 3168.15 135.676   4
   3   6  -1 3415.57 135.760   4
   3   6   0 2345.96 94.4726   2
  -3  -6   0 2106.34 109.360   5
   3  -6   0 2191.69 109.613   3
   3   6   0 2124.95 104.246   4
   3  -6   0 2301.08 65.9739   5
   3  -6   0 2171.78 115.456   1
  -3   6   0 2114.05 107.017   4
   3  -6   0 2049.32 112.987   8
   3  -6  -1 3202.24 144.712   8
   3   6   1 3039.51 128.230   4
  -3  -6   1 3138.83 137.221   5
   3  -6  -1 3355.66 137.954   3
   3  -6  -1 3320.77 142.853   1
   3   6   1 3356.28 113.332   2
  -3   6  -1 3460.54 140.166   4
  -3  -6   1 3342.81 104.628   7
  -3  -6   2 2591.70 126.103   5
   3  -6  -2 2713.33 125.066   3
   3   6   2 2951.13 102.827   2
   3  -6  -2 2769.25 136.584   8
   3   6   2 2712.45 121.243   4
  -3   6  -2 2915.82 127.017   4
  -3  -6   2 2903.16 86.2988   7
  -3  -6   3 8887.98 172.462   7
  -3   6  -3 8393.00 262.004   6
  -3  -6   3 8730.16 255.290   5
   3  -6  -3 8631.45 247.666   3
   3  -6  -3 8588.48 266.986   8
   3   6   3 8363.25 241.155   4
  -3   6  -3 8826.17 250.541   4
  -3   6  -4 2536.21 132.163   6
  -3  -6   4 2469.50 125.558   5
   3  -6  -4 2534.69 121.859   3
   3  -6  -4 2422.14 132.492   8
   3  -6  -4 2596.44 89.9239   2
  -3   6  -4 2434.35 120.987   4
   3   6   4 2396.14 116.989   4
  -3   6  -5 7001.34 235.968   6
   3   6   5 6379.23 208.693   4
   3   6   5 6554.44 227.911   1
   3  -6  -5 6175.77 207.251   3
  -3   6  -5 6356.81 215.187   4
  -3  -6   5 6212.66 216.917   5
   3  -6  -5 6703.53 166.697   2
   3  -6  -5 6289.12 231.303   8
  -3   6  -6 2111.10 127.078   6
   3   6   6 2113.52 116.332   4
   3  -6  -6 2368.81 136.525   8
   3  -6  -6 2255.21 117.788   3
  -3  -6   6 2232.68 123.882   5
   3   6   6 2191.39 126.952   1
   3  -6  -6 2351.22 90.2133   2
  -3   6  -6 2110.71 120.023   4
  -3   6  -7 1136.62 90.4675   4
   3   6   7 1074.27 85.6314   4
   3  -6  -7 1105.65 95.6873   8
  -3   6  -7 1043.49 90.7385   6
   3  -6  -7 1149.32 83.4805   3
  -3  -6   7 1001.45 86.6822   5
   3   6   7 1011.66 88.6337   1
   3  -6  -7 1127.26 63.0554   2
  -3   6  -8 2720.62 146.757   4
   3  -6  -8 2875.29 135.922   3
  -3  -6   8 2538.56 142.868   5
   3   6   8 2633.36 143.882   1
   3  -6  -8 2521.01 149.297   8
  -3   6  -8 2542.89 144.841   6
   3   6   8 2633.00 138.601   4
  -3   6  -9 1831.77 126.241   6
   3   6   9 1667.83 114.888   4
   3  -6  -9 1944.47 113.059   3
   3   6   9 1838.36 120.308   1
  -3  -6   9 1888.12 126.149   5
   3  -6  -9 1817.47 128.074   8
  -3   6 -10 1119.45 100.718   6
   3   6  10 1196.11 100.071   1
  -3  -6  10 1170.48 103.944   5
   3  -6 -10 1159.14 106.223   8
   3   6  10 1175.78 99.6051   4
  -3   6 -11 2958.22 168.227   6
  -3  -6  11 3086.79 172.929   5
   3   6  11 3333.64 169.814   1
   3   6  11 2699.74 157.835   4
   3  -6 -11 2566.88 165.197   8
  -3   6 -12 837.691 93.1233   6
   3  -6 -12 717.775 89.3437   8
  -3  -6  12 827.668 93.3401   5
   3   6  12 793.884 84.5697   1
   3   6  12 895.542 94.7656   4
   3   6  13 520.671 75.4895   4
  -3   6 -13 534.944 78.0234   6
   3  -6 -13 512.417 81.2880   8
  -3  -6  13 660.068 88.9099   5
   3   6  14 308.079 65.8407   4
   3  -6 -14 379.332 70.7913   8
  -3   6 -14 411.522 74.0733   2
  -3  -6  14 335.338 69.2661   5
   3   6  15-3.52406 31.4067   4
  -3   6 -15-6.71831 35.3894   2
  -3  -6  15 41.1551 40.3063   5
   3  -6 -15 45.0062 36.5915   8
   3   6  16 180.249 57.1604   4
   3  -7  15 134.764 50.0853   5
  -3  -7 -14 625.094 93.5918   7
  -3   7  14 570.602 92.8182   4
   3   7 -14 514.553 78.5570   2
   3  -7  14 692.498 94.5996   5
  -3  -7 -13 162.769 51.1919   7
   3   7 -13 218.460 53.4240   2
  -3   7  13 140.715 47.4587   4
   3  -7  13 244.393 58.8626   5
  -3   7  12 493.883 78.5242   4
   3   7 -12 315.085 63.2129   2
  -3  -7 -12 355.370 65.5568   7
   3  -7  12 444.551 64.2569   1
   3  -7  12 493.603 73.5293   5
  -3   7  11 231.380 62.3059   4
  -3  -7 -11 177.161 50.5892   7
   3  -7  11 225.771 50.1692   1
   3  -7  11 251.378 53.6601   5
   3   7 -11 306.066 60.5155   2
  -3  -7 -10 744.092 86.0548   7
  -3   7  10 690.966 85.7679   4
   3   7 -10 496.709 68.8891   2
   3  -7  10 551.239 71.0158   1
   3  -7  10 636.361 74.5169   5
  -3  -7  -9 472.314 71.8107   7
  -3   7   9 491.868 73.1199   4
   3   7  -9 463.525 62.5996   2
   3  -7   9 475.332 64.5491   1
   3  -7   9 437.772 62.3252   5
   3  -7   9 430.703 59.3807   8
   3   7  -8 2974.73 163.513   4
   3   7  -8 2846.81 146.937   2
   3  -7   8 3244.67 156.156   8
  -3  -7  -8 2624.66 150.257   7
   3  -7   8 2769.27 141.121   5
   3  -7   8 2914.73 156.460   1
  -3   7   8 2727.50 155.492   4
   3   7  -7 1787.12 122.107   4
  -3  -7  -7 1931.66 103.639   8
  -3  -7  -7 1930.48 123.063   7
   3  -7   7 2085.24 115.082   5
   3  -7   7 1631.68 116.614   1
  -3   7   7 1827.48 124.076   4
   3  -7   7 1928.25 118.407   8
   3   7  -7 1823.69 113.281   2
  -3   7   6 2745.99 147.472   4
   3   7  -6 2764.28 133.339   2
   3  -7   6 2848.78 130.596   5
   3  -7   6 2960.10 153.133   1
   3  -7   6 2944.60 145.451   8
  -3  -7  -6 3001.64 130.321   8
  -3  -7  -6 2773.29 143.801   7
   3   7  -6 2867.84 150.480   4
  -3   7   5 2511.06 134.616   4
   3  -7   5 2506.99 139.158   1
   3  -7   5 2447.16 113.112   5
   3  -7   5 2368.86 130.289   8
  -3  -7  -5 2660.42 121.802   8
   3   7  -5 2509.89 121.179   2
  -3  -7  -5 2292.21 124.630   7
   3   7  -5 2358.43 132.564   4
   3   7  -4 724.718 72.1066   4
   3  -7   4 777.585 58.1160   5
   3  -7   4 826.800 80.7777   1
  -3   7   4 719.678 71.4639   4
  -3  -7  -4 690.953 63.2137   8
   3  -7   4 688.974 70.2403   8
   3   7  -4 683.183 60.9653   2
  -3  -7  -4 732.606 67.6921   7
  -3  -7  -3 3110.45 135.617   8
   3  -7   3 3046.42 147.534   8
   3  -7   3 3361.95 117.079   5
   3  -7   3 3027.25 150.726   1
   3   7  -3 3146.57 127.283   2
  -3   7   3 3057.72 145.090   4
   3   7  -3 2885.19 140.590   4
  -3  -7  -3 2999.39 131.863   7
   3   7  -2 3295.35 147.412   4
  -3  -7  -2 3207.37 143.987   5
   3  -7   2 3255.19 153.956   8
   3  -7   2 3318.91 147.595   3
   3  -7   2 3642.68 113.941   5
   3  -7   2 3377.93 157.190   1
   3   7  -2 3443.30 129.121   2
  -3   7   2 3275.96 149.078   4
  -3  -7  -2 3260.59 131.075   7
  -3  -7  -1 2140.23 116.049   5
   3  -7   1 2421.51 123.393   3
   3  -7   1 2454.07 82.5491   5
   3  -7   1 2304.97 127.614   1
   3   7  -1 2585.04 104.887   2
   3  -7   1 2279.55 127.356   8
  -3   7   1 2192.33 118.265   4
   3   7  -1 2221.95 116.996   4
  -3  -7  -1 2257.80 101.391   7
  -3  -7   0 8487.33 258.071   5
   3  -7   0 8681.82 261.001   3
   3  -7   0 9511.90 184.465   5
   3  -7   0 8688.84 271.955   1
   3   7   0 9269.30 225.718   2
   3  -7   0 8240.03 268.601   8
  -3   7   0 8547.39 259.987   4
   3   7   0 8503.01 255.057   4
  -3  -7   0 8996.59 222.468   7
   3  -7  -1 2512.94 125.747   3
   3   7   1 2257.28 118.006   4
  -3  -7   1 2458.72 124.349   5
   3   7   1 2498.53 96.0157   2
   3  -7  -1 2325.15 131.683   8
  -3   7  -1 2210.68 119.456   4
  -3  -7   1 2633.92 94.3258   7
  -3  -7   2 3536.48 103.773   7
  -3  -7   2 3427.05 150.487   5
  -3   7  -2 3423.57 151.278   4
   3   7   2 3534.45 115.010   2
   3  -7  -2 3423.08 149.451   3
   3  -7  -2 3433.08 161.418   8
   3   7   2 3368.91 146.838   4
  -3   7  -3 2748.88 144.761   6
  -3  -7   3 2635.93 132.408   5
   3  -7  -3 2803.59 134.242   3
  -3   7  -3 2894.19 137.839   4
   3  -7  -3 2809.49 147.411   8
   3   7   3 2755.09 131.764   4
  -3   7  -4 761.109 72.4278   4
  -3   7  -4 817.658 80.4145   6
  -3  -7   4 679.224 69.7061   5
   3  -7  -4 682.888 66.2240   3
   3   7   4 659.284 65.6723   4
   3  -7  -4 787.710 82.7892   8
  -3   7  -5 2390.02 132.127   4
   3  -7  -5 2532.90 129.455   3
  -3  -7   5 2487.04 134.245   5
  -3   7  -5 2676.36 145.305   6
   3  -7  -5 2863.13 154.195   8
   3   7   5 2454.13 129.251   4
  -3   7  -6 3111.74 161.271   6
  -3   7  -6 2923.54 150.557   4
   3  -7  -6 3058.97 144.732   3
  -3  -7   6 3156.40 155.646   5
   3   7   6 2819.77 152.438   1
   3  -7  -6 3155.94 167.047   8
   3   7   6 3016.17 148.505   4
  -3   7  -7 1731.77 121.974   6
   3  -7  -7 1922.11 114.900   3
   3   7   7 1859.60 125.207   1
   3   7   7 1869.69 119.501   4
   3  -7  -7 1816.43 127.832   8
  -3  -7   7 2025.52 127.669   5
  -3   7  -7 1877.28 122.523   4
  -3   7  -8 3054.56 161.920   4
  -3   7  -8 2928.30 161.326   6
   3  -7  -8 2896.73 143.928   3
  -3  -7   8 2933.04 159.142   5
   3   7   8 2761.74 155.812   1
   3   7   8 2901.08 154.745   4
   3  -7  -8 2717.77 161.688   8
   3   7   9 480.887 67.6311   4
  -3   7  -9 388.568 64.2615   6
   3  -7  -9 469.676 61.3040   3
  -3   7  -9 489.549 70.9594   4
   3  -7  -9 415.465 72.5642   8
  -3  -7   9 325.580 57.8636   5
   3   7   9 402.374 65.9967   1
   3   7  10 637.151 80.4362   4
  -3   7 -10 605.134 79.9928   6
   3  -7 -10 778.021 75.7779   3
  -3  -7  10 843.930 91.9418   5
   3   7  10 602.455 78.0744   1
   3  -7 -10 621.812 86.9016   8
   3  -7 -11 185.068 49.7452   8
   3   7  11 306.829 58.2830   1
  -3  -7  11 310.473 62.6574   5
  -3   7 -11 230.954 54.1048   6
   3   7  11 192.173 50.9766   4
   3   7  12 426.376 70.3826   4
   3   7  12 461.824 71.1147   1
  -3   7 -12 442.684 69.5832   6
  -3  -7  12 470.021 71.9031   5
   3  -7 -12 502.693 81.0352   8
  -3   7 -13 195.872 50.4045   6
   3   7  13 205.176 59.2748   4
  -3   7 -13 250.336 57.7464   2
  -3  -7  13 209.112 53.4292   5
   3  -7 -13 188.671 60.3499   8
   3   7  14 474.185 82.3681   4
  -3   7 -14 497.831 78.8680   2
  -3  -7  14 487.915 79.5416   5
   3  -7 -14 578.481 89.8163   8
   3   7  15 173.455 55.7919   4
   3  -7 -15 167.178 63.4714   8
   3   8 -14 23.8624 34.5423   2
   3  -8  14 49.8207 32.2545   5
  -3  -8 -13 82.1714 55.0918   7
   3  -8  13 58.1757 47.1844   5
  -3   8  13 48.3752 40.4874   4
  -3   8  12 67.5111 44.2330   4
   3   8 -12 49.8550 39.1733   2
  -3  -8 -12 69.1846 41.9540   7
   3  -8  12 86.4806 38.2141   1
   3  -8  12 0.80231 35.0512   5
   3   8 -11 692.014 82.7639   2
   3  -8  11 709.734 83.7443   5
   3  -8  11 746.111 87.7358   1
  -3   8  11 744.031 96.2475   4
   3  -8  11 829.945 87.4860   8
  -3  -8 -11 788.592 95.4191   7
   3   8 -10 113.850 39.4651   2
   3  -8  10 116.649 39.0588   1
  -3  -8 -10 13.0417 35.3042   7
   3  -8  10 40.9094 31.7933   5
   3  -8  10 157.191 46.5840   8
  -3   8  10 142.625 54.3915   4
  -3   8   9 757.165 90.3737   4
   3  -8   9 756.091 80.3116   5
   3  -8   9 919.262 92.4773   1
   3  -8   9 871.245 89.0881   8
   3   8  -9 829.040 83.0201   2
  -3  -8  -9 797.399 89.2473   7
  -3  -8  -8 674.920 81.5909   7
   3   8  -8 527.542 73.9247   4
  -3   8   8 636.463 81.0701   4
   3   8  -8 555.265 66.4777   2
   3  -8   8 663.445 69.4841   5
   3  -8   8 582.753 75.0253   8
   3  -8   8 529.397 72.1705   1
  -3  -8  -7 311.846 58.1926   7
  -3   8   7 265.181 57.8940   4
   3  -8   7 248.836 48.5522   8
   3   8  -7 221.441 51.0860   4
   3   8  -7 295.317 51.7256   2
   3  -8   7 343.677 59.1997   1
   3  -8   7 306.755 49.8762   5
  -3  -8  -7 276.924 47.1415   8
   3   8  -6 420.405 64.3583   4
  -3   8   6 329.918 59.8893   4
   3   8  -6 481.932 57.9320   2
   3  -8   6 600.876 61.9759   5
  -3  -8  -6 501.385 65.2701   7
   3  -8   6 431.508 64.4956   1
  -3  -8  -6 537.572 61.8325   8
   3  -8   6 576.479 72.2066   8
   3  -8   5 3032.14 162.076   1
   3   8  -5 3023.90 137.565   2
   3  -8   5 3091.99 131.847   5
  -3   8   5 2979.72 156.810   4
  -3  -8  -5 3221.93 147.510   8
   3  -8   5 2969.62 155.853   8
   3   8  -5 2775.44 152.547   4
  -3  -8  -5 2592.78 139.442   7
   3  -8   4 360.408 59.9045   1
  -3   8   4 353.148 57.5171   4
  -3  -8  -4 251.959 46.0988   7
   3   8  -4 403.796 58.6395   4
   3  -8   4 351.411 58.3502   8
  -3  -8  -4 328.383 51.4297   8
   3   8  -4 328.933 43.9269   2
  -3  -8  -4 254.134 46.6328   5
   3  -8   4 289.764 41.1305   5
  -3   8   3 4377.33 189.009   4
  -3  -8  -3 4200.31 175.193   5
   3  -8   3 4776.29 149.688   5
   3  -8   3 4573.66 198.962   1
   3   8  -3 4546.02 161.615   2
  -3  -8  -3 4455.73 179.154   8
   3  -8   3 4254.42 190.289   8
   3   8  -3 4348.60 186.166   4
  -3  -8  -3 4719.82 175.117   7
  -3   8   2 973.993 86.4132   4
  -3  -8  -2 891.701 77.8594   5
   3  -8   2 1112.43 61.2428   5
  -3  -8  -2 1061.17 84.7217   8
   3   8  -2 1104.83 72.2851   2
   3  -8   2 1022.10 91.1002   8
   3   8  -2 981.058 85.1092   4
  -3  -8  -2 1087.02 76.2866   7
  -3  -8  -1 1901.49 111.758   5
   3  -8   1 1813.93 113.762   3
  -3   8   1 1902.49 117.939   4
   3   8  -1 1958.96 92.8780   2
   3  -8   1 1708.45 118.551   8
   3   8  -1 1961.66 116.630   4
  -3  -8  -1 1979.52 98.4517   7
  -3   8   0 595.459 68.1810   4
   3  -8   0 796.452 82.5956   8
  -3  -8   0 629.620 65.8524   5
   3  -8   0 581.318 65.8366   3
   3   8   0 699.959 51.8268   2
   3   8   0 661.971 69.3025   4
  -3  -8   0 615.437 51.4994   7
  -3  -8   1 1746.63 80.5201   7
   3   8   1 1665.48 107.758   4
  -3  -8   1 1873.42 111.317   5
   3  -8  -1 1712.32 109.658   3
  -3   8  -1 1604.70 109.402   4
   3  -8  -1 1845.55 122.185   8
   3  -8  -2 982.640 93.3920   8
  -3  -8   2 911.629 80.0261   5
   3  -8  -2 1143.25 89.0383   3
  -3   8  -2 927.202 84.3695   4
   3   8   2 880.751 78.8369   4
  -3   8  -3 4474.67 197.122   6
  -3  -8   3 4215.01 178.473   5
   3  -8  -3 4443.32 180.478   3
   3  -8  -3 4262.80 195.141   8
   3   8   3 4132.02 176.124   4
  -3   8  -3 3879.51 176.961   4
   3   8   4 261.325 47.6509   4
  -3   8  -4 227.126 49.2097   6
  -3   8  -4 321.830 52.8085   4
   3  -8  -4 248.430 45.8235   3
  -3  -8   4 246.982 48.5432   5
   3  -8  -4 190.840 46.1091   8
  -3   8  -5 2974.72 161.458   6
  -3   8  -5 3256.99 163.579   4
  -3  -8   5 3094.75 156.462   5
   3  -8  -5 3048.31 168.508   8
   3  -8  -5 2769.76 144.111   3
   3   8   5 2860.18 150.074   4
   3   8   6 370.433 58.4154   4
  -3   8  -6 463.619 67.0743   4
   3  -8  -6 345.474 65.2409   8
  -3   8  -6 495.693 71.7786   6
   3  -8  -6 352.102 55.2477   3
  -3  -8   6 462.198 66.5506   5
  -3   8  -7 243.748 54.7847   6
  -3   8  -7 251.535 53.6499   4
   3   8   7 266.913 56.6595   4
   3  -8  -7 304.800 50.7679   3
  -3  -8   7 266.871 55.8468   5
   3   8   7 309.447 57.4784   1
   3  -8  -7 231.679 56.7019   8
  -3   8  -8 721.898 83.8324   4
   3   8   8 611.458 77.9790   4
   3   8   8 653.621 79.5309   1
   3  -8  -8 707.752 74.7260   3
  -3  -8   8 526.383 72.0262   5
  -3   8  -8 453.612 70.2368   6
   3  -8  -8 625.858 83.8013   8
  -3   8  -9 809.061 91.7234   6
  -3   8  -9 712.925 84.7173   4
   3  -8  -9 940.651 85.6786   3
   3   8   9 744.602 87.2726   1
  -3  -8   9 719.824 86.7053   5
   3   8   9 753.439 86.2395   4
   3  -8  -9 613.186 82.4941   8
  -3   8 -10 77.6164 43.8527   6
   3  -8 -10 130.791 39.2078   3
  -3  -8  10 151.302 50.4929   5
   3  -8 -10 210.679 60.8356   8
   3   8  10 84.7682 39.7906   4
   3   8  10 96.8439 38.3787   1
   3   8  11 639.385 83.8036   4
  -3   8 -11 660.540 85.5682   6
   3   8  11 781.616 89.4476   1
  -3  -8  11 830.780 95.7448   5
  -3   8 -11 689.780 82.5927   2
   3  -8 -11 774.627 98.0611   8
   3   8  12-61.6663 45.8199   4
   3  -8 -12 69.8340 39.7044   8
   3   8  12-8.55092 31.0124   1
  -3   8 -12 41.5605 34.2329   2
  -3  -8  12 74.1226 41.0123   5
  -3   8 -12 162.498 48.7620   6
  -3   8 -13 229.128 57.9803   2
   3  -8 -13 96.1876 54.7725   8
   3   8  13 114.151 48.4956   4
  -3  -8  13 158.383 51.3853   5
   3   8  14 47.1270 36.4042   4
   3  -8 -14 64.1007 39.7759   8
  -3   8 -14 76.2143 34.0759   2
   3   9 -13 201.655 56.4823   2
   3  -9  13 200.869 55.4131   5
  -3  -9 -12 129.962 47.1716   7
  -3   9  12 140.826 58.0096   4
   3   9 -12 34.8560 39.7570   2
   3  -9  12 15.3380 26.0841   5
  -3  -9 -11 143.668 48.4272   7
   3   9 -11 139.824 44.0221   2
  -3   9  11 221.577 57.4786   4
   3  -9  11 149.364 48.2323   5
   3  -9  11 149.679 51.0940   8
  -3  -9 -10 95.2910 37.9815   7
  -3   9  10 207.768 64.4362   4
   3   9 -10 79.9261 41.8215   2
   3  -9  10 64.9574 33.6483   5
   3  -9  10 93.4142 43.2428   8
   3   9  -9 149.407 44.6953   2
  -3  -9  -9 180.250 48.2121   7
   3  -9   9 196.359 51.1910   8
   3   9  -9 144.750 51.7499   4
   3  -9   9 129.377 40.5139   5
  -3   9   9 162.927 56.6682   4
   3   9  -8 1958.66 142.885   4
   3   9  -8 1983.17 126.044   2
   3  -9   8 1863.14 122.077   5
  -3   9   8 1911.48 141.791   4
   3  -9   8 1856.18 134.755   8
  -3  -9  -8 1767.97 130.590   7
  -3   9   7 138.421 49.2246   4
   3   9  -7 154.145 47.3398   4
   3   9  -7 145.300 39.0835   2
  -3  -9  -7 126.753 42.9951   7
   3  -9   7 151.794 38.5045   5
   3  -9   7 112.950 42.5372   8
   3  -9   6 3087.38 142.312   5
   3  -9   6 2478.73 153.936   8
   3   9  -6 2724.34 139.657   2
  -3   9   6 2592.79 158.555   4
  -3  -9  -6 2714.56 143.690   8
   3   9  -6 2727.40 162.884   4
  -3  -9  -6 2656.04 150.272   7
  -3  -9  -5 261.288 50.9884   7
  -3  -9  -5 209.154 45.4433   5
  -3   9   5 224.817 53.6349   4
   3   9  -5 277.268 44.9138   2
   3   9  -5 319.399 61.9493   4
   3  -9   5 251.746 41.0827   5
   3  -9   5 185.706 48.8301   8
  -3  -9  -5 283.366 54.9371   8
  -3  -9  -4 119.149 37.9142   7
  -3  -9  -4 64.1101 32.8849   8
   3   9  -4 83.1236 26.6338   2
   3   9  -4 94.6435 36.7377   4
  -3   9   4 99.7388 41.0046   4
  -3  -9  -4 81.2291 31.9646   5
   3  -9   4 116.255 47.3742   8
  -3   9   3 581.368 71.7217   4
  -3  -9  -3 654.254 73.3108   8
  -3  -9  -3 656.177 69.7627   5
   3   9  -3 731.162 79.1261   4
   3   9  -3 558.745 56.1486   2
   3  -9   3 742.466 83.1063   8
  -3  -9  -3 703.564 68.2658   7
  -3  -9  -2 2231.00 126.990   5
   3  -9   2 2390.00 148.362   8
  -3  -9  -2 2340.37 136.505   8
  -3   9   2 2350.86 140.509   4
   3   9  -2 2307.45 138.223   4
  -3  -9  -2 2620.74 124.920   7
  -3  -9  -1 162.618 32.8048   7
  -3   9   1 149.872 45.3002   4
  -3  -9  -1 154.974 38.4690   5
   3  -9   1 230.262 47.2166   3
   3   9  -1 141.307 44.2415   4
   3  -9   1 251.295 61.0847   8
  -3   9   0 4296.58 193.305   4
  -3  -9   0 3971.27 174.502   5
   3  -9   0 4391.67 190.955   3
   3  -9   0 4375.12 205.044   8
   3   9   0 4215.79 187.267   4
   3   9   1 217.426 48.1340   4
   3  -9  -1 257.476 49.9876   3
  -3  -9   1 202.929 41.8294   5
   3  -9  -1 233.940 61.1562   8
  -3   9  -1 211.026 48.5673   4
  -3  -9   2 2291.44 131.754   5
   3   9   2 2217.74 133.392   4
   3  -9  -2 2623.29 143.553   3
   3  -9  -2 2385.13 150.890   8
  -3   9  -2 2027.77 132.292   4
   3   9   3 536.170 69.3017   4
  -3   9  -3 628.631 76.6104   4
   3  -9  -3 642.364 72.4894   3
  -3  -9   3 520.871 66.0197   5
   3  -9  -3 593.553 79.6202   8
  -3   9  -4 104.183 43.9940   6
  -3   9  -4 55.8389 30.1994   4
   3   9   4 39.8943 33.9812   4
   3  -9  -4 159.875 42.3855   3
  -3  -9   4 80.2263 37.7492   5
   3  -9  -4 73.4666 38.3598   8
   3   9   5 315.084 55.4612   4
  -3   9  -5 271.797 57.6933   6
  -3   9  -5 248.624 53.0648   4
   3  -9  -5 201.582 47.7579   3
  -3  -9   5 191.001 46.9694   5
   3  -9  -5 402.704 72.8722   8
  -3   9  -6 2393.23 154.600   6
   3  -9  -6 2728.56 149.182   3
  -3  -9   6 2384.82 145.611   5
   3  -9  -6 2547.54 162.016   8
   3   9   6 2435.42 147.724   4
  -3   9  -6 2354.87 149.748   4
   3   9   7 125.602 41.1223   4
  -3   9  -7 227.557 53.3001   4
   3  -9  -7 86.4580 38.1690   3
  -3  -9   7 177.565 48.9385   5
   3  -9  -7 174.884 52.8251   8
  -3   9  -7 108.124 42.9452   6
   3   9   8 1943.64 138.911   4
   3  -9  -8 1999.74 129.739   3
  -3  -9   8 1797.83 132.491   5
   3   9   8 1918.80 142.349   1
  -3   9  -8 1971.29 144.280   6
   3  -9  -8 1838.29 142.370   8
  -3   9  -8 1969.95 143.616   4
  -3   9  -9 66.9116 43.8483   4
  -3   9  -9 135.882 48.7789   6
   3   9   9 91.5858 42.2739   1
   3   9   9 74.5108 40.0610   4
   3  -9  -9 76.9982 34.8806   3
  -3   9  -9 103.927 40.3399   2
  -3  -9   9 110.007 41.6815   5
   3  -9  -9 57.1502 40.5004   8
   3   9  10 87.2094 48.7102   4
  -3   9 -10 6.87199 34.4310   4
   3   9  10 56.8901 36.5513   1
  -3   9 -10 47.8153 32.7957   2
  -3  -9  10 40.5199 34.8437   5
  -3   9 -10 58.2240 41.6204   6
   3  -9 -10 28.9641 40.0740   8
   3   9  11 77.7244 42.2036   4
  -3   9 -11 141.389 53.4196   6
  -3   9 -11 185.011 51.9956   2
  -3  -9  11 188.253 57.6405   5
   3  -9 -11 248.155 65.3030   8
   3   9  11 133.087 48.1399   1
   3   9  12 3.14482 32.0062   4
  -3   9 -12 39.1713 30.1463   2
   3   9  12 135.503 53.4966   1
  -3  -9  12 125.667 51.6211   5
  -3   9 -12 33.6000 38.7363   6
   3  -9 -12 67.7359 46.8345   8
   3   9  13 187.900 54.1749   4
  -3   9 -13 206.590 58.1092   2
   3  -9 -13 168.891 61.9985   8
   3  10 -12 118.299 47.2216   2
   3 -10  12 59.5126 33.2743   5
  -3 -10 -11 785.798 101.871   7
  -3  10  11 748.934 99.7985   4
   3  10 -11 684.361 85.0045   2
   3 -10  11 830.264 94.3373   5
   3 -10  11 755.332 95.6777   8
  -3 -10 -10 73.5338 41.4856   7
  -3  10  10 9.65662 34.0686   4
   3  10 -10 59.5256 29.9030   2
   3 -10  10 7.85673 30.1776   5
   3 -10  10 187.997 60.1062   8
  -3 -10  -9 575.618 84.5873   7
  -3  10   9 654.234 89.1678   4
   3  10  -9 469.676 84.7721   4
   3 -10   9 554.184 84.1833   8
   3 -10   9 499.253 70.2951   5
   3  10  -9 518.741 71.2306   2
  -3 -10  -8 249.120 58.2547   7
   3  10  -8 335.183 54.8259   2
   3  10  -8 239.792 56.8565   4
  -3  10   8 249.201 58.4508   4
   3 -10   8 294.945 63.4611   8
  -3 -10  -7 140.802 47.8594   7
  -3  10   7 126.891 50.8532   4
   3  10  -7 132.933 45.9504   4
   3 -10   7 130.617 52.8546   8
  -3 -10  -6 513.113 70.9582   7
   3 -10   6 450.263 73.6705   8
  -3  10   6 521.766 80.8694   4
  -3 -10  -6 516.058 68.3005   5
   3  10  -6 487.997 75.2649   4
  -3 -10  -6 510.110 67.8150   8
  -3 -10  -5 2000.78 132.624   8
  -3  10   5 2118.66 146.483   4
  -3 -10  -5 2227.01 133.865   5
   3 -10   5 1943.56 141.929   8
   3  10  -5 1979.97 142.077   4
  -3 -10  -5 2082.14 131.921   7
  -3 -10  -4 55.7312 34.6701   7
  -3  10   4 157.317 50.5638   4
   3  10  -4 101.091 46.3224   4
  -3 -10  -4 10.1473 28.9627   8
  -3 -10  -4 52.8520 31.2872   5
   3 -10   4 48.5179 42.1790   8
  -3 -10  -3 3300.66 156.464   7
  -3 -10  -3 3101.06 168.328   8
  -3 -10  -3 3316.22 161.026   5
   3 -10   3 3151.31 180.588   8
  -3  10   3 3216.30 177.791   4
   3  10  -3 3011.87 171.317   4
  -3 -10  -2 125.136 34.8303   7
   3  10  -2 67.2438 35.5444   4
  -3 -10  -2 164.127 42.2126   5
   3 -10   2 145.220 47.9237   3
  -3 -10  -2 93.0821 36.3312   8
   3 -10   2 57.7243 50.9793   8
  -3  10   2 138.157 47.7284   4
   3 -10   1 322.515 64.5898   8
  -3  10   1 428.246 67.2729   4
   3  10  -1 354.080 63.9559   4
  -3 -10  -1 286.741 49.3097   5
   3 -10   1 356.194 60.3918   3
  -3 -10  -1 281.935 55.8093   8
  -3  10   0 727.407 84.3423   4
   3  10   0 638.136 77.4556   4
   3 -10   0 543.162 70.8402   3
  -3 -10   0 617.085 69.5090   5
   3 -10   0 730.723 89.7566   8
  -3  10  -1 348.369 60.8355   4
   3 -10  -1 477.280 67.2672   3
  -3 -10   1 511.836 65.6808   5
   3  10   1 349.308 58.9293   4
   3 -10  -1 464.332 70.8671   8
   3  10   2 102.896 37.5362   4
  -3  10  -2 160.642 50.2610   4
   3 -10  -2 193.610 47.7121   3
  -3 -10   2 91.1664 35.6688   5
   3 -10  -2 163.956 49.0354   8
  -3 -10   3 2965.36 157.849   5
   3 -10  -3 3004.69 163.232   3
   3 -10  -3 3016.94 180.909   8
   3  10   3 3037.15 168.027   4
  -3  10  -3 3205.10 177.722   4
  -3  10  -4 112.735 47.8011   6
  -3  10  -4 70.1663 40.6540   4
   3 -10  -4 78.3938 42.4604   3
  -3 -10   4 168.866 47.5956   5
   3 -10  -4 54.2023 44.1165   8
   3  10   4 15.6867 28.6795   4
   3  10   5 2115.53 143.583   4
  -3 -10   5 1911.17 131.347   5
   3 -10  -5 1784.75 126.908   3
   3 -10  -5 2320.55 160.860   8
  -3  10  -5 2078.00 150.143   6
  -3  10  -5 2028.02 144.517   4
   3  10   6 572.415 80.4519   4
  -3  10  -6 435.713 72.0950   6
   3 -10  -6 378.133 63.2004   3
  -3  10  -6 541.101 78.3694   4
   3 -10  -6 457.236 75.3678   8
  -3 -10   6 551.437 75.2071   5
  -3  10  -7 108.507 46.5082   6
  -3  10  -7 157.823 46.4019   4
   3  10   7 175.970 51.0121   4
   3 -10  -7 77.3580 37.0297   3
  -3 -10   7 98.6598 42.0859   5
   3 -10  -7 187.310 61.0280   8
   3  10   8 243.646 58.6468   4
  -3  10  -8 351.718 70.6074   6
  -3  10  -8 246.668 60.3974   4
   3 -10  -8 207.803 52.0004   3
   3 -10  -8 351.039 69.7948   8
  -3 -10   8 204.558 50.1016   5
   3  10   8 173.362 46.2976   1
   3  10   9 435.761 75.0484   1
   3  10   9 624.483 84.9230   4
  -3  10  -9 529.098 81.0942   6
  -3  10  -9 548.052 84.4752   4
   3 -10  -9 633.169 94.6134   8
   3 -10  -9 677.890 82.2500   3
  -3  10  -9 645.977 77.1752   2
  -3 -10   9 619.599 83.7400   5
   3  10  10 38.9863 36.7361   4
  -3  10 -10 68.4781 41.6515   4
  -3  10 -10 16.4826 35.0143   6
  -3  10 -10 29.3204 37.4742   2
  -3 -10  10 95.6425 41.0367   5
   3  10  10 64.5594 43.3777   1
   3 -10 -10 135.665 52.1771   8
   3  10  11 505.572 87.4014   1
  -3  10 -11 921.256 106.361   6
   3  10  11 722.516 97.7125   4
  -3 -10  11 825.421 100.010   5
  -3  10 -11 641.926 82.6563   2
   3 -10 -11 720.471 103.206   8
   3  10  12-9.39878 39.0271   4
  -3  10 -12-13.3406 38.6806   2
   3 -10 -12 34.0524 36.2293   8
   3 -11  11 4.91724 30.7863   8
  -3 -11 -10 134.739 47.8820   7
   3 -11  10 62.8771 47.9656   8
  -3 -11  -9 59.3296 32.9712   7
   3  11  -9 83.3156 45.6105   4
   3 -11   9 87.0195 57.2325   8
  -3  11   9 119.277 49.3483   4
  -3 -11  -8 672.445 88.2915   7
  -3  11   8 890.482 106.130   4
   3  11  -8 778.063 100.220   4
   3 -11   8 826.025 100.300   8
  -3  11   7 80.3254 47.4086   4
   3  11  -7 17.8161 37.9084   4
  -3 -11  -7 22.7867 30.5311   7
   3 -11   7 7.90603 36.4115   8
  -3 -11  -6 675.931 81.9679   7
   3  11  -6 561.898 86.9096   4
  -3  11   6 724.588 96.2942   4
   3 -11   6 665.761 91.2451   8
  -3 -11  -5 201.635 47.3125   7
  -3  11   5 189.520 52.9764   4
  -3 -11  -5 184.555 49.3715   8
   3  11  -5 235.217 57.5609   4
   3 -11   5 124.435 53.2639   8
  -3 -11  -4 144.165 38.2197   7
  -3 -11  -4 158.511 50.7718   8
   3  11  -4 154.199 49.2854   4
  -3  11   4 132.420 45.9135   4
   3 -11   4 244.772 60.1004   8
  -3  11   3 345.759 62.3214   4
  -3 -11  -3 300.747 52.3382   5
   3  11  -3 416.024 71.2206   4
  -3 -11  -3 293.253 62.0975   8
   3 -11   3 408.963 75.0395   8
  -3  11   2 579.298 82.3309   4
   3  11  -2 739.772 88.3496   4
  -3 -11  -2 739.176 78.0209   5
   3 -11   2 762.758 88.2035   3
  -3 -11  -2 666.006 87.2905   8
   3 -11   2 671.918 89.1618   8
   3 -11   1 44.6968 32.8177   8
  -3  11   1 29.1631 39.9328   4
   3  11  -1-40.3325 38.4185   4
   3 -11   1 71.2359 34.1372   3
  -3 -11  -1 61.7373 32.7312   5
  -3 -11  -1 33.3874 31.6957   8
  -3 -11   0 1565.04 113.589   5
   3 -11   0 1548.00 123.796   3
  -3 -11   0 1498.28 125.868   8
   3 -11   0 1464.65 131.827   8
  -3  11   0 1361.83 121.994   4
   3  11   0 1351.16 117.396   4
   3  11   1-2.32304 25.9723   4
  -3  11  -1 93.9293 56.6488   4
   3 -11  -1 26.5255 31.5724   3
  -3 -11   1 10.8866 32.9198   5
   3 -11  -1 41.0148 43.4128   8
   3  11   2 541.140 77.5244   4
   3 -11  -2 702.355 84.8564   3
  -3 -11   2 555.163 70.8226   5
   3 -11  -2 607.226 90.2350   8
  -3  11  -2 615.881 83.0894   4
  -3  11  -3 275.602 64.1076   4
   3  11   3 278.841 59.4991   4
   3 -11  -3 435.887 68.4028   3
  -3 -11   3 353.964 59.4595   5
   3 -11  -3 330.962 73.4329   8
   3  11   4 49.5086 31.5601   4
  -3  11  -4 177.172 51.2534   6
  -3  11  -4 159.244 53.2418   4
   3 -11  -4 110.439 38.4659   3
  -3 -11   4 136.744 40.5986   5
   3 -11  -4 130.781 51.0034   8
   3  11   5 306.407 63.3526   4
  -3  11  -5 204.893 57.5318   6
   3 -11  -5 272.991 66.5494   8
   3 -11  -5 207.124 50.8496   3
  -3 -11   5 151.577 49.5965   5
  -3  11  -5 213.716 57.7772   4
   3  11   6 621.122 87.0584   4
  -3  11  -6 602.140 92.9206   6
  -3  11  -6 554.128 81.6443   4
   3 -11  -6 596.577 78.5019   3
  -3 -11   6 618.892 82.3859   5
   3 -11  -6 610.876 95.5981   8
  -3  11  -7 24.1286 34.5823   4
   3 -11  -7 57.9104 42.3197   3
   3  11   7 47.8287 33.2707   4
  -3  11  -7 14.3154 33.9622   6
  -3 -11   7 70.1548 41.3417   5
   3 -11  -7 40.6209 38.2367   8
  -3  11  -8 1033.96 117.404   6
   3  11   8 817.461 103.247   1
   3  11   8 680.976 93.0982   4
   3 -11  -8 753.356 87.8170   3
  -3 -11   8 790.131 96.3038   5
   3 -11  -8 898.269 111.422   8
  -3  11  -8 1009.82 116.315   4
   3  11   9 39.0710 44.4644   4
  -3  11  -9 53.6911 34.2545   6
  -3  11  -9 56.4098 45.8456   4
   3  11   9 38.7034 38.0147   1
  -3 -11   9 7.03652 36.2576   5
   3 -11  -9 86.9589 55.6216   8
   3  11  10 141.470 51.3864   4
  -3  11 -10 187.818 60.2777   6
  -3  11 -10 193.102 54.3813   4
   3  11  10 85.0188 48.3401   1
  -3 -11  10 87.4131 42.9907   5
   3 -11 -10 77.1108 51.3770   8
   3  11  11 23.7141 41.5071   1
  -3 -12  -9 183.271 56.5530   7
   3 -12   9 63.3011 48.3468   8
  -3 -12  -8 162.795 52.8419   7
   3 -12   8 163.603 53.8824   8
   3  12  -8 41.6422 43.2775   4
  -3 -12  -7 42.4909 36.7215   7
  -3  12   7 106.596 49.0056   4
   3  12  -7 56.8749 42.0231   4
   3 -12   7 82.4922 48.8396   8
  -3 -12  -6 60.7135 36.4089   7
  -3  12   6 142.447 59.3952   4
   3  12  -6 88.7651 53.3111   4
   3 -12   6 41.0595 48.2056   8
  -3  12   5 377.655 73.7108   4
   3  12  -5 325.923 69.0002   4
   3 -12   5 325.386 70.0276   8
  -3 -12  -5 448.505 78.3539   8
  -3  12   4 285.934 62.0924   4
   3  12  -4 217.130 59.8948   4
   3 -12   4 239.954 62.0180   8
  -3 -12  -4 124.598 51.9282   8
   3  12  -3 642.107 89.2680   4
  -3  12   3 614.886 89.6481   4
   3 -12   3 530.825 83.5829   8
  -3 -12  -3 549.861 83.2121   8
   3 -12   3 475.976 75.2402   3
  -3  12   2 70.0861 55.0858   4
   3  12  -2 11.0172 29.8467   4
   3 -12   2 76.0429 41.5079   8
   3 -12   2-18.1999 28.4629   3
  -3 -12  -2 19.7642 32.5310   8
  -3  12   1 684.248 91.5749   4
   3  12  -1 487.441 80.2377   4
   3 -12   1 585.927 92.1476   8
   3 -12   1 532.647 79.4445   3
  -3 -12  -1 719.539 93.9038   8
   3  12   0 54.7587 41.0782   4
   3 -12   0 271.881 68.8367   8
   3 -12   0 248.444 56.8420   3
  -3 -12   0 204.143 56.2632   8
  -3  12   0 131.005 49.4850   4
  -3  12  -1 487.734 78.4105   4
   3 -12  -1 527.672 80.2548   3
  -3 -12   1 545.138 72.4446   5
  -3 -12   1 478.871 80.5649   8
   3 -12  -1 541.053 87.6225   8
   3  12   1 599.667 85.7967   4
  -3 -12   2 106.666 47.2921   8
  -3  12  -2 56.3416 37.8683   4
   3 -12  -2 94.5904 48.8365   3
  -3 -12   2 99.0510 35.5027   5
   3  12   2 102.480 46.3410   4
   3 -12  -2 74.5847 44.6767   8
   3  12   3 618.287 85.9075   4
  -3  12  -3 443.982 74.7317   4
   3 -12  -3 455.670 86.3550   8
   3 -12  -3 784.580 94.0523   3
  -3 -12   3 285.039 54.2506   5
   3 -12  -4 125.241 54.3560   8
   3  12   4 194.297 53.2795   4
  -3  12  -4 164.066 53.7795   6
  -3  12  -4 218.719 57.1225   4
   3 -12  -4 176.596 54.7138   3
  -3 -12   4 164.604 47.7391   5
   3  12   5 262.924 59.2578   4
  -3  12  -5 397.903 75.2826   6
  -3  12  -5 441.452 78.9705   4
   3 -12  -5 229.748 68.2596   8
   3 -12  -5 291.768 62.8774   3
  -3 -12   5 314.804 63.3151   5
   3  12   6 63.3575 46.7993   4
  -3  12  -6 133.098 52.9945   6
  -3  12  -6 18.2694 34.9944   4
   3 -12  -6 42.7376 31.3280   3
  -3 -12   6 112.645 47.5826   5
   3 -12  -6 70.1818 56.0875   8
   3  12   7 60.3327 40.2942   4
  -3  12  -7-51.7256 49.6560   6
  -3  12  -7 162.566 58.9432   4
   3 -12  -7 2.84441 46.4695   8
   3 -12  -7 127.976 45.2527   3
  -3 -12   7 37.7867 35.4479   5
  -3  12  -8 60.9076 44.5958   6
   3  12   8 98.6356 47.9953   1
  -3  12  -8 14.9430 40.4722   4
  -3 -12   8 83.5768 41.5814   5
   3 -12  -8 163.313 70.0710   8
   3  12   8 76.5551 53.2232   4
  -3  12  -9 161.184 58.0542   6
   3  13  -4 174.704 55.5979   4
  -3 -13  -4 211.792 66.1918   8
  -3  13   3 22.0985 32.5732   4
   3  13  -3 92.4661 46.9960   4
  -3 -13  -3 0.38801 30.5691   8
   3 -13   3 107.217 58.9245   8
  -3  13   2 366.257 73.6999   4
   3 -13   2 379.828 80.9772   8
   3 -13   2 378.363 76.0207   3
  -3 -13  -2 194.547 57.4566   8
   3  13  -2 252.381 65.1315   4
  -3  13   1 266.083 67.8015   4
   3  13  -1 371.841 76.4121   4
  -3 -13  -1 226.578 67.2085   8
   3 -13   1 234.811 60.4812   3
   3 -13   1 212.211 74.9281   8
  -3  13   0 325.244 70.5940   4
   3  13   0 295.409 65.5858   4
   3 -13   0 316.305 69.8078   3
  -3 -13   0 276.200 67.3709   8
   3 -13   0 416.490 84.8293   8
   3 -13  -1 247.526 62.0751   3
   3  13   1 295.699 63.0929   4
  -3  13  -1 428.679 79.5884   4
  -3 -13   1 254.656 64.3241   8
   3 -13  -1 373.242 81.3444   8
   3  13   2 294.104 66.4633   4
  -3  13  -2 295.891 72.1190   4
   3 -13  -2 342.251 67.0185   3
  -3 -13   2 325.288 76.5271   8
   3 -13  -2 380.470 85.0371   8
   3  13   3-37.5142 36.1810   4
  -3  13  -3 38.5919 40.7318   6
  -3  13  -3 47.1271 42.3057   4
   3 -13  -3 20.2118 36.5704   3
  -3 -13   3 37.9750 48.3423   8
   3 -13  -3-6.03760 44.5570   8
  -3  13  -4 179.778 60.3203   4
  -3  13  -4 136.220 59.5236   6
   3 -13  -4 183.624 56.2612   3
   3  13   4 96.8318 44.0901   4
   3  13   5 5.32054 32.0915   4
   3 -13  -5 73.3350 45.0412   3
  -3 -13   5 54.1750 31.5221   5
   3 -13  -6 160.997 52.1358   3
  -3 -13   6 166.361 51.5632   5
   4   0   0 3463.82 126.090   1
  -4   0   0 3408.49 117.593   6
   4   0   0 3558.39 112.797   8
   4   0  -1 7217.91 194.804   1
  -4   0   1 7110.64 181.245   6
  -4   0  -1 7338.08 197.467   6
   4   0   1 7341.96 172.752   8
  -4   0   1 7487.30 137.284   4
   4   0   1 7242.44 204.563   1
   4   0  -1 7431.75 191.666   8
  -4   0   2 284.624 28.9060   6
  -4   0  -2 276.574 39.5715   6
  -4   0   2 294.609 34.1285   5
   4   0  -2 255.418 32.2451   1
   4   0   2 301.972 27.1859   8
   4   0  -2 212.878 35.2761   8
   4   0  -3 30797.8 576.069   1
  -4   0   3 31520.4 555.081   6
  -4   0  -3 31294.4 615.367   6
  -4   0   3 31079.6 583.854   5
   4   0  -3 30077.6 603.450   2
   4   0  -3 30682.6 608.503   8
  -4   0  -3 31545.1 537.476   8
   4   0   3 31467.0 537.312   8
   4   0   3 33479.2 536.154   4
   4   0  -4 471.729 37.6085   1
  -4   0  -4 482.942 54.2089   6
  -4   0   4 500.331 43.6415   5
   4   0  -4 537.011 50.5583   2
  -4   0   4 457.983 29.6936   6
   4   0   4 465.690 22.7659   8
   4   0  -4 612.384 59.0617   8
   4   0   4 444.727 50.6540   1
   4   0   5 15755.9 372.348   1
  -4   0   5 15905.4 284.988   6
  -4   0  -5 15773.0 377.568   6
  -4   0   5 15489.7 336.926   5
   4   0  -5 15452.8 307.698   1
   4   0  -5 15892.7 375.109   8
   4   0   6 320.229 47.7908   1
  -4   0   6 367.492 20.0760   6
  -4   0  -6 347.796 50.5783   6
  -4   0   6 600.486 49.3394   5
   4   0  -6 365.194 27.5271   1
   4   0  -6 398.858 54.8610   8
   4   0  -7 11.1560 23.6075   2
  -4   0   7 27.6992 19.0299   5
   4   0   7 30.5570 22.4086   5
   4   0   7 66.1049 28.7172   1
  -4   0  -7-5.35586 27.2633   6
   4   0  -7 10.9592 5.95082   1
   4   0  -8 35.5167 29.8329   2
  -4   0  -8 82.3198 35.3954   6
  -4   0   8 42.9931 20.9928   5
   4   0   8 47.7516 26.6507   1
   4   0   8 22.1401 28.2513   5
  -4   0  -9 1561.70 111.593   6
   4   0  -9 1718.58 106.571   2
  -4   0   9 1638.15 94.6094   5
   4   0   9 1475.25 102.260   5
   4   0   9 1532.23 101.627   1
  -4   0 -10 72.1482 36.7247   6
   4   0 -10 146.972 42.0768   2
   4   0  10 98.5248 32.2359   1
  -4   0  10 98.0281 31.1402   5
   4   0  10 72.2545 35.9363   5
  -4   0 -11 5382.48 229.642   6
   4   0 -11 5432.98 216.236   2
  -4   0  11 5588.16 204.393   5
   4   0  11 5561.23 224.890   5
   4   0  11 6082.48 220.280   1
  -4   0 -12 31.0614 33.3877   6
   4   0 -12 5.49192 31.9709   2
   4   0  12 25.0945 26.3200   1
  -4   0  12 17.7457 27.1226   5
   4   0  12 19.4297 28.2713   5
   4   0 -13 1533.07 118.689   2
  -4   0 -13 1563.18 125.368   6
  -4   0  13 1502.47 109.128   5
   4   0  13 1590.11 123.903   5
   4   0  13 1725.26 115.825   1
  -4   0 -14-9.77768 30.6654   6
   4   0 -14 26.5177 30.6412   2
  -4   0  14 29.1034 33.0611   5
   4   0  14-8.50394 34.8899   5
  -4   0 -15 12.7820 38.3699   6
  -4   0  15 7.95555 23.5334   5
   4   0  15-8.70419 38.4814   5
   4   0 -15-0.16193 26.0465   2
   4   0 -16 47.4977 44.9258   2
  -4   0 -16 10.9422 31.8275   6
  -4   0  16 19.3375 31.3316   5
   4   0  16 26.7301 31.8537   5
  -4   0 -17 421.297 75.5706   6
   4   0 -17 422.741 75.5423   2
  -4   0  17 451.462 74.4881   5
   4   1 -17 1.74032 37.7829   2
  -4  -1 -17 13.3908 34.1872   6
   4   1 -16 826.818 102.102   2
  -4  -1 -16 818.512 105.263   6
   4  -1  16 952.254 109.500   5
  -4  -1 -15 16.5272 39.2452   6
   4   1 -15 95.9360 40.2495   2
  -4   1  15 24.4444 26.0758   5
   4  -1  15 41.8375 39.8204   5
  -4  -1 -14 1845.99 140.225   6
  -4   1  14 1861.12 122.637   5
   4  -1  14 2005.06 146.391   5
   4   1 -14 1876.11 138.033   2
   4   1 -13 124.731 41.7536   2
   4  -1  13 140.647 37.7284   1
  -4  -1 -13 128.619 45.0828   6
  -4   1  13 211.391 42.1332   5
   4  -1  13 118.325 40.6829   5
   4   1 -12 806.635 86.5492   2
  -4   1  12 878.196 77.5844   5
   4  -1  12 756.255 85.1443   5
   4  -1  12 806.437 78.0427   1
  -4  -1 -12 643.320 80.3639   6
  -4  -1 -11 117.848 42.5633   6
   4   1 -11 92.1286 36.5418   2
   4  -1  11 128.040 34.9801   1
  -4   1  11 135.931 34.2165   5
   4  -1  11 143.336 41.0456   5
  -4  -1 -10 1888.92 127.213   6
   4   1 -10 1636.15 110.743   2
  -4   1  10 1727.30 98.4128   5
   4  -1  10 1717.88 113.748   5
   4  -1  10 1468.30 101.667   1
  -4  -1  -9 628.491 72.4266   6
  -4   1   9 693.797 59.1490   5
   4  -1   9 734.247 72.0288   5
   4  -1   9 638.933 65.7245   1
   4   1  -9 689.835 72.0387   2
   4   1  -8 10830.0 306.091   2
  -4  -1  -8 11305.9 327.936   6
   4  -1   8 11852.2 235.065   3
  -4   1   8 10917.2 274.131   5
   4  -1   8 11152.7 308.820   5
   4  -1   8 10397.1 302.643   1
  -4   1   7 670.410 36.3535   6
  -4  -1  -7 620.203 67.2442   6
   4  -1   7 700.793 42.3653   3
   4  -1   7 555.289 58.6236   5
  -4   1   7 658.187 52.1171   5
   4  -1   7 548.041 59.4343   1
   4   1  -7 744.935 67.4428   2
   4  -1   7 658.066 30.1381   8
   4   1  -7 606.338 33.0481   1
  -4   1   6 14390.5 271.195   6
   4  -1   6 13909.8 253.300   8
   4  -1   6 12959.5 340.803   1
  -4  -1  -6 13752.8 356.672   6
   4  -1   6 13838.5 281.512   3
  -4   1   6 13627.4 301.983   5
   4   1  -6 13873.5 274.033   1
   4  -1   6 14011.5 335.718   5
   4   1  -6 13426.0 336.576   2
   4  -1   5 504.251 55.3869   1
  -4   1   5 476.797 33.3520   6
   4   1  -5 465.251 35.8564   1
  -4  -1  -5 437.611 54.9750   6
   4  -1   5 368.959 34.2506   3
  -4   1   5 471.914 40.0010   5
   4  -1   5 431.557 26.8317   8
   4  -1   5 434.690 47.8535   5
  -4   1   4 485.608 36.3951   6
   4  -1   4 518.515 31.4399   8
   4  -1   4 489.724 38.5178   3
  -4   1   4 534.090 40.6310   5
   4  -1   4 571.286 55.9098   1
  -4   1   4 504.614 40.9669   4
  -4  -1  -4 502.706 54.0905   6
   4   1  -4 514.083 40.0709   1
  -4   1   3 3232.87 102.352   6
   4   1  -3 2955.45 106.533   1
   4  -1   3 3182.96 106.657   3
  -4   1   3 3225.40 104.844   5
  -4  -1  -3 3306.06 80.7552   8
  -4  -1  -3 2943.04 125.626   6
  -4   1   3 3295.48 99.2511   4
   4  -1   3 3210.01 93.1322   8
  -4   1   2 9969.05 231.185   6
  -4  -1  -2 9996.06 255.624   6
   4  -1   2 10229.4 235.674   3
  -4   1   2 10033.4 227.583   5
  -4   1   2 10223.9 206.616   4
   4  -1   2 10428.4 222.789   8
   4  -1   2 10903.2 194.098   4
   4   1  -2 9941.54 241.514   1
   4  -1   1 597.995 53.1805   1
  -4  -1  -1 657.914 51.9673   6
   4   1  -1 616.619 50.6786   1
  -4   1   1 690.989 48.6860   6
   4  -1   1 676.278 50.4705   3
  -4   1   1 730.650 31.6895   4
   4  -1   1 689.953 25.7812   4
   4  -1   1 725.940 47.2447   8
  -4   1   0 56533.3 986.294   6
   4   1   0 56134.7 996.522   1
   4  -1   0 57020.7 982.899   3
   4  -1   0 55175.3 994.361   2
   4   1   0 57493.8 996.880   2
   4  -1   0 58683.9 912.662   4
  -4  -1   0 56308.6 976.435   6
   4  -1   0 57126.4 975.506   8
   4  -1   0 55301.5 992.678   1
  -4   1   0 57916.1 911.142   4
  -4  -1   1 601.816 44.3885   6
  -4   1  -1 599.685 51.6157   6
   4   1   1 607.443 53.1906   2
   4  -1  -1 567.627 49.9654   2
   4   1   1 580.525 51.9795   1
   4  -1  -1 583.704 48.5948   1
   4  -1  -1 538.381 46.4042   8
  -4  -1   1 574.649 25.1733   4
  -4   1  -1 578.512 23.7282   4
  -4   1  -2 10162.2 259.867   6
  -4  -1   2 10613.4 251.319   5
   4   1   2 10152.4 256.419   2
   4  -1  -2 10412.6 254.266   2
  -4  -1   2 10055.6 220.265   6
   4   1   2 10389.9 184.252   4
   4  -1  -2 10325.1 255.241   8
   4  -1  -2 10351.8 242.540   1
  -4   1  -3 3437.07 135.523   6
  -4  -1   3 3307.35 92.1297   6
  -4  -1   3 3292.75 120.498   5
   4  -1  -3 3345.15 125.148   2
   4   1   3 3220.98 83.5714   4
   4  -1  -3 3181.14 109.464   1
   4  -1  -3 3373.46 131.027   8
   4   1   4 480.001 52.2177   1
  -4   1  -4 529.596 56.0738   6
   4  -1  -4 483.159 52.7133   8
  -4  -1   4 501.351 47.3890   5
  -4  -1   4 439.131 25.6274   6
   4  -1  -4 486.800 47.9625   2
   4   1   4 463.954 32.9203   4
   4  -1  -4 433.382 36.4606   1
   4   1   5 451.864 54.6008   1
  -4  -1   5 483.467 47.4024   5
  -4   1  -5 454.532 54.7093   6
   4   1   5 521.175 39.4899   4
   4  -1  -5 496.531 35.7052   1
   4  -1  -5 405.626 52.3367   8
   4   1   6 13708.5 344.690   1
  -4   1  -6 13966.2 355.599   6
  -4  -1   6 13437.0 321.373   5
   4  -1  -6 13952.0 268.598   1
   4  -1  -6 13351.9 348.968   8
  -4   1  -7 744.143 72.3771   6
  -4  -1   7 474.840 50.0401   5
   4  -1  -7 542.603 55.3600   2
   4  -1  -7 625.341 31.4894   1
   4  -1  -7 649.926 70.5539   8
   4   1   7 521.878 58.4210   1
   4  -1  -8 11183.9 299.367   2
  -4   1  -8 10942.1 321.019   6
   4  -1  -8 11591.6 328.289   8
  -4  -1   8 11001.4 291.322   5
   4   1   8 11026.9 308.901   1
   4   1   9 636.020 66.1180   1
  -4   1  -9 663.868 74.2048   6
  -4  -1   9 645.523 63.0329   5
   4  -1  -9 659.397 66.2209   2
   4  -1  -9 623.156 72.0624   8
   4   1  10 1625.75 108.564   1
  -4   1 -10 1797.66 122.403   6
  -4  -1  10 1756.81 107.168   5
   4   1  10 1837.82 119.367   5
   4  -1 -10 1622.16 107.155   2
  -4   1 -11-15.8777 29.4225   6
   4  -1 -11 52.3726 30.4869   2
  -4  -1  11 56.5344 30.3339   5
   4   1  11 16.2320 26.8786   1
   4   1  11 120.832 45.0402   5
  -4   1 -12 745.860 86.8688   6
   4   1  12 783.929 86.0996   5
  -4  -1  12 791.259 77.8260   5
   4  -1 -12 716.521 77.8116   2
   4   1  12 661.568 72.2626   1
  -4   1 -13 69.6135 38.5329   6
   4  -1 -13 90.0588 39.5771   2
   4   1  13 105.919 37.2033   1
  -4  -1  13 89.1971 35.1302   5
   4   1  13 77.7016 37.3623   5
   4  -1 -14 1670.45 129.205   2
  -4   1 -14 1752.78 137.842   6
  -4  -1  14 2007.73 134.757   5
   4   1  14 1916.30 141.961   5
  -4   1 -15 14.4850 30.7125   6
   4  -1 -15 61.6838 41.5592   2
  -4  -1  15 22.8037 37.4029   5
   4   1  15 47.7418 33.3863   5
  -4   1 -16 829.264 101.860   6
   4  -1 -16 777.868 95.8135   2
  -4  -1  16 880.655 97.7450   5
   4   1  16 1046.22 112.655   5
   4   1  17 113.250 56.1359   4
   4  -1 -17-16.3046 26.4256   2
  -4  -1  17 35.1437 39.7569   5
   4   1  17 73.4181 41.4590   5
  -4  -2 -17 318.976 68.4478   6
  -4  -2 -17 169.297 52.2615   2
  -4   2  16 122.245 51.5922   4
  -4  -2 -16 40.5058 37.9976   6
   4   2 -16 125.080 54.9447   2
   4  -2  16 120.585 41.7362   5
  -4   2  15 87.6324 41.2420   4
  -4  -2 -15 18.9680 32.3528   6
   4   2 -15 48.7361 40.4703   2
   4  -2  15 29.9389 41.0972   5
  -4   2  14 32.3015 36.4371   4
   4   2 -14 79.8625 45.0426   2
  -4  -2 -14 24.7311 33.0406   6
   4  -2  14 70.4022 43.8453   5
  -4  -2 -13 725.553 91.9332   6
   4   2 -13 748.784 87.6721   2
  -4   2  13 819.787 75.0035   5
   4  -2  13 830.909 90.5071   5
  -4   2  13 852.442 92.8776   4
   4  -2  13 838.720 83.8082   1
   4   2 -12 647.671 79.7919   2
   4  -2  12 736.396 76.5247   1
  -4   2  12 690.988 65.4268   5
   4  -2  12 632.078 78.0692   5
  -4  -2 -12 612.657 80.2535   6
  -4   2  12 782.063 87.3853   4
   4   2 -11 4394.25 198.530   2
  -4   2  11 4711.74 172.008   5
   4  -2  11 4931.80 207.986   5
  -4  -2 -11 4628.07 212.194   6
  -4   2  11 4433.69 198.159   4
   4  -2  11 4636.19 192.957   1
   4  -2  10 336.939 51.4073   1
  -4  -2 -10 324.288 57.8227   6
   4   2 -10 354.803 56.4548   2
  -4   2  10 324.746 52.9127   4
  -4   2  10 290.473 39.8047   5
   4  -2  10 264.766 49.2062   5
  -4  -2  -9 6271.25 239.022   6
   4  -2   9 6678.53 169.194   3
  -4   2   9 6648.24 191.710   5
   4  -2   9 6133.29 221.662   5
  -4   2   9 6154.82 218.470   4
   4   2  -9 5944.35 220.760   2
   4  -2   9 5988.00 217.816   1
  -4   2   8 77.4133 28.3645   4
   4  -2   8 74.1627 30.2098   1
   4   2  -8 83.0195 29.4252   2
  -4  -2  -8 215.473 48.4529   6
   4  -2   8 69.6185 18.6736   3
  -4   2   8 131.909 25.8567   5
   4  -2   8 53.5635 25.0633   5
   4  -2   8 96.3982 18.2621   8
   4   2  -7 574.865 37.0626   1
   4  -2   7 491.313 57.2966   1
  -4  -2  -7 524.039 64.0250   6
   4  -2   7 546.117 41.4778   3
  -4   2   7 545.711 44.3670   5
   4  -2   7 448.789 53.1696   5
  -4   2   7 448.769 51.6675   4
   4  -2   7 505.654 35.1047   8
   4   2  -7 549.671 58.4890   2
   4   2  -6 1448.20 90.4694   2
  -4  -2  -6 1519.01 100.200   6
   4   2  -6 1528.35 65.6932   1
   4  -2   6 1317.16 66.6193   3
  -4   2   6 1505.18 68.6077   5
   4  -2   6 1328.26 84.4358   5
  -4   2   6 1365.18 80.3433   4
   4  -2   6 1567.96 62.7798   8
   4  -2   6 1451.01 92.7952   1
   4  -2   5 12846.6 258.240   8
   4  -2   5 12420.5 273.940   3
  -4   2   5 12375.4 261.120   5
   4  -2   5 12297.9 300.319   5
  -4  -2  -5 12850.3 328.424   6
  -4   2   5 12333.9 288.526   4
   4   2  -5 12862.9 270.590   1
   4  -2   5 12370.1 320.209   1
  -4   2   4 559.702 42.1084   6
   4   2  -4 554.938 29.5466   6
  -4  -2  -4 572.865 60.6167   6
   4   2  -4 570.118 44.2193   1
   4  -2   4 492.055 53.6696   1
   4  -2   4 569.240 44.2905   3
  -4   2   4 480.848 34.9158   5
   4  -2   4 523.678 48.3496   5
   4   2  -4 478.431 49.9208   2
  -4   2   4 601.083 47.0305   4
   4  -2   4 568.969 38.8514   8
  -4  -2  -4 558.031 24.9799   8
  -4  -2  -3 33593.6 640.863   6
   4   2  -3 32412.8 601.549   1
  -4   2   3 31209.9 569.618   5
   4  -2   3 32706.6 600.983   3
   4   2  -3 33088.0 630.367   2
  -4   2   3 32795.7 586.322   4
   4  -2   3 32921.0 584.848   8
  -4   2   3 32633.8 596.919   6
  -4   2   2 1273.97 56.7483   4
  -4   2   2 1279.34 68.3960   6
   4  -2   2 1252.87 64.2078   8
  -4  -2  -2 1378.20 79.5700   6
   4   2  -2 1243.47 70.6518   1
  -4   2   2 1225.20 55.1921   5
   4  -2   2 1275.18 68.3364   3
   4   2  -2 1258.90 75.8227   2
   4   2  -1 4373.51 107.421   4
  -4  -2  -1 4416.83 144.355   6
   4  -2   1 4303.31 151.546   1
   4   2  -1 4329.54 144.566   1
   4  -2   1 4262.44 138.070   3
  -4   2   1 4481.46 142.420   6
   4   2  -1 4315.24 147.199   2
  -4  -2  -1 4663.10 101.605   4
   4  -2   1 4492.37 135.842   8
  -4   2   1 4333.27 112.317   4
   4   2   0 1476.87 49.1772   4
   4  -2   0 1462.94 76.3500   8
   4   2   0 1480.28 80.7776   1
   4  -2   0 1541.81 79.0509   3
  -4   2   0 1606.15 81.7102   6
  -4  -2   0 1539.90 49.2077   4
  -4  -2   0 1463.62 73.7100   6
   4  -2   0 1460.17 80.1808   2
   4   2   0 1438.28 79.8794   2
   4  -2   0 1403.96 79.7841   1
  -4   2   0 1445.86 54.0053   4
  -4   2  -1 4367.10 148.814   6
   4   2   1 4269.66 149.371   1
   4  -2  -1 4486.51 146.089   8
  -4  -2   1 4125.10 144.310   5
   4  -2  -1 4179.82 141.921   1
  -4  -2   1 4178.86 127.245   6
   4   2   1 4224.45 143.969   2
   4  -2  -1 4167.74 141.238   2
   4   2   1 4363.73 98.7468   4
  -4   2  -1 4329.30 106.656   4
  -4   2  -2 1320.91 81.0538   6
  -4  -2   2 1351.19 60.3496   6
   4   2   2 1347.70 48.1408   4
  -4  -2   2 1354.06 78.2803   5
   4   2   2 1324.81 77.1255   2
   4  -2  -2 1145.84 69.1211   2
   4  -2  -2 1318.00 72.3713   1
   4  -2  -2 1298.98 78.9045   8
  -4   2  -2 1399.87 54.6713   4
  -4   2  -3 31788.0 568.138   4
  -4   2  -3 32885.2 637.841   6
   4   2   3 32143.0 556.891   4
  -4  -2   3 32067.8 557.811   6
  -4  -2   3 31805.7 618.728   5
   4  -2  -3 32246.1 609.609   2
   4  -2  -3 32225.5 595.090   1
   4  -2  -3 32869.1 633.419   8
  -4   2  -4 608.019 61.4319   6
  -4  -2   4 514.124 26.9906   6
   4   2   4 564.184 58.5589   1
  -4  -2   4 533.726 52.4924   5
   4  -2  -4 539.615 49.2303   2
   4  -2  -4 500.129 40.7105   1
   4   2   4 475.356 35.8854   4
   4  -2  -4 556.012 58.7748   8
  -4   2  -5 12696.8 329.547   6
   4   2   5 12802.7 324.172   1
  -4  -2   5 12424.0 306.038   5
   4  -2  -5 12665.7 267.511   1
   4  -2  -5 12600.8 300.407   2
   4   2   5 12452.8 271.775   4
   4  -2  -5 12188.2 324.730   8
  -4   2  -6 1394.70 95.6877   6
   4   2   6 1315.54 90.6098   1
  -4  -2   6 1459.33 87.3125   5
   4  -2  -6 1382.76 60.7328   1
   4   2   6 1441.80 74.4164   4
   4  -2  -6 1572.93 101.672   8
  -4   2  -7 497.586 60.3363   6
   4   2   7 454.156 55.6944   1
  -4  -2   7 488.391 54.4888   5
   4  -2  -7 577.333 35.1440   1
   4  -2  -7 413.557 56.1891   8
   4   2   7 475.267 46.2236   4
   4   2   8 92.4151 27.3749   4
   4  -2  -8 58.1736 26.6949   2
  -4   2  -8 41.2790 29.2161   6
   4   2   8 153.904 38.4686   1
  -4  -2   8 110.032 32.9234   5
   4  -2  -8 149.376 41.3293   8
   4   2   9 6113.24 219.072   1
  -4   2  -9 6028.74 230.323   6
  -4  -2   9 6030.41 212.172   5
   4   2   9 6062.44 200.881   4
   4  -2  -9 5766.67 203.310   2
   4  -2  -9 5847.97 229.574   8
   4   2  10 321.512 49.4912   4
   4   2  10 430.319 58.1873   1
   4  -2 -10 472.141 69.7272   8
   4  -2 -10 366.151 52.5318   2
  -4  -2  10 431.749 57.6436   5
  -4   2 -10 435.571 65.0726   6
  -4   2 -11 4475.77 206.126   6
   4   2  11 4751.99 196.160   1
  -4  -2  11 4509.00 191.705   5
   4   2  11 4699.29 190.554   4
   4  -2 -11 4232.05 182.018   2
   4  -2 -11 4425.60 208.404   8
   4   2  12 626.171 73.9421   4
   4   2  12 758.006 78.0760   1
  -4   2 -12 685.724 83.0519   6
  -4  -2  12 601.989 70.8153   5
   4  -2 -12 686.532 75.6974   2
   4  -2 -12 757.255 89.0758   8
   4   2  13 840.415 82.8226   1
  -4   2 -13 800.725 93.3527   6
   4  -2 -13 780.894 82.1890   2
  -4  -2  13 743.370 82.8509   5
   4   2  13 917.717 89.9813   4
   4   2  14 40.3053 32.4060   4
  -4   2 -14 59.8296 45.8167   6
   4  -2 -14 34.3213 36.1315   2
  -4  -2  14 75.1714 44.2824   5
  -4   2 -15 22.2359 36.5872   6
   4  -2 -15 64.6071 40.8715   2
   4   2  15 37.5915 32.7270   4
  -4  -2  15-12.0114 25.9927   5
   4   2  16 33.9958 38.9928   4
  -4   2 -16 169.020 57.2690   6
   4  -2 -16 83.3938 45.1799   2
  -4  -2  16 84.9643 37.4798   5
   4   2  17 158.933 55.2967   4
   4  -2 -17 183.007 48.7450   2
  -4  -2  17 324.810 66.7155   5
  -4  -3 -17-33.7172 42.5030   6
  -4   3  16 237.794 67.4833   4
   4   3 -16 193.644 59.6747   2
  -4  -3 -16 104.625 48.9791   6
   4  -3  16 175.750 52.8935   5
  -4   3  15 290.679 65.4876   4
  -4  -3 -15 59.3629 43.2254   6
   4   3 -15 148.753 51.6964   2
   4  -3  15 189.870 52.5543   5
  -4  -3 -14 1261.13 119.973   6
   4  -3  14 1426.07 125.138   5
   4   3 -14 1297.35 118.814   2
  -4   3  14 1292.60 122.361   4
   4  -3  13 543.509 68.4538   1
  -4   3  13 621.826 82.3697   4
  -4  -3 -13 506.446 78.6213   6
   4   3 -13 594.611 79.6514   2
   4  -3  13 642.572 83.8988   5
  -4  -3 -12 1128.06 108.537   6
   4  -3  12 1226.69 107.746   5
  -4   3  12 1172.76 107.130   4
   4  -3  12 1367.61 104.027   1
   4   3 -12 1222.82 108.829   2
  -4   3  11 39.0276 34.1414   4
   4  -3  11 120.691 41.5739   1
  -4  -3 -11 90.1665 44.6228   6
   4   3 -11 88.5184 40.6874   2
   4  -3  11 19.5557 26.8400   5
  -4   3  10 439.495 62.6155   4
   4  -3  10 470.873 60.8717   1
   4   3 -10 500.413 66.5403   2
  -4  -3 -10 498.784 71.5734   6
  -4   3  10 425.330 46.5419   5
   4  -3  10 489.457 66.0446   5
  -4  -3  -9 1664.33 118.701   6
   4   3  -9 1524.63 106.197   2
   4  -3   9 1559.17 105.575   1
   4  -3   9 1603.40 79.8064   3
  -4   3   9 1678.77 82.2535   5
   4  -3   9 1464.58 102.961   5
   4  -3   9 1582.88 77.0107   8
  -4   3   9 1597.40 105.963   4
   4   3  -8 10368.6 305.280   2
  -4  -3  -8 10809.3 325.729   6
   4   3  -8 11461.3 240.194   1
   4  -3   8 11050.6 259.041   3
  -4   3   8 11197.2 252.358   5
   4  -3   8 10478.0 300.943   5
  -4   3   8 10575.4 301.284   4
   4  -3   8 11396.1 255.251   8
   4  -3   8 10119.9 304.719   1
   4  -3   7 2965.20 106.434   8
  -4  -3  -7 3113.75 152.879   6
   4   3  -7 3075.26 104.337   1
   4  -3   7 2792.88 138.166   1
   4  -3   7 3046.54 113.435   3
  -4   3   7 3102.27 101.702   5
   4  -3   7 3013.04 134.818   5
  -4   3   7 2939.50 133.501   4
   4   3  -7 2977.61 140.325   2
   4   3  -6 7075.55 182.407   1
  -4  -3  -6 7124.52 235.236   6
   4  -3   6 6987.99 188.354   3
  -4   3   6 7306.05 165.529   5
   4  -3   6 6774.20 208.489   5
  -4   3   6 6675.96 206.562   4
   4  -3   6 7396.06 183.799   8
   4   3  -6 6899.05 219.974   2
   4  -3   6 6999.97 227.809   1
  -4  -3  -6 6673.10 128.902   8
   4   3  -5 383.170 22.7374   6
   4  -3   5 350.780 49.5036   1
  -4  -3  -5 457.494 55.3753   6
   4  -3   5 390.009 39.9616   3
  -4   3   5 354.214 26.8571   5
   4   3  -5 383.259 38.2295   1
  -4   3   5 311.558 39.3290   4
   4   3  -5 324.558 44.9520   2
   4  -3   5 357.747 42.3739   5
  -4  -3  -5 368.393 22.4703   8
   4  -3   5 371.102 37.9188   8
  -4   3   4 7.16835 16.1257   4
   4   3  -4 33.9746 27.1270   2
  -4  -3  -4-18.4675 25.4242   6
   4  -3   4 32.0427 19.6581   3
   4  -3   4 42.4705 29.3427   1
  -4   3   4 35.0319 10.7132   5
   4  -3   4 58.2305 19.8546   8
   4  -3   4 34.7217 18.8217   5
   4   3  -4 53.6977 22.4334   1
   4   3  -3 210.454 37.1549   2
  -4  -3  -3 176.895 36.4771   6
   4   3  -3 203.406 28.9420   4
   4  -3   3 193.526 29.8777   8
  -4   3   3 242.438 20.0720   5
   4  -3   3 198.928 30.9979   3
  -4   3   3 232.256 29.7146   4
   4  -3   3 260.873 32.7614   5
   4   3  -3 220.273 32.7818   1
  -4   3   2 6359.06 182.432   6
  -4  -3  -2 6321.91 191.757   6
  -4   3   2 6217.20 136.912   5
   4  -3   2 5880.67 176.404   3
   4   3  -2 6334.49 183.946   1
   4   3  -2 6409.48 188.945   2
   4  -3   2 5931.66 171.129   8
  -4   3   2 6052.66 162.358   4
   4   3  -2 6116.41 158.349   4
  -4  -3  -1 7264.29 198.901   6
   4  -3   1 6723.17 204.864   1
   4  -3   1 6857.50 194.701   3
   4   3  -1 6955.96 199.742   1
   4   3  -1 6825.33 197.791   2
   4  -3   1 7010.80 191.378   8
  -4   3   1 7036.29 170.890   4
  -4   3   1 6907.44 196.752   6
   4   3  -1 6694.50 163.069   4
  -4   3   0 11078.6 276.427   6
  -4  -3   0 10832.7 261.356   6
   4  -3   0 11088.7 271.427   3
   4   3   0 10962.8 278.836   1
   4   3   0 10916.4 269.520   2
   4  -3   0 11577.2 282.435   1
   4  -3   0 11106.8 271.597   8
  -4   3   0 11583.4 241.263   4
   4   3   0 11422.7 232.076   4
  -4   3  -1 7189.65 209.940   6
  -4  -3   1 6913.63 179.711   6
  -4  -3   1 6955.51 206.906   5
   4   3   1 6883.05 209.192   1
   4   3   1 7166.79 161.786   4
   4  -3  -1 7024.45 194.984   2
  -4   3  -1 6807.32 167.143   4
   4   3   1 7056.67 197.514   2
   4  -3  -1 6811.13 199.109   1
   4  -3  -1 7066.28 204.179   8
  -4   3  -2 5938.71 192.989   6
  -4  -3   2 6002.86 154.349   6
  -4  -3   2 6287.94 191.690   5
   4   3   2 6035.41 179.953   2
   4  -3  -2 5949.53 174.238   2
   4  -3  -2 6045.18 177.372   1
   4  -3  -2 5985.19 189.708   8
   4   3   2 5937.03 145.658   4
  -4   3  -2 5825.08 152.661   4
  -4  -3   3 302.573 26.7348   6
  -4   3  -3 279.561 44.0410   6
  -4   3  -3 286.710 32.0725   4
   4  -3  -3 348.708 44.6565   3
  -4  -3   3 273.572 41.1627   5
   4  -3  -3 264.303 34.3026   2
   4   3   3 301.515 29.2689   4
   4  -3  -3 313.603 36.9864   1
   4  -3  -3 295.976 45.2585   8
  -4   3  -4 15.8278 17.0086   4
   4   3   4 23.2452 15.8274   4
   4  -3  -4 2.05946 17.7382   2
   4   3   4 42.8977 28.3790   1
  -4   3  -4 0.08864 22.9105   6
   4  -3  -4 61.8039 27.9106   3
  -4  -3   4 28.1699 25.6259   5
   4  -3  -4 16.3240 16.7496   1
   4  -3  -4 33.3364 29.7987   8
   4  -3  -5 319.198 40.0716   2
   4  -3  -5 322.749 43.4558   3
   4  -3  -5 333.374 50.8517   8
  -4  -3   5 347.816 47.1257   5
   4  -3  -5 331.695 34.8871   1
  -4   3  -5 316.404 48.5218   6
   4   3   5 387.801 37.9280   4
   4   3   5 360.312 51.5060   1
  -4   3  -6 6769.44 229.889   6
   4   3   6 6799.48 223.317   1
  -4  -3   6 6487.46 211.878   5
   4  -3  -6 6673.83 173.502   1
   4   3   6 6729.45 189.743   4
   4  -3  -6 6548.38 228.222   8
  -4   3  -7 3145.73 153.659   6
   4   3   7 3268.51 149.668   1
  -4  -3   7 3228.54 144.122   5
   4   3   7 3067.13 125.040   4
   4  -3  -7 3165.37 156.533   8
  -4   3  -8 10127.9 312.156   6
   4   3   8 10489.8 303.947   1
  -4  -3   8 10696.0 301.045   5
   4  -3  -8 10101.9 277.069   2
   4   3   8 10398.3 276.547   4
   4  -3  -8 10454.5 319.340   8
  -4   3  -9 1405.18 108.497   6
   4   3   9 1498.54 103.827   1
  -4  -3   9 1354.58 98.6789   5
   4   3   9 1364.60 91.7771   4
   4  -3  -9 1383.52 91.0549   2
   4  -3  -9 1651.83 119.374   8
   4   3  10 429.593 56.2452   4
   4  -3 -10 352.641 51.3570   2
  -4   3 -10 373.211 61.1289   6
   4   3  10 588.035 68.4479   1
  -4  -3  10 418.577 62.1188   5
   4  -3 -10 378.299 63.2925   8
   4   3  11 23.7922 29.8470   4
  -4   3 -11 81.1383 37.2949   6
   4   3  11 82.8032 39.4408   1
   4  -3 -11 101.748 35.5952   2
  -4  -3  11 120.908 39.3386   5
   4  -3 -11 86.7189 43.4577   8
  -4   3 -12 1046.71 101.937   6
   4  -3 -12 1155.93 110.456   8
  -4  -3  12 1210.01 103.008   5
   4   3  12 1005.62 92.3124   4
   4  -3 -12 1069.60 92.5675   2
   4   3  12 1278.14 103.565   1
   4   3  13 494.648 69.7304   4
   4  -3 -13 553.863 82.2742   8
   4  -3 -13 598.776 71.2516   2
   4   3  13 721.634 79.6213   1
  -4  -3  13 586.617 77.1998   5
  -4   3 -13 640.999 84.4995   6
  -4   3 -14 1203.84 114.303   6
   4  -3 -14 1225.66 105.453   2
  -4  -3  14 1282.05 116.847   5
   4   3  14 1101.43 104.731   4
   4   3  15 137.308 46.0522   4
   4  -3 -15 107.610 43.2198   2
  -4   3 -15 162.684 52.8808   6
  -4  -3  15 178.682 47.8236   5
   4   3  16 190.295 58.4541   4
   4  -3 -16 154.603 47.1025   2
  -4   3 -16 135.890 50.5443   6
  -4  -3  16 184.011 53.5715   5
   4   3  17 78.1335 42.7679   4
  -4  -3  17 107.602 44.5937   5
  -4  -4 -17 280.959 70.0852   6
  -4   4  16 136.594 52.6108   4
  -4  -4 -16 52.3195 42.4338   6
   4  -4  16 3.77339 25.8775   5
  -4   4  15 40.5022 49.3669   4
   4   4 -15 32.2942 28.6795   2
  -4  -4 -15 19.6770 36.0961   6
   4  -4  15 15.2267 33.2219   5
  -4   4  14 207.085 58.1712   4
   4   4 -14 220.913 54.5701   2
  -4  -4 -14 82.0405 41.9020   6
   4  -4  14 71.4972 42.3292   5
  -4  -4 -13 959.452 104.485   6
   4  -4  13 945.973 101.267   5
   4  -4  13 1108.57 97.8099   1
  -4   4  13 1202.32 114.654   4
   4   4 -13 1023.17 103.669   2
  -4  -4 -12 963.087 101.575   6
   4  -4  12 839.902 90.9625   5
   4  -4  12 1081.28 94.7497   1
  -4   4  12 901.767 95.6997   4
   4   4 -12 969.114 100.195   2
  -4  -4 -11 2075.36 145.319   6
   4  -4  11 2187.92 137.237   5
   4  -4  11 2075.91 130.279   1
  -4   4  11 2085.15 137.706   4
   4   4 -11 2090.30 136.865   2
  -4  -4 -10 3664.23 188.200   6
   4  -4  10 3731.12 174.183   1
  -4   4  10 3668.76 177.126   4
   4   4 -10 3867.34 183.106   2
   4  -4  10 3973.41 181.177   5
  -4  -4  -9 1121.23 100.975   6
   4  -4   9 1219.14 94.9192   5
   4  -4   9 1012.76 88.0404   1
   4  -4   9 1180.43 72.6892   8
  -4   4   9 1054.99 91.2196   4
   4   4  -9 1075.29 91.1018   2
   4  -4   8 28.9808 27.8296   1
  -4   4   8-23.6321 33.3786   4
   4   4  -8 30.4328 30.3380   2
  -4  -4  -8 37.3206 37.4713   6
   4  -4   8 59.5149 30.4443   5
   4   4  -8 5.87594 13.7975   1
   4  -4   8 29.0022 21.6418   8
   4  -4   7 92.9928 32.0083   1
  -4   4   7 27.6218 21.7736   4
   4   4  -7 23.9444 17.6305   1
   4   4  -7 20.6274 25.4585   2
  -4  -4  -7 15.2266 29.5086   6
  -4   4   7 45.3946 13.7186   5
   4  -4   7 25.9493 21.3670   5
   4  -4   7 36.3837 20.4288   8
  -4  -4  -6 819.076 77.1296   6
   4   4  -6 627.525 62.5510   2
  -4   4   6 757.553 36.4834   5
   4  -4   6 688.512 60.9060   5
   4   4  -6 736.239 55.0276   1
   4  -4   6 639.363 65.7609   1
   4  -4   6 782.785 57.9392   8
  -4   4   6 689.259 63.2675   4
  -4  -4  -6 784.019 40.5526   8
   4  -4   5 6499.65 186.647   8
  -4   4   5 6441.13 129.972   5
   4  -4   5 6330.59 190.821   5
  -4  -4  -5 6218.54 218.287   6
   4   4  -5 6210.80 184.537   1
  -4   4   5 6057.09 193.357   4
   4  -4   5 5701.33 208.268   1
  -4  -4  -5 6595.91 153.895   8
   4   4  -5 6217.67 204.291   2
   4   4  -4 9802.27 255.113   4
   4  -4   4 9965.92 252.561   8
  -4  -4  -4 9888.24 285.180   6
  -4   4   4 10210.8 180.928   5
   4  -4   4 10104.8 249.888   5
   4   4  -4 10266.9 258.637   1
   4  -4   4 10155.3 286.258   1
   4   4  -4 10378.8 272.871   2
  -4   4   4 10110.7 258.921   4
  -4  -4  -3 13705.6 334.329   6
  -4   4   3 12877.8 221.733   5
  -4   4   3 12552.8 222.483   5
   4  -4   3 13512.5 289.753   5
   4   4  -3 13558.7 313.211   1
  -4   4   3 13715.9 303.040   4
   4   4  -3 13483.2 318.894   2
   4  -4   3 13433.3 305.987   8
   4   4  -3 13018.3 296.770   4
  -4  -4  -2 8289.89 234.902   6
   4   4  -2 8192.16 208.480   4
   4  -4   2 8435.66 225.795   8
  -4   4   2 8285.14 156.036   5
  -4   4   2 8312.14 154.586   5
   4   4  -2 8170.70 230.873   1
   4  -4   2 8364.02 198.549   5
   4   4  -2 8556.86 231.290   2
  -4   4   2 8517.45 214.632   4
  -4  -4  -1 1532.27 86.0787   6
  -4   4   1 1653.38 91.4932   6
   4   4  -1 1529.87 84.5982   2
   4  -4   1 1513.92 84.6568   8
  -4   4   1 1613.75 77.6069   4
   4   4  -1 1545.46 72.5824   4
   4   4   0 43.1378 23.4152   2
  -4   4   0 50.5689 20.7444   4
  -4   4   0 56.2362 27.2950   6
   4   4   0 40.1574 15.1362   4
  -4  -4   0 49.2206 21.9805   6
  -4  -4   0 87.7086 27.1559   5
   4  -4   0 43.7311 26.4440   8
  -4   4  -1 1834.56 99.9704   6
  -4  -4   1 1701.28 80.8151   6
  -4  -4   1 1974.40 103.924   5
   4  -4  -1 1787.04 97.9756   8
   4  -4  -1 1812.19 88.2378   2
   4   4   1 1784.34 88.9449   2
   4   4   1 1749.81 75.7532   4
  -4   4  -1 1777.92 81.1277   4
  -4   4  -2 8415.42 249.187   6
  -4  -4   2 8929.64 249.589   5
   4   4   2 8767.59 229.292   2
   4  -4  -2 8494.17 222.599   2
   4  -4  -2 8610.62 235.166   1
   4   4   2 8465.80 205.895   4
   4  -4  -2 8767.62 250.404   8
  -4   4  -2 8773.43 215.546   4
  -4   4  -3 13908.1 351.452   6
   4   4   3 13480.3 296.557   4
   4  -4  -3 14081.8 335.530   3
  -4  -4   3 13654.1 340.886   5
   4  -4  -3 13786.3 320.810   1
   4  -4  -3 14011.3 312.182   2
   4  -4  -3 14150.8 352.166   8
  -4   4  -3 13836.5 307.867   4
  -4   4  -4 10538.9 296.163   6
   4   4   4 10247.2 245.785   4
   4  -4  -4 10420.1 278.353   3
  -4  -4   4 10397.9 284.155   5
   4   4   4 10712.2 293.621   1
   4  -4  -4 10144.8 256.994   1
   4  -4  -4 10059.8 252.054   2
   4  -4  -4 10622.0 297.862   8
  -4   4  -4 10133.6 254.811   4
  -4   4  -5 6307.52 189.285   4
   4  -4  -5 5959.94 200.208   3
   4   4   5 6182.13 214.227   1
  -4  -4   5 5905.54 205.752   5
   4  -4  -5 6552.90 224.147   8
   4  -4  -5 6281.57 181.244   1
   4  -4  -5 6104.47 182.132   2
  -4   4  -5 6078.47 217.169   6
   4   4   5 6172.68 181.021   4
  -4   4  -6 795.167 65.0583   4
  -4   4  -6 836.353 78.8538   6
   4  -4  -6 805.346 70.2315   3
   4   4   6 720.598 70.5725   1
  -4  -4   6 810.814 73.3950   5
   4  -4  -6 692.470 57.3044   2
   4   4   6 742.018 60.0696   4
   4  -4  -6 767.821 76.8654   8
   4   4   7 20.5497 23.8603   1
   4   4   7 16.2946 21.0720   4
  -4   4  -7 38.1932 33.5625   6
   4  -4  -7 56.4464 33.6466   8
  -4  -4   7 30.8879 30.6818   5
   4   4   8-7.95397 23.5274   4
  -4   4  -8 63.9879 38.5810   6
  -4  -4   8 1.18564 27.9200   5
   4  -4  -8 3.00993 32.7453   8
   4   4   8 17.3215 26.7674   1
  -4   4  -9 1144.17 99.5892   6
   4   4   9 1200.59 96.0832   1
  -4  -4   9 1257.46 99.0011   5
   4  -4  -9 1161.10 82.2890   2
   4   4   9 1211.23 89.0129   4
   4  -4  -9 1139.32 101.743   8
  -4   4 -10 3721.63 186.643   6
  -4  -4  10 3650.82 179.043   5
   4  -4 -10 3553.82 186.542   8
   4   4  10 3653.90 175.261   1
   4  -4 -10 4004.73 162.348   2
   4   4  10 3826.09 169.328   4
  -4   4 -11 1974.86 137.717   6
   4   4  11 2055.37 131.327   1
  -4  -4  11 2190.26 138.378   5
   4  -4 -11 1846.22 137.347   8
   4  -4 -11 2167.17 121.030   2
   4   4  11 1919.90 123.999   4
   4  -4 -12 898.585 101.591   8
  -4   4 -12 982.150 101.476   6
  -4  -4  12 994.013 97.3190   5
   4   4  12 932.499 90.3388   1
   4   4  12 832.714 87.0560   4
   4  -4 -12 994.945 86.0763   2
  -4   4 -13 1037.48 105.004   6
   4   4  13 1110.72 100.104   1
  -4  -4  13 1102.92 105.573   5
   4   4  13 938.753 94.2063   4
   4  -4 -13 1094.21 93.9251   2
   4  -4 -13 978.618 107.188   8
   4   4  14 106.422 45.3908   4
   4  -4 -14 111.682 54.2775   8
  -4   4 -14 121.271 47.3844   6
  -4  -4  14 130.635 40.6923   5
   4   4  15 42.6185 42.8119   4
  -4   4 -15 41.9963 37.7580   6
  -4  -4  15 56.1722 42.5755   5
   4  -4 -15 57.1567 40.5084   8
   4   4  16 29.8095 35.7500   4
  -4  -4  16 129.272 50.3197   5
   4   4  17 236.671 62.4170   4
  -4  -5 -16 276.381 65.1184   6
  -4   5  15 424.982 83.9302   4
   4   5 -15 405.459 74.5743   2
  -4  -5 -15 339.621 67.9470   6
   4  -5  15 551.305 85.7969   5
  -4   5  14 636.313 90.1363   4
   4   5 -14 767.687 96.1671   2
  -4  -5 -14 546.574 85.4412   6
   4  -5  14 790.182 98.8011   5
  -4   5  13 554.421 81.5653   4
  -4  -5 -13 506.702 85.5216   6
   4   5 -13 542.097 81.6590   2
   4  -5  13 613.866 75.5716   1
   4  -5  13 548.956 81.1816   5
   4  -5  12 186.053 42.2057   1
  -4   5  12 109.813 40.5753   4
   4   5 -12 201.755 54.7741   2
  -4  -5 -12 190.805 58.2040   6
   4  -5  12 145.768 43.1564   5
  -4   5  11 79.8713 37.4012   4
   4   5 -11-0.13980 27.7303   2
  -4  -5 -11 33.2900 38.2217   6
   4  -5  11-7.09853 33.0993   5
   4  -5  11 29.2446 34.3304   1
  -4   5  10 355.327 59.9877   4
   4   5 -10 318.152 56.9035   2
  -4  -5 -10 275.331 60.6126   6
   4  -5  10 237.727 40.2592   3
   4  -5  10 251.295 51.0416   5
   4  -5  10 318.346 55.2101   1
  -4  -5  -9 708.164 83.3188   6
   4  -5   9 843.593 68.8251   3
   4  -5   9 730.053 74.4313   5
   4  -5   9 884.349 83.5958   1
   4  -5   9 856.201 68.6543   8
  -4   5   9 787.416 80.9199   4
   4   5  -9 822.148 81.6726   2
  -4  -5  -8 5174.87 217.233   6
   4  -5   8 5012.83 174.753   3
   4  -5   8 4588.28 183.635   5
   4  -5   8 4607.01 196.295   1
   4  -5   8 5133.28 176.776   8
   4   5  -8 4745.55 194.599   2
  -4   5   8 4748.63 195.357   4
  -4  -5  -7 7521.56 258.450   6
   4  -5   7 6573.10 208.532   3
   4  -5   7 6663.24 218.547   5
   4  -5   7 6663.31 238.076   1
   4  -5   7 7159.06 214.142   8
  -4   5   7 6427.98 226.859   4
   4   5  -7 6892.95 232.703   2
  -4  -5  -6 5178.28 207.698   6
   4  -5   6 5099.35 176.051   3
   4  -5   6 4977.24 175.755   5
  -4   5   6 5352.93 192.087   4
   4  -5   6 4948.06 198.746   1
   4  -5   6 5185.75 176.806   8
   4   5  -6 4837.97 185.953   2
  -4  -5  -6 5430.47 147.164   8
   4   5  -5 2675.52 126.645   4
   4  -5   5 2865.14 124.092   8
   4  -5   5 2704.20 121.599   3
   4  -5   5 2771.75 118.094   5
   4  -5   5 2667.85 137.825   1
   4   5  -5 2693.67 128.342   2
  -4  -5  -5 2853.39 101.265   8
  -4   5   5 2498.88 122.903   4
  -4  -5  -5 2762.05 142.430   6
  -4   5   4 279.814 41.3686   4
   4   5  -4 354.724 45.7986   2
   4   5  -4 285.545 41.8281   4
  -4  -5  -4 256.589 43.7634   6
   4  -5   4 278.950 40.4695   3
   4  -5   4 254.803 34.9199   5
  -4  -5  -4 315.466 34.8719   8
   4  -5   4 248.906 44.1249   1
   4  -5   4 321.196 43.6670   8
  -4  -5  -3 684.775 65.6648   6
   4  -5   3 641.719 59.2579   3
   4  -5   3 713.980 51.0610   5
  -4   5   3 703.922 59.6124   4
   4  -5   3 700.796 67.5374   1
   4   5  -3 707.080 61.2831   2
   4  -5   3 694.617 61.4002   8
   4   5  -3 659.249 57.1954   4
  -4  -5  -2 5582.87 192.465   6
   4  -5   2 5869.28 190.577   3
  -4   5   2 6234.53 186.412   4
   4  -5   2 6089.74 157.730   5
   4  -5   2 5921.67 193.201   8
   4  -5   2 5918.33 205.858   1
   4   5  -2 5780.50 186.258   2
   4   5  -2 5826.99 178.454   4
  -4  -5  -1 10641.3 278.891   6
  -4  -5  -1 10548.1 292.398   5
   4  -5   1 10804.1 282.807   3
  -4   5   1 11043.4 194.886   5
   4  -5   1 10503.8 294.642   1
   4   5  -1 10975.7 275.321   2
   4  -5   1 10738.4 287.001   8
  -4   5   1 10705.1 269.035   4
   4   5  -1 10591.5 261.611   4
  -4   5   0 6486.11 213.636   6
  -4  -5   0 6494.21 195.469   6
  -4  -5   0 6161.16 209.471   5
   4  -5   0 6815.55 207.820   3
  -4   5   0 6764.69 192.742   4
   4   5   0 6800.88 217.409   1
   4  -5   0 6438.83 211.867   1
   4   5   0 6556.08 193.517   2
   4  -5   0 6580.14 211.090   8
   4   5   0 6262.77 182.917   4
  -4   5  -1 11068.8 300.793   6
  -4  -5   1 11181.4 299.919   5
   4  -5  -1 11238.5 290.073   3
   4   5   1 10742.6 299.078   1
   4   5   1 10797.1 268.131   2
   4  -5  -1 10869.1 296.337   8
  -4   5  -1 10964.5 268.579   4
   4   5   1 10675.1 259.370   4
  -4   5  -2 5999.81 208.435   6
   4  -5  -2 6291.95 211.388   8
  -4  -5   2 6191.74 207.361   5
   4  -5  -2 5831.61 195.956   3
   4   5   2 6030.65 209.997   1
   4   5   2 6052.23 181.102   2
   4   5   2 5948.50 175.154   4
  -4   5  -2 5778.06 179.279   4
  -4   5  -3 759.840 72.2004   6
  -4  -5   3 600.053 64.4444   5
   4  -5  -3 727.149 65.4450   3
   4   5   3 575.418 64.0615   1
   4  -5  -3 709.238 53.9245   2
   4  -5  -3 736.043 71.9066   8
   4   5   3 637.944 52.8457   4
  -4   5  -3 707.925 56.9189   4
   4  -5  -4 217.593 31.4093   2
   4   5   4 238.216 34.5163   4
  -4   5  -4 201.388 40.7569   6
  -4   5  -4 206.250 35.2368   4
   4   5   4 226.110 43.1777   1
   4  -5  -4 211.217 38.5314   3
  -4  -5   4 305.200 48.5245   5
   4  -5  -4 206.407 45.8115   8
   4  -5  -5 2734.67 129.934   3
  -4  -5   5 2642.53 133.630   5
   4   5   5 2756.90 140.893   1
  -4   5  -5 2637.80 140.275   6
   4  -5  -5 2637.41 108.236   2
   4  -5  -5 2522.23 139.243   8
   4   5   5 2519.63 114.969   4
  -4   5  -5 2588.80 120.246   4
  -4   5  -6 5098.67 183.650   4
   4  -5  -6 4917.70 187.106   3
  -4   5  -6 4879.63 202.921   6
  -4  -5   6 5199.32 198.869   5
   4   5   6 5272.32 203.609   1
   4  -5  -6 5093.22 163.129   2
   4   5   6 4947.95 174.102   4
   4  -5  -6 4950.02 206.342   8
  -4   5  -7 6756.49 226.306   4
   4  -5  -7 6741.93 227.884   3
   4   5   7 6739.18 242.577   1
  -4  -5   7 7237.96 247.313   5
   4  -5  -7 7080.09 257.997   8
   4   5   7 6658.89 217.544   4
  -4   5  -7 7064.33 253.656   6
  -4   5  -8 4870.29 209.758   6
   4  -5  -8 4819.65 188.203   3
   4   5   8 4543.28 195.949   1
  -4  -5   8 4599.18 196.968   5
   4   5   8 4703.04 182.488   4
   4  -5  -8 4871.73 212.815   8
   4   5   9 845.774 84.1288   1
  -4  -5   9 883.586 87.1013   5
   4  -5  -9 1058.48 76.6417   2
   4   5   9 841.862 77.7757   4
  -4   5  -9 941.968 94.1271   6
   4  -5  -9 984.294 99.0207   8
   4   5  10 227.665 47.5554   4
   4  -5 -10 310.539 45.9988   2
  -4   5 -10 237.763 51.7994   6
  -4  -5  10 282.367 53.6369   5
   4   5  10 232.365 50.4824   1
   4  -5 -10 199.765 79.9598   8
   4   5  11 55.7057 32.2415   4
  -4   5 -11 31.0443 32.8938   6
  -4  -5  11 6.00889 30.0377   5
   4   5  11 48.0081 30.0749   1
   4  -5 -11 34.3869 30.7825   8
   4   5  12 205.510 53.1485   4
  -4   5 -12 114.105 46.5492   6
   4   5  12 132.480 40.3003   1
  -4  -5  12 195.698 52.9881   5
   4  -5 -12 227.699 60.2358   8
   4   5  13 424.205 68.4122   4
  -4   5 -13 552.860 80.5666   6
   4   5  13 478.635 72.5312   1
  -4  -5  13 429.193 70.5069   5
   4  -5 -13 657.247 92.8060   8
  -4   5 -14 682.061 91.3366   6
  -4  -5  14 639.719 87.4730   5
   4   5  14 749.020 91.9608   4
   4  -5 -14 699.110 96.5814   8
   4   5  15 351.184 67.7120   4
   4  -5 -15 445.182 82.1428   8
  -4   5 -15 455.084 80.6723   6
  -4  -5  15 523.630 82.3189   5
   4   5  16 176.915 55.8069   4
   4  -5 -16 243.831 65.6966   8
  -4   6  15 101.460 55.8538   4
  -4  -6 -15 2.03421 31.8836   6
   4  -6  15 16.0207 33.3978   5
  -4   6  14 24.3959 41.4217   4
   4   6 -14 133.968 52.5726   2
  -4  -6 -14 28.1486 33.2423   6
   4  -6  14 48.7052 41.1425   5
  -4   6  13 145.723 52.1723   4
   4   6 -13 62.6479 35.8130   2
  -4  -6 -13 73.2269 37.3818   6
   4  -6  13 86.8489 39.2026   5
   4  -6  13 96.3204 40.5730   1
  -4   6  12 566.564 81.3684   4
   4   6 -12 542.445 77.2743   2
  -4  -6 -12 432.091 77.0160   6
   4  -6  12 699.025 86.5841   5
   4  -6  12 568.923 74.0253   1
  -4   6  11 660.100 83.8250   4
  -4  -6 -11 819.576 94.4741   6
   4   6 -11 733.491 86.6248   2
   4  -6  11 732.471 84.0060   5
   4  -6  11 715.729 82.2293   1
  -4  -6 -10 1136.54 109.634   6
   4  -6  10 1269.76 89.8871   3
   4  -6  10 1023.27 93.1044   5
   4  -6  10 1049.80 96.6687   1
  -4   6  10 1225.96 107.800   4
   4   6 -10 1067.85 97.8473   2
  -4   6   9 393.987 62.7682   4
   4   6  -9 349.235 57.9593   2
  -4  -6  -9 406.395 72.0166   6
   4  -6   9 364.014 51.4055   3
   4  -6   9 355.450 53.1560   5
   4  -6   9 416.782 63.0793   1
   4  -6   9 401.806 53.0538   8
  -4  -6  -8 1062.19 99.5992   6
   4  -6   8 1122.45 84.7448   3
   4  -6   8 1111.78 87.5285   5
   4  -6   8 1079.12 95.0517   1
   4  -6   8 1027.91 81.6508   8
  -4   6   8 994.016 90.4150   4
   4   6  -8 1105.16 92.1996   2
  -4   6   7 168.658 40.6051   4
   4   6  -7 223.320 44.8958   2
  -4  -6  -7 271.816 55.4426   6
   4  -6   7 265.418 45.4440   3
   4  -6   7 311.657 47.8051   5
   4  -6   7 357.119 59.9738   1
   4  -6   7 257.467 45.0203   8
   4   6  -6 2234.55 125.816   4
  -4  -6  -6 2171.20 133.189   6
   4  -6   6 2297.73 119.958   3
   4  -6   6 2299.20 114.918   5
   4  -6   6 2148.98 130.996   1
   4  -6   6 2228.24 118.773   8
   4   6  -6 2162.92 120.441   2
  -4  -6  -6 2516.47 103.030   8
  -4   6   6 2084.77 122.717   4
  -4  -6  -5 2290.30 134.813   6
   4  -6   5 2528.94 124.955   3
   4  -6   5 2685.77 117.021   5
   4  -6   5 2359.32 135.002   1
   4   6  -5 2538.91 127.236   2
   4  -6   5 2520.30 127.115   8
  -4   6   5 2294.24 124.228   4
  -4  -6  -5 2925.93 113.502   8
   4   6  -5 2479.93 128.213   4
  -4  -6  -4 7988.60 260.273   6
   4  -6   4 8016.43 244.509   3
   4  -6   4 8303.73 219.046   5
   4  -6   4 8513.52 251.404   8
   4  -6   4 7574.00 259.084   1
  -4   6   4 7999.87 245.587   4
   4   6  -4 7495.45 235.781   2
  -4  -6  -4 8340.49 221.084   8
   4   6  -4 7724.98 240.407   4
  -4  -6  -3 2593.69 133.056   6
   4  -6   3 2458.47 123.206   3
   4  -6   3 2720.55 103.066   5
   4  -6   3 2394.24 132.720   1
   4   6  -3 2577.67 120.282   2
   4  -6   3 2222.72 120.606   8
  -4   6   3 2452.65 120.529   4
   4   6  -3 2573.22 122.282   4
   4  -6   2 3662.71 151.898   3
   4  -6   2 3881.38 118.084   5
   4  -6   2 3639.95 163.450   1
   4   6  -2 3716.60 144.929   2
   4  -6   2 3634.33 155.671   8
  -4   6   2 3524.25 144.962   4
   4   6  -2 3439.65 141.773   4
  -4  -6  -1 1807.09 107.785   5
   4  -6   1 1729.70 101.688   3
   4  -6   1 1764.26 67.6508   5
   4  -6   1 1655.40 107.088   1
   4   6  -1 1816.54 94.7082   2
   4  -6   1 1684.39 104.887   8
  -4   6   1 1663.05 95.4251   4
   4   6  -1 1697.06 93.3648   4
   4   6   0 57.1659 23.4245   2
  -4   6   0 87.0862 29.7435   4
   4   6   0 67.4875 25.3716   4
   4  -6   0 46.5514 27.1938   3
  -4  -6   0 3.37288 25.4632   5
   4  -6   0 69.7666 29.0820   1
   4  -6   0 94.4502 34.4450   8
  -4   6  -1 1655.27 107.880   6
   4  -6  -1 1514.58 103.498   8
  -4  -6   1 1637.90 103.878   5
   4  -6  -1 1705.19 101.275   3
   4  -6  -1 1526.40 99.4674   1
   4   6   1 1827.41 91.2899   2
   4   6   1 1814.49 94.1213   4
  -4   6  -1 1751.56 96.6064   4
  -4   6  -2 3347.72 157.576   6
  -4  -6   2 3498.14 154.862   5
   4  -6  -2 3394.87 147.585   3
   4  -6  -2 3154.01 145.078   1
   4   6   2 3248.10 155.367   1
   4   6   2 3511.14 130.197   2
   4  -6  -2 3476.29 158.833   8
   4   6   2 3381.06 135.080   4
  -4   6  -2 3288.80 138.069   4
  -4   6  -3 2466.60 134.073   6
  -4  -6   3 2365.89 127.689   5
   4  -6  -3 2327.86 122.242   3
   4  -6  -3 2387.97 121.588   1
   4   6   3 2494.23 135.264   1
   4  -6  -3 2531.77 137.058   8
   4   6   3 2281.80 110.393   4
  -4   6  -3 2274.69 115.095   4
  -4  -6   3 2532.95 74.3915   7
   4  -6  -4 7698.33 245.914   3
  -4  -6   4 7386.77 249.666   5
   4   6   4 8401.33 270.365   1
   4  -6  -4 8138.37 210.094   2
   4   6   4 7652.19 228.554   4
   4  -6  -4 7971.06 267.332   8
  -4   6  -4 8020.83 266.729   6
  -4   6  -4 7591.13 236.126   4
  -4   6  -5 2336.85 137.931   6
   4  -6  -5 2497.42 130.414   3
  -4  -6   5 2429.97 134.508   5
   4   6   5 2405.10 138.260   1
   4  -6  -5 2651.00 107.326   2
   4  -6  -5 2778.08 152.576   8
   4   6   5 2332.78 118.401   4
  -4   6  -5 2546.46 127.805   4
  -4   6  -6 2058.81 130.886   6
   4  -6  -6 2082.92 119.964   3
  -4  -6   6 2071.89 126.264   5
   4   6   6 2110.99 130.831   1
   4   6   6 2000.15 111.188   4
   4  -6  -6 1972.70 93.1433   2
   4  -6  -6 1998.88 132.488   8
  -4   6  -6 2057.28 118.156   4
  -4   6  -7 185.683 47.2584   6
  -4   6  -7 216.633 45.7847   4
   4   6   7 271.427 44.9362   4
   4  -6  -7 364.283 55.9434   3
  -4  -6   7 296.204 54.1850   5
   4  -6  -7 355.350 41.0592   2
   4   6   7 319.370 55.1706   1
   4  -6  -7 226.993 50.8708   8
  -4   6  -8 1135.32 93.2926   4
  -4   6  -8 940.266 95.3056   6
   4  -6  -8 1128.75 90.0658   3
   4   6   8 1256.75 103.455   1
  -4  -6   8 1041.54 94.7181   5
   4   6   8 930.249 81.6357   4
   4  -6  -8 834.418 93.1106   8
   4   6   9 366.071 57.7793   4
  -4   6  -9 337.726 61.0940   6
   4   6   9 346.782 62.6198   1
   4  -6  -9 305.075 53.9121   3
  -4  -6   9 281.322 54.8132   5
   4  -6  -9 297.791 63.2189   8
  -4   6 -10 920.100 98.3616   6
   4   6  10 945.034 94.5352   1
  -4  -6  10 1145.13 107.317   5
   4   6  10 1113.74 95.9924   4
   4  -6 -10 1316.43 116.589   8
   4   6  11 805.773 89.6450   1
  -4   6 -11 745.544 89.0400   6
  -4  -6  11 803.347 93.3617   5
   4   6  11 728.416 84.1421   4
   4  -6 -11 673.210 89.6959   8
   4   6  12 527.729 76.0590   4
  -4   6 -12 567.051 81.6572   6
   4  -6 -12 645.839 91.8421   8
  -4  -6  12 519.946 78.1240   5
   4   6  12 585.006 78.6088   1
  -4   6 -13 151.025 52.7533   6
   4   6  13 188.795 52.0824   1
  -4  -6  13 169.605 53.3198   5
   4   6  13 242.409 58.0318   4
   4  -6 -13 209.588 58.4325   8
   4   6  14 72.0356 47.5791   4
  -4   6 -14 53.8278 36.9115   6
  -4  -6  14 57.3236 40.6969   5
   4  -6 -14 10.9812 36.1384   8
   4   6  15 17.3743 29.9905   4
   4  -6 -15-48.4460 42.3342   8
   4   6  16 149.799 53.9432   4
   4  -6 -16 153.726 59.9065   8
  -4   7  14 40.1355 42.8173   4
  -4  -7 -14 38.2521 49.3515   7
   4   7 -14 59.0233 36.6723   2
   4  -7  14 31.0217 35.1191   5
  -4  -7 -13 263.002 66.7012   7
  -4   7  13 395.162 74.6942   4
   4   7 -13 359.279 66.5267   2
  -4  -7 -13 399.950 77.3876   6
   4  -7  13 309.691 62.8876   1
   4  -7  13 337.562 66.4396   5
  -4  -7 -12 160.626 55.3094   7
  -4   7  12 93.0118 42.9950   4
   4   7 -12 237.762 59.0502   2
  -4  -7 -12 218.607 59.4311   6
   4  -7  12 168.916 49.9365   1
   4  -7  12 108.352 43.8780   5
  -4   7  11 51.1173 42.6554   4
   4   7 -11 66.6453 35.1672   2
  -4  -7 -11 14.6849 40.7438   6
   4  -7  11 13.9574 27.3114   3
   4  -7  11 11.2257 30.8475   5
   4  -7  11 37.3438 32.6140   1
  -4   7  10 105.749 40.9326   4
   4   7 -10 107.173 41.8700   2
  -4  -7 -10 232.616 63.2103   6
   4  -7  10 143.374 38.1704   3
   4  -7  10 39.1155 26.9943   5
   4  -7  10 80.8105 37.4722   1
   4  -7  10 178.347 46.0019   8
  -4  -7  -9 1703.27 134.149   6
   4  -7   9 1601.67 108.518   3
   4  -7   9 1666.04 116.574   5
   4  -7   9 1579.55 120.710   1
   4   7  -9 1706.50 121.693   2
   4  -7   9 1976.57 122.423   8
  -4   7   9 1499.16 120.380   4
  -4   7   8 498.004 68.9947   4
   4   7  -8 377.814 60.5395   2
  -4  -7  -8 403.186 70.6520   6
   4  -7   8 531.651 62.9926   3
   4  -7   8 470.599 60.4591   5
   4  -7   8 421.292 64.3033   1
   4  -7   8 474.410 61.0911   8
   4   7  -7 2520.60 146.677   4
  -4  -7  -7 2716.97 160.115   6
   4  -7   7 2524.58 135.536   3
   4  -7   7 2843.58 137.470   5
   4  -7   7 2583.32 150.835   1
   4  -7   7 2694.61 143.559   8
   4   7  -7 2696.70 143.743   2
  -4   7   7 2471.74 144.601   4
  -4   7   6-4.65617 32.2305   4
   4  -7   6 13.6298 27.8581   8
   4   7  -6 17.7124 23.2957   2
   4   7  -6 34.4705 31.5041   4
  -4  -7  -6 37.2610 31.3710   6
   4  -7   6 0.52270 27.9966   3
   4  -7   6 44.3875 25.4392   5
   4  -7   6 58.9226 31.1613   1
  -4  -7  -6 33.5583 26.6710   8
   4  -7   5 3677.93 162.916   3
   4  -7   5 3890.14 147.068   5
   4  -7   5 3819.18 181.836   1
   4   7  -5 3472.48 154.950   2
  -4  -7  -5 3772.00 147.034   8
   4  -7   5 3795.55 168.229   8
  -4   7   5 3644.35 166.709   4
   4   7  -5 3433.57 162.613   4
  -4   7   4 232.944 47.3308   4
   4   7  -4 316.084 45.3931   2
   4   7  -4 245.721 46.3019   4
   4  -7   4 381.291 54.6126   3
   4  -7   4 346.242 40.6481   5
   4  -7   4 304.922 57.8173   1
  -4  -7  -4 357.793 46.5915   8
   4  -7   4 266.911 46.2657   8
   4  -7   3 933.897 81.2927   3
   4  -7   3 1049.25 63.9163   5
   4  -7   3 1059.75 92.5549   1
   4   7  -3 1131.61 80.1950   2
   4  -7   3 1022.18 86.3410   8
  -4   7   3 926.649 79.5261   4
   4   7  -3 960.899 79.5877   4
  -4   7   2 74.4216 33.8683   4
   4   7  -2 143.970 31.9913   2
   4   7  -2 157.102 38.1253   4
  -4  -7  -2 156.749 41.6846   5
   4  -7   2 102.398 31.8012   3
   4  -7   2 101.858 33.9345   1
   4  -7   2 156.181 24.8366   5
   4  -7   2 92.4899 33.5927   8
  -4  -7  -1 6553.42 230.482   5
   4  -7   1 6252.13 222.290   3
   4  -7   1 6657.22 239.329   1
   4   7  -1 7132.21 208.993   2
   4  -7   1 6810.75 237.008   8
  -4   7   1 6660.47 221.419   4
   4   7  -1 6300.93 212.223   4
  -4  -7   0 779.291 74.8068   5
   4  -7   0 727.727 70.8346   3
   4  -7   0 696.146 74.3200   1
   4   7   0 919.116 65.8854   2
  -4   7   0 839.623 73.3204   4
   4  -7   0 615.820 70.8404   8
   4   7   0 697.723 65.1205   4
  -4   7  -1 6099.29 231.684   6
   4   7   1 6030.76 205.788   4
  -4  -7   1 6396.17 226.338   5
   4  -7  -1 6340.99 221.421   3
   4  -7  -1 6261.47 228.153   1
   4   7   1 6566.47 192.491   2
   4  -7  -1 6720.31 239.542   8
  -4   7  -1 6278.27 214.470   4
  -4  -7   1 6620.39 174.638   7
   4   7   2 156.282 29.7637   2
  -4   7  -2 142.981 37.4214   4
  -4   7  -2 114.441 41.9005   6
   4  -7  -2 90.5781 31.4923   3
   4  -7  -2 159.211 40.4431   1
  -4  -7   2 133.443 38.9574   5
   4   7   2 92.5975 30.6138   4
   4  -7  -2 105.147 40.4866   8
  -4   7  -3 1040.27 92.3208   6
   4  -7  -3 882.098 87.4576   8
  -4  -7   3 900.149 82.2246   5
   4  -7  -3 868.120 79.1576   3
   4   7   3 818.025 71.6759   4
  -4   7  -3 976.649 79.6285   4
   4  -7  -4 348.836 59.6406   8
   4   7   4 377.912 50.2295   4
  -4   7  -4 363.288 59.6346   6
   4   7   4 357.984 58.7748   1
  -4   7  -4 267.347 46.4904   4
   4  -7  -4 311.238 49.6462   3
  -4  -7   4 399.438 57.8678   5
  -4   7  -5 3775.47 184.431   6
   4  -7  -5 3634.68 166.208   3
  -4  -7   5 3630.42 173.207   5
   4   7   5 3373.81 174.072   1
   4  -7  -5 3456.91 178.876   8
   4   7   5 3662.40 159.173   4
  -4   7  -5 3760.98 167.366   4
   4   7   6 2.18746 26.6359   4
  -4   7  -6 5.98368 26.0017   6
   4  -7  -6 21.1599 27.5128   3
  -4  -7   6 12.6947 29.1741   5
   4   7   6 48.1547 34.3091   1
  -4   7  -6-7.14178 28.5490   4
   4  -7  -6 20.1781 35.1365   8
   4  -7  -7 2287.30 152.200   8
  -4   7  -7 2628.53 156.271   6
   4  -7  -7 2660.91 142.324   3
  -4  -7   7 2466.28 147.129   5
   4   7   7 2589.64 154.127   1
   4   7   7 2395.94 134.322   4
  -4   7  -7 2517.17 142.241   4
   4   7   8 587.005 68.8597   4
  -4   7  -8 501.084 72.3477   6
  -4   7  -8 645.428 76.7898   4
   4  -7  -8 495.002 65.9001   3
  -4  -7   8 544.856 74.8120   5
   4  -7  -8 433.508 73.5236   8
   4   7   8 518.969 73.3906   1
  -4   7  -9 1518.51 123.655   6
   4  -7  -9 1520.47 112.334   3
   4   7   9 1582.95 124.159   1
  -4  -7   9 1450.34 118.264   5
   4   7   9 1441.99 111.558   4
   4  -7  -9 1460.25 127.162   8
  -4   7 -10 92.7672 46.5193   6
   4   7  10 66.4607 35.4384   4
   4   7  10 194.820 50.7064   1
   4  -7 -10 187.873 49.2756   3
  -4  -7  10 72.6626 34.6307   5
   4  -7 -10 147.534 52.6761   8
   4   7  11 7.02814 28.9995   4
   4   7  11 19.2736 32.8686   1
  -4   7 -11-9.50167 35.5142   6
  -4  -7  11 14.9582 30.6608   5
   4  -7 -11 48.0695 37.6543   8
   4   7  12 150.949 50.4208   4
  -4   7 -12 53.1663 41.4366   6
  -4  -7  12 69.5059 42.8647   5
   4   7  12 48.6062 33.0596   1
   4  -7 -12 162.889 61.0689   8
   4   7  13 343.715 66.4749   4
  -4   7 -13 372.664 73.8423   6
  -4  -7  13 471.362 77.8192   5
   4  -7 -13 310.083 68.5789   8
   4   7  14 27.9783 41.2549   4
  -4   7 -14 17.3206 33.9229   6
  -4  -7  14 118.445 50.1479   5
   4  -7 -14 12.8715 34.0213   8
   4   7  15 695.724 96.6647   4
   4  -7 -15 681.199 103.048   8
   4  -8  14 58.8132 44.4648   5
  -4  -8 -13-0.59298 33.5560   7
  -4   8  13-22.5300 38.0788   4
   4   8 -13-28.5598 32.5879   2
   4  -8  13-28.3296 46.0165   5
   4   8 -12 1672.05 135.326   2
   4  -8  12 1528.11 128.661   5
   4  -8  12 1581.02 130.864   1
  -4   8  12 1383.52 130.111   4
  -4  -8 -12 1574.04 138.803   7
  -4  -8 -11 72.5474 36.7075   7
  -4   8  11 129.809 46.5114   4
   4   8 -11 111.276 39.5235   2
   4  -8  11 126.557 42.0621   3
   4  -8  11 55.8298 34.7966   1
   4  -8  11 37.4292 32.2651   5
   4  -8  10 2015.29 129.802   3
   4  -8  10 1796.73 128.381   5
   4  -8  10 2024.13 145.995   1
   4  -8  10 1984.95 132.916   8
   4   8 -10 1917.42 136.559   2
  -4   8  10 1919.67 144.392   4
  -4  -8 -10 1821.33 139.598   7
  -4  -8  -9 64.7831 45.5757   7
  -4   8   9-1.40106 26.5924   4
   4   8  -9 24.7060 30.9203   2
   4  -8   9 35.7548 33.7748   3
   4  -8   9 24.3887 30.5449   1
   4  -8   9 59.0524 33.1073   5
   4  -8   9-4.62108 31.6343   8
  -4  -8  -8 369.759 60.8828   7
  -4   8   8 309.489 59.5011   4
   4   8  -8 408.493 60.8606   2
   4   8  -8 432.424 71.0056   4
   4  -8   8 440.829 64.4597   3
   4  -8   8 333.142 59.8704   1
   4  -8   8 419.517 58.8770   5
   4  -8   8 330.019 58.5856   8
  -4  -8  -7 41.2799 30.0678   7
   4   8  -7 62.3663 34.4051   2
  -4   8   7 23.1246 31.6259   4
   4   8  -7 32.2503 33.1016   4
   4  -8   7-0.48464 23.2705   3
   4  -8   7-31.1021 27.0411   1
   4  -8   7 11.5202 25.7441   5
   4  -8   7 97.6488 41.4006   8
   4  -8   6 2713.66 147.078   3
   4  -8   6 3020.52 138.232   5
   4  -8   6 2507.90 155.380   1
   4   8  -6 2927.05 146.871   2
   4  -8   6 2744.68 152.887   8
  -4   8   6 2593.15 151.001   4
  -4  -8  -6 2694.02 149.882   7
   4   8  -6 2708.67 155.011   4
  -4  -8  -5 84.9779 35.0333   7
  -4   8   5 65.3184 34.7871   4
   4   8  -5 47.5659 32.5951   4
   4  -8   5 45.9260 37.2294   3
   4  -8   5 71.4622 39.4292   1
   4  -8   5 58.3478 27.6403   5
  -4  -8  -5 15.9212 24.7662   8
   4  -8   5 36.6250 35.7910   8
   4   8  -5 39.8884 26.1152   2
   4  -8   4 4287.12 188.480   3
   4  -8   4 4427.53 204.544   1
   4   8  -4 4436.57 175.059   2
  -4  -8  -4 4586.14 178.825   8
   4  -8   4 4168.62 192.568   8
  -4   8   4 4478.48 191.453   4
   4   8  -4 4140.48 185.340   4
  -4  -8  -4 4368.05 180.131   7
   4   8  -3 456.445 61.8809   4
  -4   8   3 459.050 62.0536   4
  -4  -8  -3 546.942 66.3131   5
   4  -8   3 525.851 66.9683   3
   4  -8   3 562.100 72.8988   1
   4   8  -3 565.414 60.0018   2
  -4  -8  -3 517.273 60.9437   8
   4  -8   3 570.699 71.6992   8
  -4  -8  -3 521.122 59.1609   7
  -4  -8  -2 3234.54 160.024   5
   4  -8   2 3290.72 161.861   3
   4  -8   2 3420.32 174.188   1
   4   8  -2 3855.19 150.562   2
   4  -8   2 3279.71 168.277   8
  -4   8   2 3264.18 158.779   4
   4   8  -2 3231.06 155.504   4
  -4  -8  -2 3488.14 143.342   7
  -4  -8  -1 401.095 46.5661   7
  -4   8   1 406.217 58.8691   4
   4   8  -1 371.060 47.5502   2
   4   8  -1 286.213 47.9541   4
   4  -8   1 338.906 53.7169   3
  -4  -8  -1 338.447 55.1260   5
   4  -8   1 448.588 64.4674   1
   4  -8   1 321.671 58.7484   8
  -4  -8   0 40.7828 21.6340   7
   4   8   0 46.3219 26.4946   2
  -4   8   0 64.6449 29.9016   4
   4   8   0 72.7306 30.8096   4
   4  -8   0 29.1020 25.9559   3
  -4  -8   0 64.6330 34.4583   5
   4  -8   0 97.7076 39.3016   1
   4  -8   0 50.2843 35.1261   8
   4   8   1 416.024 57.4689   4
  -4   8  -1 436.349 58.1316   4
   4  -8  -1 473.284 63.1088   3
  -4  -8   1 358.775 57.0787   5
   4  -8  -1 478.563 72.4963   8
  -4   8  -2 3657.10 182.646   6
   4   8   2 3619.02 162.605   4
  -4  -8   2 3276.47 163.116   5
   4  -8  -2 3611.22 168.545   3
   4  -8  -2 3797.50 186.746   8
  -4   8  -2 3657.30 167.820   4
  -4   8  -3 508.438 72.4733   6
   4  -8  -3 667.034 82.1354   8
  -4   8  -3 629.555 69.9622   4
   4  -8  -3 611.431 72.4136   3
  -4  -8   3 508.273 65.9428   5
   4   8   3 617.851 66.4346   4
  -4   8  -4 4367.30 205.689   6
  -4  -8   4 4165.96 189.951   5
   4  -8  -4 4747.01 197.426   3
   4  -8  -4 4376.05 208.187   8
   4   8   4 4453.39 185.078   4
  -4   8  -4 4405.76 190.116   4
   4   8   5 115.568 45.0195   1
   4   8   5 29.9883 25.3165   4
  -4   8  -5 11.4829 32.4484   6
  -4   8  -5 52.0867 32.1786   4
   4  -8  -5 101.258 37.5518   3
  -4  -8   5 3.95410 28.7960   5
   4  -8  -5 46.1937 31.6502   8
  -4   8  -6 2634.00 160.733   6
   4  -8  -6 2544.62 145.723   3
  -4  -8   6 2703.87 153.929   5
   4   8   6 2496.68 157.011   1
   4  -8  -6 2641.67 165.795   8
   4   8   6 2606.59 144.911   4
  -4   8  -6 2531.86 149.128   4
   4   8   7-28.7759 30.8964   4
  -4   8  -7 62.0950 36.5185   6
  -4   8  -7 26.4878 33.7416   4
   4  -8  -7-9.00008 26.0658   3
  -4  -8   7 70.4660 43.1639   5
   4   8   7 48.7462 38.7738   1
   4  -8  -7 48.8661 36.2216   8
   4  -8  -8 301.172 64.3064   8
   4   8   8 487.605 67.4794   4
   4   8   8 301.242 59.2525   1
  -4   8  -8 293.277 62.0300   6
  -4   8  -8 355.836 60.5027   4
   4  -8  -8 390.764 61.4649   3
  -4  -8   8 308.450 58.0008   5
   4   8   9-15.4376 31.6779   4
  -4   8  -9-10.3573 39.3197   6
  -4   8  -9-16.5289 31.5791   4
   4  -8  -9 49.2105 37.2990   3
  -4  -8   9 42.9440 38.5612   5
   4   8   9 37.3909 35.2179   1
   4  -8  -9 14.1259 37.9255   8
  -4   8 -10 1888.07 147.163   6
   4  -8 -10 2109.86 138.290   3
   4   8  10 2170.53 154.268   1
  -4  -8  10 2426.14 161.597   5
   4  -8 -10 1990.91 155.910   8
   4   8  10 2094.59 143.701   4
   4  -8 -11 33.0629 42.1810   8
   4   8  11 59.2794 42.5840   4
  -4   8 -11 107.303 51.6101   6
   4   8  11 14.3754 33.8357   1
  -4  -8  11 102.052 46.1682   5
  -4   8 -12 1270.55 126.334   6
   4   8  12 1305.67 125.219   1
  -4  -8  12 1419.95 133.217   5
   4   8  12 1400.35 125.339   4
   4  -8 -12 1643.28 147.780   8
   4   8  13-13.5237 37.0439   4
  -4   8 -13-42.5149 36.9595   6
  -4  -8  13-13.1442 35.1921   5
   4  -8 -13-26.4006 39.2401   8
   4   8  14 57.6054 41.5470   4
   4  -8 -14 118.626 60.7471   8
   4  -9  13 210.412 55.1502   5
  -4  -9 -12 52.1967 46.0792   7
   4   9 -12 113.879 48.5896   2
   4  -9  12 26.3589 40.3250   1
  -4   9  12 15.8177 39.1599   4
   4  -9  12 69.7824 39.7409   5
  -4  -9 -11 111.516 51.8299   7
  -4   9  11 132.266 48.5498   4
   4   9 -11 36.4006 29.6879   2
   4  -9  11 23.3459 30.5274   3
   4  -9  11 140.889 47.7819   1
   4  -9  11 102.013 44.4224   5
  -4  -9 -10 28.0497 34.1292   7
  -4   9  10 21.0534 43.0309   4
   4   9 -10 5.41544 29.7254   2
   4  -9  10-6.41560 32.9440   3
   4  -9  10 75.4446 43.3471   1
   4  -9  10 5.91833 26.6667   5
   4  -9  10-3.69369 29.9356   8
   4  -9   9 1171.18 106.184   3
   4  -9   9 1149.10 100.067   5
   4  -9   9 1107.80 109.247   1
   4  -9   9 1241.49 111.090   8
   4   9  -9 1082.54 101.877   2
  -4   9   9 1233.60 117.789   4
  -4  -9  -9 1154.06 110.850   7
  -4  -9  -8 94.4227 46.3439   7
  -4   9   8 62.7653 35.0496   4
   4   9  -8 46.9512 26.5206   2
   4   9  -8 112.922 45.1333   4
   4  -9   8 69.8734 41.5510   3
   4  -9   8 79.0728 43.9859   1
   4  -9   8 96.2947 36.1322   5
   4  -9   8 111.843 45.7507   8
   4   9  -7 2221.62 150.123   4
   4   9  -7 2182.50 134.150   2
   4  -9   7 2373.33 146.442   3
   4  -9   7 1955.89 143.347   1
   4  -9   7 2016.76 138.017   8
  -4   9   7 2260.00 150.619   4
  -4  -9  -7 2335.56 148.064   7
  -4  -9  -6 44.7340 34.9087   7
  -4   9   6 24.0625 32.7433   4
   4   9  -6 54.2235 35.5510   4
   4  -9   6 139.485 48.0125   3
   4  -9   6 148.101 46.0183   1
   4   9  -6 190.041 45.5715   2
   4  -9   6 118.022 44.7307   8
  -4   9   5 675.576 80.0475   4
  -4  -9  -5 615.557 74.4592   5
   4  -9   5 646.444 78.4183   3
   4  -9   5 588.757 81.8897   1
   4   9  -5 666.079 70.3600   2
  -4  -9  -5 732.570 75.4759   8
   4  -9   5 704.170 84.3893   8
   4   9  -5 688.396 82.8116   4
  -4  -9  -5 656.718 74.7276   7
  -4  -9  -4 119.458 35.1344   7
  -4   9   4 93.5132 41.7184   4
   4   9  -4 100.338 31.3505   2
   4   9  -4 50.1931 34.7378   4
   4  -9   4 54.3246 40.0423   8
  -4  -9  -4 172.568 48.7734   5
   4  -9   4 131.884 43.6058   3
   4  -9   4 105.530 40.0025   1
  -4  -9  -4 133.138 39.9705   8
  -4   9   3 519.063 67.8497   4
   4   9  -3 430.307 62.5067   4
  -4  -9  -3 633.397 74.3776   5
   4  -9   3 527.486 69.4358   3
   4  -9   3 530.104 76.6786   1
   4   9  -3 549.395 59.7367   2
  -4  -9  -3 522.321 67.5756   8
   4  -9   3 538.252 73.1847   8
  -4  -9  -3 580.871 65.1004   7
  -4  -9  -2 22.5737 25.4536   7
  -4   9   2 12.7469 31.6621   4
   4   9  -2 71.2446 36.7326   4
  -4  -9  -2-9.40801 31.8852   5
   4  -9   2 55.5139 33.9373   3
  -4  -9  -2 84.9430 39.3238   8
   4  -9   2 125.436 46.0565   8
  -4  -9  -1 3701.41 178.466   5
   4  -9   1 4003.31 187.589   3
   4  -9   1 4115.74 199.875   8
  -4   9   1 4053.09 187.634   4
   4   9  -1 3731.05 177.245   4
  -4   9   0 346.919 55.6348   4
   4   9   0 394.039 59.1307   4
   4  -9   0 444.739 62.3585   3
  -4  -9   0 326.340 56.5401   5
   4  -9   0 400.123 65.5015   8
  -4  -9   1 3695.53 178.051   5
   4  -9  -1 4118.01 190.352   3
   4   9   1 3859.69 179.886   4
  -4   9  -1 4039.44 188.217   4
   4  -9  -1 4294.34 205.730   8
   4   9   2 29.9103 29.4817   4
  -4   9  -2 49.9093 35.1403   6
  -4   9  -2 14.2068 29.4837   4
   4  -9  -2 150.405 48.9155   8
   4  -9  -2 105.059 36.0604   3
  -4  -9   2 46.5840 37.2699   5
   4   9   3 396.516 56.9246   4
  -4   9  -3 537.129 74.3217   6
  -4   9  -3 613.151 74.9792   4
  -4  -9   3 736.220 79.7488   5
   4  -9  -3 654.674 78.3602   3
   4  -9  -3 691.598 86.6832   8
   4   9   4 57.3780 35.3277   4
  -4   9  -4 141.381 50.4458   6
  -4   9  -4 25.2312 26.6667   4
   4  -9  -4 106.255 40.1419   3
  -4  -9   4 118.252 43.5801   5
   4  -9  -4 122.448 48.7630   8
   4   9   5 646.388 75.7739   4
  -4   9  -5 593.148 81.9298   6
   4  -9  -5 633.632 77.7299   3
   4   9   5 549.648 78.9342   1
  -4  -9   5 572.124 74.3249   5
   4  -9  -5 623.593 85.6757   8
  -4   9  -5 603.608 76.1898   4
   4   9   6 66.0440 34.4150   4
  -4   9  -6 92.5636 39.1525   6
  -4   9  -6 82.3569 43.7920   4
   4  -9  -6 107.277 43.2803   3
  -4  -9   6 131.992 42.1511   5
   4   9   6 170.059 53.5744   1
   4  -9  -6 66.9911 46.2686   8
  -4   9  -7 2159.23 156.428   6
   4   9   7 2282.10 143.714   4
   4  -9  -7 2184.84 140.894   3
  -4  -9   7 2357.20 151.529   5
   4   9   7 2318.94 160.661   1
   4  -9  -7 2420.22 167.016   8
  -4   9  -7 2299.16 152.402   4
   4   9   8 33.9934 33.0452   4
  -4   9  -8-18.6488 34.2224   6
  -4   9  -8 145.239 49.2625   4
   4  -9  -8 130.282 48.0307   3
   4   9   8 126.680 43.0132   1
  -4  -9   8 112.933 47.8659   5
   4  -9  -8 137.778 59.4951   8
  -4   9  -9 1143.58 112.801   4
  -4   9  -9 1232.41 121.502   6
   4  -9  -9 1328.83 128.754   8
   4   9   9 1183.61 108.524   4
   4  -9  -9 923.479 95.0115   3
  -4  -9   9 1099.61 111.759   5
   4   9   9 1086.41 114.408   1
   4   9  10-12.3944 37.2279   4
  -4   9 -10-12.9430 29.8729   6
   4  -9 -10-21.1016 26.0705   3
  -4  -9  10 12.6318 33.7884   5
   4   9  10-46.9764 36.8193   1
   4  -9 -10 22.1401 43.2182   8
   4   9  11 57.8451 34.7204   4
  -4   9 -11 45.9350 42.6633   6
   4   9  11 61.4263 45.1900   1
  -4  -9  11 79.0771 40.4213   5
   4  -9 -11 108.892 53.8516   8
   4   9  12 46.7839 46.8524   4
  -4   9 -12-19.1903 35.0142   6
   4   9  12 34.6177 36.6241   1
  -4   9 -12 25.3776 36.3375   2
  -4  -9  12 39.7209 39.9222   5
   4  -9 -12-23.8264 42.1348   8
   4   9  13 210.812 57.4630   4
  -4   9 -13 203.180 56.7211   2
   4  -9 -13 202.225 62.7511   8
  -4   9 -13 239.484 58.3643   6
   4  10 -12 266.372 61.0900   2
   4  10 -11-6.94513 28.7555   2
   4 -10  11-5.33366 33.3119   3
  -4  10  11 74.7363 37.8712   4
  -4 -10 -11 51.4033 51.2354   7
  -4 -10 -10 776.544 99.6138   7
  -4  10  10 693.517 96.4749   4
   4  10 -10 865.703 94.6892   2
   4 -10  10 678.599 86.4972   3
   4 -10  10 788.130 98.9883   8
  -4 -10  -9-6.24073 36.8357   7
  -4  10   9 3.52416 28.6418   4
   4  10  -9-46.5483 36.9554   2
   4  10  -9 49.7417 46.5075   4
   4 -10   9-2.88175 31.7175   3
   4 -10   9 36.9418 44.9011   8
  -4 -10  -8 73.1512 44.2172   7
   4  10  -8 82.8821 36.2682   2
  -4  10   8-3.88023 30.3955   4
   4  10  -8 61.9626 39.5234   4
   4 -10   8 8.78458 29.6688   3
   4 -10   8 78.0089 41.3635   8
  -4 -10  -7 87.3169 43.4039   7
  -4  10   7 18.2208 38.9076   4
   4  10  -7 20.1817 35.9384   4
   4 -10   7-41.6777 41.9588   3
   4 -10   7 85.9941 42.4837   8
  -4 -10  -6 281.283 57.2977   7
  -4  10   6 359.003 68.6415   4
   4  10  -6 225.694 58.5836   4
  -4 -10  -6 282.310 53.5619   5
   4 -10   6 231.908 50.6815   3
   4 -10   6 315.964 62.3908   8
  -4 -10  -5 87.4714 41.8590   7
  -4  10   5 42.9292 40.1141   4
   4  10  -5 23.8542 35.6626   4
  -4 -10  -5 18.4927 26.5286   5
   4 -10   5 26.3220 29.4039   3
   4 -10   5 37.1533 41.1643   8
   4  10  -4 1803.24 133.035   4
  -4 -10  -4 1906.83 131.376   5
   4 -10   4 1739.81 129.815   3
  -4 -10  -4 1681.14 120.162   8
   4 -10   4 1897.12 142.842   8
  -4  10   4 1958.62 140.662   4
  -4 -10  -4 1868.17 121.765   7
  -4 -10  -3 77.2429 33.1582   7
  -4  10   3 92.7454 43.7198   4
   4  10  -3 18.7649 33.6896   4
  -4 -10  -3 51.0406 31.6142   5
   4 -10   3 88.3965 41.6343   3
  -4 -10  -3 7.27672 29.3086   8
   4 -10   3 42.9924 37.5364   8
  -4 -10  -2 1678.76 120.418   5
   4 -10   2 1652.38 126.891   3
  -4 -10  -2 1384.21 112.015   8
   4 -10   2 1307.16 118.544   8
  -4  10   2 1457.34 118.561   4
   4  10  -2 1429.24 115.355   4
  -4  10   1 226.149 55.2934   4
   4  10  -1 224.684 53.7773   4
   4 -10   1 233.763 50.3739   3
  -4 -10  -1 249.961 53.3412   5
   4 -10   1 379.943 73.9353   8
  -4  10   0 324.175 60.8276   4
   4  10   0 300.543 54.7145   4
   4 -10   0 304.975 57.2059   3
  -4 -10   0 345.954 58.0631   5
   4 -10   0 373.043 69.3382   8
   4 -10  -1 280.817 60.9272   8
   4  10   1 177.801 48.8611   4
  -4  10  -1 232.775 51.0501   4
   4 -10  -1 249.024 52.4557   3
  -4 -10   1 240.052 49.2403   5
  -4  10  -2 1596.39 131.839   6
  -4 -10   2 1279.75 106.461   5
   4 -10  -2 1520.49 119.879   3
   4 -10  -2 1460.24 128.273   8
   4  10   2 1433.65 115.639   4
  -4  10  -2 1387.54 116.208   4
   4  10   3 76.0248 35.4986   4
  -4  10  -3 15.2692 37.4811   6
  -4  10  -3 43.8711 36.7305   4
   4 -10  -3 36.0528 31.8993   3
  -4 -10   3 29.1930 36.0859   5
   4 -10  -3 44.3089 45.1737   8
  -4  10  -4 1660.02 137.257   6
  -4 -10   4 1515.91 119.780   5
   4 -10  -4 1723.57 128.255   3
   4 -10  -4 2112.32 158.582   8
   4  10   4 1656.34 123.284   4
  -4  10  -4 1610.68 126.284   4
   4  10   5 57.1708 34.4940   4
  -4  10  -5 3.31381 39.7306   6
  -4  10  -5-21.4862 32.4525   4
   4 -10  -5 35.1579 33.5133   3
  -4 -10   5-34.0812 34.3845   5
   4 -10  -5 57.8833 48.4164   8
   4  10   6 192.119 50.3041   4
  -4  10  -6 278.855 63.1615   6
  -4  10  -6 269.507 56.6153   4
   4 -10  -6 270.517 58.3472   3
   4  10   6 352.490 73.4104   1
  -4 -10   6 287.911 57.1019   5
   4 -10  -6 383.773 73.9818   8
   4  10   7 63.0574 37.2434   4
  -4  10  -7-16.2472 36.8740   6
  -4  10  -7 3.87090 31.2485   4
   4  10   7 43.4073 45.7162   1
   4 -10  -7 15.1081 36.0821   3
  -4 -10   7 10.6863 33.2475   5
   4 -10  -7 5.58355 32.3806   8
   4  10   8 41.1193 28.2017   4
  -4  10  -8 9.11493 40.3867   6
  -4  10  -8 53.0730 34.1660   4
   4 -10  -8 45.2008 36.0598   3
  -4 -10   8 10.3370 34.1527   5
   4  10   8-1.69997 37.3589   1
   4 -10  -8 1.39870 33.4387   8
   4  10   9-23.4964 39.8340   4
  -4  10  -9-10.6206 35.0403   6
  -4  10  -9-18.0469 35.3479   4
   4  10   9 28.3588 39.9370   1
   4 -10  -9-68.2856 38.0171   3
  -4 -10   9 14.8874 33.2204   5
   4 -10  -9 8.94283 41.6664   8
  -4  10 -10 730.672 86.6404   2
   4  10  10 730.214 95.9902   4
  -4  10 -10 736.765 100.813   6
  -4  10 -10 736.932 96.2352   4
  -4 -10  10 815.456 101.333   5
   4  10  10 722.170 98.8767   1
   4 -10 -10 727.217 108.569   8
   4  10  11-6.00379 38.5988   4
  -4  10 -11 26.8210 40.2007   6
  -4  10 -11-78.0564 38.8466   2
   4  10  11 10.8588 41.3601   1
   4 -10 -11-65.4071 44.9080   8
   4  10  12 185.331 56.3512   4
  -4  10 -12 189.200 60.0565   6
  -4 -11 -10-106.614 50.6677   7
   4 -11  10-2.36603 32.2809   3
  -4 -11  -9 250.810 64.6636   7
  -4  11   9 199.666 56.3148   4
   4  11  -9 291.189 68.5729   4
   4 -11   9 258.421 64.3645   3
   4 -11   9 184.501 57.2444   8
  -4 -11  -8 53.3897 39.8900   7
  -4  11   8 93.5536 42.8769   4
   4  11  -8 127.700 53.6855   4
   4 -11   8 99.6628 47.2142   3
   4 -11   8 92.9996 46.5841   8
  -4 -11  -7 649.864 83.9570   7
  -4  11   7 836.326 106.298   4
   4  11  -7 874.113 105.764   4
   4 -11   7 883.712 99.3864   3
   4 -11   7 1017.22 112.887   8
  -4 -11  -6 136.591 48.8970   7
   4  11  -6 89.2387 36.5911   4
  -4  11   6 36.9504 37.5036   4
   4 -11   6 32.6415 40.3586   8
   4 -11   6 113.372 50.8225   3
  -4 -11  -5 663.870 79.0741   7
   4  11  -5 621.519 86.4301   4
  -4  11   5 561.218 81.3505   4
   4 -11   5 498.267 79.0901   3
   4 -11   5 501.272 82.1002   8
   4  11  -4 109.991 45.3603   4
  -4 -11  -4 67.9108 37.9709   5
  -4  11   4 42.9291 33.2564   4
   4 -11   4 81.7019 44.1213   3
  -4 -11  -4 101.932 43.2563   8
   4 -11   4 57.8508 40.0663   8
  -4  11   3 61.8546 37.8432   4
   4  11  -3 51.6462 39.5405   4
  -4 -11  -3 116.879 42.1406   5
   4 -11   3 44.7823 40.3724   3
  -4 -11  -3 79.4152 36.9701   8
   4 -11   3 86.8083 48.3228   8
  -4  11   2 118.477 47.9564   4
   4  11  -2 140.289 42.3936   4
   4 -11   2 184.650 51.3294   3
  -4 -11  -2 138.595 41.3978   5
  -4 -11  -2 204.578 53.6407   8
   4 -11   2 220.894 61.2506   8
  -4 -11  -1 1270.00 109.636   5
   4 -11   1 1498.51 125.889   3
  -4 -11  -1 1461.38 124.444   8
   4 -11   1 1516.71 132.750   8
  -4  11   1 1463.81 125.976   4
   4  11  -1 1413.38 121.341   4
  -4  11   0 388.576 68.3671   4
   4  11   0 318.566 62.3096   4
   4 -11   0 458.524 72.6150   3
  -4 -11   0 556.101 73.7049   5
   4 -11   0 489.008 82.4564   8
  -4 -11   1 1381.76 112.658   5
   4 -11  -1 1294.21 114.967   3
   4 -11  -1 1377.88 128.744   8
   4  11   1 1248.51 115.384   4
  -4  11  -1 1400.29 123.338   4
  -4  11  -2 175.063 56.6212   6
   4  11   2 39.3255 32.1039   4
  -4  11  -2 129.330 48.2659   4
   4 -11  -2 170.409 50.2009   3
  -4 -11   2 196.309 53.2426   5
   4 -11  -2 172.084 59.9739   8
   4  11   3 82.5144 37.5218   4
  -4  11  -3 158.492 60.0378   6
  -4  11  -3 177.104 56.7355   4
   4 -11  -3 120.683 49.3289   8
   4 -11  -3 144.762 51.0058   3
  -4 -11   3 23.4007 29.8807   5
   4  11   4 30.9885 36.7136   4
  -4  11  -4 100.064 50.2373   6
  -4  11  -4 137.432 55.4161   4
   4 -11  -4 142.041 47.3414   3
  -4 -11   4 9.25924 30.7778   5
   4 -11  -4 96.4601 45.9015   8
   4  11   5 728.595 90.2804   4
  -4  11  -5 445.128 78.3470   6
  -4  11  -5 580.524 84.1923   4
   4 -11  -5 414.624 70.5144   3
  -4 -11   5 549.904 77.3454   5
   4 -11  -5 512.346 86.0244   8
   4  11   6 38.1343 36.2710   4
  -4  11  -6 0.39396 33.5101   6
  -4  11  -6 4.86384 36.4806   4
   4  11   6 15.6215 43.4050   1
   4 -11  -6-29.1735 38.8037   3
  -4 -11   6 38.2279 30.3338   5
   4 -11  -6 52.5246 40.7994   8
   4  11   7 810.733 98.7746   4
  -4  11  -7 858.816 109.417   6
  -4  11  -7 738.153 98.3791   4
   4 -11  -7 964.739 104.755   3
  -4 -11   7 837.158 97.5594   5
   4  11   7 846.047 108.717   1
   4 -11  -7 1110.00 125.956   8
   4  11   8 167.143 54.2548   1
   4  11   8 111.092 42.6460   4
  -4  11  -8 96.3316 50.8435   6
  -4  11  -8 144.934 51.7022   4
   4 -11  -8 53.6313 35.9538   3
  -4 -11   8 103.553 38.9347   5
   4 -11  -8 115.983 61.6837   8
   4  11   9 282.062 69.9957   4
  -4  11  -9 148.396 58.0448   6
  -4  11  -9 304.495 74.2474   4
   4 -11  -9 244.843 60.4419   3
   4  11   9 165.128 58.0009   1
  -4 -11   9 198.708 55.0092   5
   4 -11  -9 281.855 76.6406   8
   4  11  10 66.5940 49.5982   4
  -4  11 -10 77.8492 50.3327   6
  -4  11 -10 128.816 48.7736   4
  -4 -12  -8 136.169 41.3670   7
   4 -12   8 72.2517 44.5116   8
  -4 -12  -7 114.365 51.4295   7
   4  12  -7 59.7013 35.8941   4
   4 -12   7-13.5955 42.0495   8
  -4  12   6 243.708 66.1046   4
   4  12  -6 179.743 53.6501   4
   4 -12   6 212.639 60.4883   3
   4 -12   6 197.357 64.1498   8
  -4  12   5 148.848 52.2794   4
   4  12  -5 102.370 48.5565   4
   4 -12   5 98.2765 46.4413   3
   4 -12   5 132.934 56.8771   8
  -4  12   4 828.238 101.031   4
   4  12  -4 853.794 105.658   4
   4 -12   4 746.964 95.0807   3
   4 -12   4 946.984 111.189   8
  -4  12   3 275.967 63.4587   4
   4  12  -3 121.968 46.8535   4
   4 -12   3 159.324 52.2874   3
  -4 -12  -3 182.088 57.6132   8
   4 -12   3 210.865 61.7598   8
  -4  12   2 590.672 88.6664   4
   4  12  -2 638.935 90.1384   4
   4 -12   2 741.412 95.3834   3
  -4 -12  -2 691.184 89.2793   8
   4 -12   2 614.781 93.3896   8
  -4  12   1 16.7333 30.3619   4
   4  12  -1 38.3186 38.6156   4
   4 -12   1 57.2229 33.6100   3
  -4 -12  -1 8.43712 27.3614   5
  -4 -12  -1 25.9415 43.2617   8
   4 -12   1 49.2048 33.8909   8
  -4  12   0 45.6856 41.1472   4
   4  12   0 27.3270 32.0247   4
   4 -12   0 70.7826 45.3413   3
  -4 -12   0 8.96116 30.3468   5
   4 -12   0-30.9827 34.1785   8
  -4 -12   0-27.3610 42.2401   8
   4  12   1 50.9150 38.2726   4
  -4  12  -1 53.4128 34.1992   4
   4 -12  -1 162.681 52.1130   3
  -4 -12   1 40.8401 37.8480   5
  -4 -12   1 53.2517 41.0226   8
   4 -12  -1-37.2353 39.4838   8
  -4  12  -2 549.824 91.2621   6
   4  12   2 540.807 81.7771   4
  -4  12  -2 682.214 93.3560   4
   4 -12  -2 663.543 89.3047   3
  -4 -12   2 724.642 87.9171   5
   4 -12  -2 588.267 93.2648   8
   4  12   3 179.497 58.2355   4
  -4  12  -3 100.779 51.5759   6
  -4  12  -3 148.235 55.0943   4
   4 -12  -3 210.809 60.2822   3
  -4 -12   3 96.8411 37.3223   5
   4 -12  -3 161.535 65.6458   8
   4  12   4 866.406 103.170   4
  -4  12  -4 736.508 102.212   6
   4 -12  -4 1045.35 109.594   3
  -4 -12   4 804.872 95.1983   5
   4 -12  -4 749.964 104.501   8
  -4  12  -4 1033.09 113.804   4
   4  12   5 148.975 50.5428   4
  -4  12  -5 74.6516 40.7726   6
  -4  12  -5 50.3379 34.0538   4
   4 -12  -5 176.816 58.2772   3
  -4 -12   5 66.1113 33.2289   5
   4 -12  -5 38.9987 39.0130   8
   4  12   6 236.527 63.1249   4
  -4  12  -6 229.744 61.4511   6
  -4  12  -6 189.309 55.4779   4
   4 -12  -6 278.056 62.8633   3
  -4 -12   6 265.938 57.5063   5
   4  12   6 239.187 65.0183   1
   4 -12  -6 244.355 70.1941   8
  -4  12  -7 54.8748 47.4999   4
   4  12   7 39.6223 31.6669   4
  -4  12  -7-24.1360 38.7829   6
   4 -12  -7-29.9631 33.8188   3
  -4 -12   7 3.15220 25.7245   5
   4  12   8 63.7469 40.4226   4
   4 -12  -8 98.8191 43.9781   3
   4  13  -4 39.0954 42.7055   4
   4  13  -3 78.9464 44.4310   4
  -4 -13  -3 133.986 52.6558   8
  -4  13   2 95.7964 41.6190   4
   4  13  -2 90.6641 48.9953   4
  -4 -13  -2 65.9580 49.0325   8
  -4  13   1 312.795 70.6160   4
   4  13  -1 298.300 63.6077   4
  -4 -13  -1 199.975 64.8610   8
  -4  13   0 168.093 56.7087   4
   4  13   0 127.216 53.0145   4
  -4 -13   0 66.7482 44.5535   8
   4  13   1 121.488 47.8501   4
  -4  13  -1 380.602 75.6815   4
  -4 -13   1 303.067 71.6741   8
   4  13   2 50.8362 31.3356   4
  -4  13  -2 85.5960 46.5023   4
  -4 -13   2 86.3873 49.0956   8
   4  13   3 169.800 51.1063   4
  -4  13  -3 191.527 63.9795   4
  -4 -13   3 50.7443 34.3618   5
   4  13   4-6.20538 27.3489   4
  -4 -13   4 58.2295 37.3748   5
   4  13   5 155.902 60.4879   4
  -4 -13   5 149.819 49.6226   5
  -5   0   0-14.0050 19.5357   6
   5   0   0 15.7396 25.9601   1
   5   0   0 59.1733 23.1005   8
   5   0  -1 5125.08 168.617   1
  -5   0   1 4950.37 155.284   6
  -5   0  -1 4849.23 165.681   6
   5   0   1 5188.31 147.324   8
   5   0  -1 5192.26 162.621   8
   5   0  -2 8204.54 224.532   1
  -5   0   2 8178.36 207.565   6
  -5   0  -2 8490.58 240.370   6
  -5   0   2 8320.29 220.800   5
  -5   0   2 8466.67 168.514   4
   5   0   2 8387.52 195.973   8
   5   0  -2 8264.53 229.801   8
  -5   0   3 1627.81 72.0684   6
  -5   0   3 1478.18 80.1503   5
  -5   0  -3 1440.94 92.1742   6
   5   0   3 1519.99 44.7667   4
   5   0   3 1571.16 62.2003   8
   5   0  -3 1698.55 96.2100   8
   5   0   3 1548.54 44.9324   4
   5   0  -3 1482.22 79.9732   1
  -5   0   4 14934.6 304.282   6
  -5   0   4 15307.3 339.603   5
   5   0   4 15401.2 282.302   8
   5   0  -4 14836.9 367.531   8
  -5   0  -4 15303.7 375.723   6
   5   0  -4 14852.7 327.931   1
   5   0   5 2937.40 141.876   1
  -5   0   5 2959.34 88.8158   6
  -5   0  -5 2951.14 142.050   6
  -5   0   5 2924.54 119.013   5
   5   0  -5 3065.75 135.710   2
   5   0  -5 2844.84 138.760   8
   5   0  -5 2837.61 105.164   1
   5   0   6 5761.23 213.644   1
  -5   0   6 6282.55 137.447   6
  -5   0  -6 6171.71 222.173   6
  -5   0   6 6152.89 189.023   5
   5   0  -6 6021.74 207.449   2
   5   0  -6 6280.77 163.859   1
   5   0   7 1311.48 97.1971   1
  -5   0  -7 1419.23 105.076   6
  -5   0   7 1217.56 79.5330   5
   5   0  -7 1383.79 96.0462   2
   5   0  -7 1559.60 63.7155   1
  -5   0  -8 583.287 73.2159   6
  -5   0   8 659.044 60.7952   5
   5   0  -8 704.588 70.7146   2
   5   0   8 642.224 71.0115   1
   5   0  -9 295.443 53.5233   2
  -5   0  -9 371.605 62.6955   6
  -5   0   9 397.283 51.7322   5
   5   0   9 316.331 54.9505   1
  -5   0 -10 3971.22 199.128   6
  -5   0  10 4266.72 171.306   5
   5   0 -10 4404.80 192.134   2
   5   0  10 4116.91 187.919   1
   5   0 -11 422.045 65.7020   2
  -5   0 -11 426.860 93.0386   6
   5   0  11 448.859 65.5344   1
  -5   0  11 416.273 57.0415   5
  -5   0 -12 2604.79 168.550   6
  -5   0  12 2516.36 139.575   5
   5   0  12 2498.85 156.902   5
   5   0 -12 2697.56 157.851   2
   5   0  12 2489.68 149.193   1
   5   0 -13 198.947 55.1354   2
  -5   0 -13 143.907 54.5753   6
   5   0  13 93.0850 36.7965   1
  -5   0  13 257.403 49.9876   5
   5   0  13 174.046 56.4967   5
   5   0 -14 87.9373 45.4281   2
  -5   0 -14 6.55028 35.2699   6
  -5   0  14 121.247 45.1302   5
   5   0  14 87.9029 43.3909   5
   5   0 -15 29.2536 34.4571   2
  -5   0 -15 16.5523 35.4858   6
  -5   0  15 0.29124 28.5190   5
   5   0  15 25.7401 43.8023   5
   5   0 -16 328.541 65.1818   2
  -5   0 -16 402.938 82.2157   6
   5   0  16 343.416 73.5899   5
  -5   0 -17-7.03240 32.0528   6
  -5  -1 -17 110.982 52.6642   6
  -5   1  16 166.795 49.0531   4
   5   1 -16 139.347 50.6073   2
  -5  -1 -16 158.946 57.8835   6
   5  -1  16 105.974 50.5280   5
  -5  -1 -15 1110.32 120.318   6
   5  -1  15 883.128 104.891   5
   5   1 -15 1064.88 113.951   2
   5   1 -14 21.6497 27.3789   2
  -5  -1 -14 189.889 61.9044   6
   5  -1  14 72.2708 48.2244   5
  -5  -1 -13 1224.17 119.629   6
  -5   1  13 1415.71 103.094   5
   5  -1  13 1459.67 125.280   5
   5   1 -13 1425.23 122.698   2
   5  -1  13 1525.51 118.907   1
   5   1 -12 134.719 42.8033   2
  -5  -1 -12 105.540 49.3524   6
   5  -1  12 100.151 37.0170   1
  -5   1  12 168.581 41.4295   5
   5  -1  12 225.082 55.6346   5
   5   1 -11-23.3750 25.9836   2
  -5  -1 -11 70.4663 46.3496   6
   5  -1  11-2.74288 22.3623   1
  -5   1  11-6.54727 23.7433   5
   5  -1  11-9.47835 26.1176   5
   5   1 -10 596.852 73.6267   2
  -5  -1 -10 654.324 83.0734   6
   5  -1  10 633.584 74.4407   1
  -5   1  10 691.837 64.1034   5
   5  -1  10 721.722 79.3510   5
  -5  -1  -9 3619.13 185.641   6
  -5   1   9 3901.88 151.445   5
   5  -1   9 3857.56 177.065   5
   5   1  -9 3783.50 175.846   2
   5  -1   9 4190.98 184.958   1
  -5  -1  -8 715.975 81.7320   6
   5  -1   8 605.110 42.8461   3
  -5   1   8 662.257 57.2314   5
   5   1  -8 649.543 69.9960   2
   5  -1   8 696.686 74.7764   1
  -5   1   7 12125.0 241.065   6
  -5  -1  -7 11364.5 338.728   6
   5  -1   7 11786.7 260.398   3
  -5   1   7 11417.2 281.944   5
   5  -1   7 10689.1 322.754   1
   5   1  -7 11139.0 319.108   2
   5   1  -7 11810.5 250.829   1
   5   1  -6 1277.84 64.7079   1
  -5   1   6 1191.83 57.3018   6
  -5  -1  -6 1239.31 96.9697   6
   5  -1   6 1177.04 64.7111   3
  -5   1   6 1215.30 71.0590   5
  -5   1   6 1230.99 74.4955   4
   5   1  -6 1202.78 87.8507   2
   5  -1   6 1313.81 46.9366   8
   5  -1   6 1161.30 91.0376   1
   5   1  -5 4806.68 147.615   1
  -5  -1  -5 4566.54 185.386   6
   5  -1   5 4961.92 147.302   3
  -5   1   5 5050.30 153.337   5
   5   1  -5 4783.23 178.433   2
  -5   1   5 4845.17 150.979   4
   5  -1   5 5023.95 120.798   8
  -5   1   5 4744.68 135.502   6
   5  -1   5 4949.16 189.692   1
   5   1  -4 992.429 63.6369   1
  -5   1   4 1094.91 58.9276   6
  -5  -1  -4 910.832 79.1500   6
   5  -1   4 977.001 61.4285   3
  -5   1   4 1041.62 62.7855   5
  -5   1   4 1008.75 57.1500   4
  -5  -1  -4 1124.10 40.0966   8
   5  -1   4 1144.68 52.1514   8
   5  -1   4 1046.78 80.6428   1
   5   1  -3 2769.72 115.089   1
  -5  -1  -3 2887.46 131.576   6
  -5   1   3 3046.96 108.858   6
   5  -1   3 2776.59 110.247   3
  -5   1   3 2983.15 110.332   5
  -5   1   3 2930.58 93.6781   4
   5  -1   3 3174.16 100.299   8
  -5   1   2 4345.56 140.528   6
   5   1  -2 4290.99 149.907   1
  -5  -1  -2 4205.76 158.500   6
  -5   1   2 4163.44 136.618   5
  -5   1   2 4481.52 108.744   4
   5  -1   2 4217.57 89.5678   4
   5  -1   2 4521.85 132.092   8
  -5   1   1 15041.4 341.427   6
   5   1  -1 15415.5 355.657   1
  -5  -1  -1 15513.1 354.383   6
   5  -1   1 15531.6 330.577   8
  -5   1   1 15744.1 276.436   4
  -5   1   0 2079.11 99.1329   6
   5   1   0 1993.77 103.503   1
  -5  -1   0 1930.67 93.3142   6
   5   1   0 1958.54 102.664   2
   5  -1   0 1993.76 91.9383   8
  -5   1   0 1878.55 45.9044   4
   5  -1   0 1842.27 99.5816   1
  -5   1  -1 15116.5 353.586   6
  -5  -1   1 15335.1 330.342   6
   5  -1  -1 15553.1 346.782   8
   5   1   1 15061.6 360.048   2
  -5  -1   1 15159.7 260.166   4
   5  -1  -1 15152.8 350.646   1
  -5   1  -2 4174.49 156.870   6
  -5  -1   2 4068.16 128.995   6
  -5  -1   2 4288.42 150.313   5
   5   1   2 4110.85 157.460   2
   5  -1  -2 4127.41 152.023   8
   5  -1  -2 3976.41 143.363   1
  -5   1  -3 2680.13 128.833   6
  -5  -1   3 2724.08 95.2892   6
  -5  -1   3 2800.67 119.399   5
   5  -1  -3 2870.79 128.653   8
   5   1   3 2794.29 68.4770   4
   5  -1  -3 2775.00 112.419   1
   5   1   4 1113.41 84.5529   1
  -5   1  -4 989.538 79.9045   6
  -5  -1   4 1102.96 51.1459   6
  -5  -1   4 1003.22 70.5684   5
   5   1   4 1147.83 47.6164   4
   5  -1  -4 1078.89 81.6239   8
   5  -1  -4 1082.45 65.6944   1
   5   1   5 4556.73 182.918   1
  -5   1  -5 4550.79 184.121   6
  -5  -1   5 4798.39 111.550   6
  -5  -1   5 4392.15 160.674   5
   5  -1  -5 4681.40 172.261   2
   5   1   5 4900.20 129.571   4
   5  -1  -5 4809.56 144.253   1
   5  -1  -5 4778.90 184.079   8
   5   1   6 1109.20 89.0718   1
  -5   1  -6 1347.94 99.7265   6
  -5  -1   6 1214.73 80.1155   5
   5  -1  -6 1135.38 82.9894   2
   5   1   6 1363.11 66.9542   4
   5  -1  -6 1239.24 63.4206   1
   5  -1  -6 1341.58 99.5819   8
   5   1   7 11409.5 331.073   1
  -5   1  -7 11558.7 340.859   6
  -5  -1   7 11019.0 300.646   5
   5  -1  -7 12478.2 250.763   1
   5   1   7 12174.4 279.323   4
   5  -1  -7 11141.9 315.120   2
   5  -1  -7 11966.8 343.333   8
   5   1   8 646.967 73.1093   1
   5  -1  -8 763.183 81.0174   8
  -5   1  -8 705.987 78.9398   6
  -5  -1   8 563.392 60.2347   5
   5  -1  -8 627.354 66.8918   2
   5   1   9 3669.07 176.266   1
  -5   1  -9 3825.81 187.207   6
  -5  -1   9 4036.40 165.247   5
   5  -1  -9 3739.80 169.265   2
   5  -1  -9 3793.01 187.847   8
  -5   1 -10 544.206 76.9492   6
  -5  -1  10 643.522 68.6747   5
   5  -1 -10 638.877 73.8561   2
   5   1  10 631.975 74.0794   1
  -5   1 -11-9.48337 37.5793   6
  -5  -1  11 32.0988 29.3735   5
   5   1  11 23.3157 27.9807   1
   5  -1 -11-16.4245 31.9009   2
   5  -1 -12 104.504 39.4382   2
  -5   1 -12 112.178 45.1077   6
   5   1  12 114.374 38.7630   1
  -5  -1  12 227.169 46.5027   5
  -5   1 -13 1396.21 126.796   6
  -5  -1  13 1271.74 107.218   5
   5  -1 -13 1270.85 110.722   2
   5   1  13 1375.84 113.074   1
   5  -1 -14 11.3781 28.3876   2
  -5   1 -14 95.5260 49.6384   6
  -5  -1  14 109.127 38.9414   5
  -5   1 -15 1068.43 118.253   6
  -5  -1  15 999.727 102.781   5
   5   1  15 1028.59 102.983   4
   5  -1 -15 901.736 102.493   2
   5   1  16 189.835 58.7265   4
   5  -1 -16 124.495 52.2175   2
  -5   1 -16 131.953 53.3484   6
  -5  -1  16 73.0672 39.1879   5
   5  -1 -17 61.0206 32.8291   2
  -5   1 -17 173.384 58.4156   6
  -5  -1  17 91.2124 35.2710   5
  -5  -2 -17-20.5221 40.8875   6
  -5   2  16 86.1109 54.3953   4
   5   2 -16 92.4387 48.8737   2
  -5  -2 -16 102.424 47.7692   6
  -5   2  15 283.939 63.2171   4
   5   2 -15 232.245 58.3084   2
  -5  -2 -15 209.081 63.5452   6
   5  -2  15 290.785 69.1032   5
  -5   2  14 332.132 65.0746   4
   5   2 -14 293.560 63.6365   2
  -5  -2 -14 206.037 56.5301   6
   5  -2  14 299.138 63.3608   5
  -5   2  13 307.121 59.3573   4
   5  -2  13 488.856 70.9366   1
   5   2 -13 405.619 70.6245   2
  -5  -2 -13 327.583 70.4387   6
   5  -2  13 447.650 70.0261   5
  -5  -2 -12 1900.04 143.711   6
   5  -2  12 1590.58 120.323   1
   5  -2  12 1646.61 126.630   5
  -5   2  12 1607.52 121.876   4
   5   2 -12 1563.70 123.970   2
  -5   2  11 443.329 63.7546   4
   5  -2  11 507.841 68.0853   1
   5   2 -11 421.118 64.6748   2
  -5  -2 -11 440.427 73.0768   6
  -5   2  11 479.860 54.0857   5
   5  -2  11 417.255 64.1360   5
  -5  -2 -10 3924.05 198.617   6
  -5   2  10 4126.90 154.777   5
   5  -2  10 3983.71 186.249   5
  -5   2  10 4311.57 185.843   4
   5   2 -10 3793.92 184.943   2
   5  -2  10 3848.77 184.422   1
   5  -2   9 565.371 68.1107   1
  -5  -2  -9 554.528 77.4023   6
  -5   2   9 704.954 57.2438   5
   5  -2   9 644.657 72.8009   5
  -5   2   9 583.154 65.7828   4
   5   2  -9 718.917 76.2809   2
   5  -2   8 1111.15 63.9462   3
  -5   2   8 1158.57 70.3145   5
   5  -2   8 1082.83 87.7387   5
  -5  -2  -8 952.721 91.9987   6
  -5   2   8 991.554 77.2966   4
   5   2  -8 1052.18 87.7809   2
   5  -2   8 1025.44 89.7075   1
   5   2  -7 1668.17 75.4297   1
  -5  -2  -7 1711.51 117.754   6
  -5   2   7 1799.27 77.9367   6
   5  -2   7 1610.11 79.8208   3
  -5   2   7 1690.92 81.8214   5
   5  -2   7 1600.01 102.097   5
  -5   2   7 1641.80 95.3672   4
   5   2  -7 1508.44 103.039   2
   5  -2   7 1589.95 108.008   1
  -5   2   6 3060.96 108.727   6
   5   2  -6 3062.07 111.516   1
  -5  -2  -6 2989.38 153.372   6
   5  -2   6 2951.01 113.290   3
  -5   2   6 2931.08 107.769   5
   5   2  -6 3044.30 144.454   2
  -5   2   6 2994.41 123.274   4
   5  -2   6 3322.52 99.8270   8
   5  -2   6 2735.25 143.185   1
  -5   2   5 1681.60 79.1363   6
  -5  -2  -5 1545.48 105.206   6
   5   2  -5 1704.53 83.1599   1
   5  -2   5 1633.53 82.4725   3
  -5   2   5 1710.86 76.1481   5
   5  -2   5 1595.65 105.077   1
   5  -2   5 1768.13 72.9258   8
   5   2  -5 1705.69 103.029   2
  -5   2   5 1868.44 87.8899   4
  -5   2   4 17323.7 365.557   6
  -5  -2  -4 16839.0 413.969   6
   5   2  -4 17321.9 373.836   1
   5  -2   4 17140.1 370.351   3
  -5   2   4 17082.1 348.912   5
   5   2  -4 17479.2 409.259   2
  -5   2   4 17251.2 357.201   4
   5  -2   4 18341.1 352.354   8
   5  -2   4 17175.7 418.242   1
  -5   2   3 4271.39 142.742   6
  -5  -2  -3 4213.60 165.838   6
   5   2  -3 4221.72 148.997   1
   5  -2   3 4234.59 144.917   3
  -5   2   3 4347.46 129.183   5
   5   2  -3 4426.11 165.687   2
  -5   2   3 4456.56 127.288   4
   5  -2   3 4399.13 135.916   8
  -5   2   2 11774.5 279.722   6
  -5  -2  -2 11031.6 294.077   6
   5   2  -2 11161.8 283.746   1
   5  -2   2 11654.5 280.592   3
  -5   2   2 11192.5 253.782   5
   5   2  -2 11498.2 298.621   2
  -5   2   2 11655.6 239.404   4
   5  -2   2 11677.6 266.923   8
  -5   2   1 1372.82 80.2809   6
  -5  -2  -1 1339.93 81.3534   6
   5   2  -1 1184.28 78.6639   1
   5   2  -1 1424.85 88.0749   2
  -5  -2  -1 1364.81 41.1789   4
   5  -2   1 1369.42 75.7645   8
  -5   2   1 1394.65 54.9212   4
  -5   2   0 1354.60 81.6922   6
  -5  -2   0 1327.31 76.9880   6
   5   2   0 1374.65 85.7373   2
  -5  -2   0 1384.06 42.9863   4
   5  -2   0 1387.56 79.9559   8
  -5   2   0 1349.49 50.7794   4
  -5   2  -1 1554.98 91.9460   6
  -5  -2   1 1468.13 76.6305   6
   5  -2  -1 1453.50 86.0541   8
  -5  -2   1 1413.52 86.0316   5
   5   2   1 1348.53 86.1154   2
   5  -2  -1 1265.98 80.8497   1
  -5   2  -1 1459.24 51.7025   4
   5   2   1 1355.48 41.5436   4
  -5   2  -2 11619.8 304.967   6
  -5  -2   2 11675.4 261.719   6
  -5  -2   2 11819.4 299.510   5
   5   2   2 11511.7 301.146   2
   5  -2  -2 11549.8 288.599   1
   5  -2  -2 11415.1 297.085   8
   5   2   2 11668.4 215.384   4
  -5   2  -2 11883.9 231.296   4
  -5   2  -3 4487.11 173.778   6
  -5  -2   3 4454.15 126.878   6
   5   2   3 4405.36 107.625   4
  -5  -2   3 4531.82 163.565   5
   5  -2  -3 4565.88 153.415   1
   5  -2  -3 4554.88 170.412   8
  -5   2  -4 16730.1 414.350   6
  -5  -2   4 17381.5 324.815   6
   5   2   4 16939.9 414.930   1
  -5  -2   4 17309.7 396.010   5
   5  -2  -4 16876.9 368.868   1
   5   2   4 17238.4 327.175   4
   5  -2  -4 17182.5 411.976   8
  -5   2  -5 1718.24 109.795   6
   5   2   5 1597.24 106.220   1
  -5  -2   5 1649.93 51.9341   6
  -5  -2   5 1645.51 97.5573   5
   5  -2  -5 1700.64 98.1017   2
   5  -2  -5 1742.85 81.3961   1
   5   2   5 1672.65 72.1415   4
   5  -2  -5 1472.65 101.321   8
   5  -2  -6 3055.06 152.985   8
  -5   2  -6 2963.44 153.156   6
   5   2   6 2818.67 144.523   1
  -5  -2   6 3038.67 137.761   5
   5  -2  -6 3207.54 110.324   1
   5  -2  -6 2802.35 131.932   2
   5   2   6 3385.34 114.839   4
  -5   2  -7 1671.13 116.442   6
   5   2   7 1625.17 110.163   1
   5  -2  -7 1893.09 123.869   8
  -5  -2   7 1750.20 105.513   5
   5  -2  -7 1831.59 76.1937   1
   5  -2  -7 1789.88 104.934   2
   5   2   7 1772.55 87.7421   4
   5   2   8 1021.19 89.5983   1
  -5   2  -8 1143.21 100.841   6
  -5  -2   8 1031.41 83.8600   5
   5  -2  -8 984.310 81.3350   2
   5   2   8 1118.38 74.0036   4
   5  -2  -8 1095.16 97.8794   8
   5   2   9 615.560 72.3170   1
  -5   2  -9 631.591 77.5406   6
   5  -2  -9 597.893 67.3011   2
  -5  -2   9 779.804 75.5243   5
   5   2   9 870.480 70.0440   4
   5  -2  -9 841.851 91.4755   8
   5   2  10 3853.68 184.107   1
  -5   2 -10 3962.12 197.282   6
  -5  -2  10 3796.76 174.545   5
   5   2  10 4086.80 166.227   4
   5  -2 -10 3773.56 174.141   2
   5  -2 -10 3925.71 199.482   8
   5   2  11 423.028 57.7607   4
   5  -2 -11 308.114 53.9446   2
  -5   2 -11 452.542 72.8254   6
  -5  -2  11 311.112 55.3547   5
   5   2  11 377.982 61.9769   1
   5  -2 -11 374.560 68.1308   8
   5   2  12 1716.80 125.934   1
  -5   2 -12 1822.80 140.562   6
  -5  -2  12 1794.49 125.357   5
   5   2  12 1556.31 111.804   4
   5  -2 -12 1663.03 121.193   2
   5   2  13 355.623 60.8811   4
  -5   2 -13 359.592 66.1096   6
  -5  -2  13 339.845 61.2733   5
   5   2  13 384.839 63.0431   1
   5  -2 -13 294.082 58.5055   2
   5   2  14 291.519 57.2346   4
   5  -2 -14 257.139 54.8079   2
  -5   2 -14 287.911 64.5813   6
  -5  -2  14 253.129 57.5838   5
   5   2  15 202.315 54.6294   4
   5  -2 -15 274.933 60.3058   2
  -5   2 -15 219.591 61.1866   6
  -5  -2  15 150.115 45.2227   5
   5   2  16 205.771 55.0488   4
   5  -2 -16 103.485 47.9614   2
  -5   2 -16 80.2090 50.5324   6
  -5  -2  16 126.013 49.5967   5
   5  -2 -17-40.2192 39.4002   2
  -5  -2  17 72.2342 43.6599   5
  -5   3  16 94.1505 46.9092   4
  -5  -3 -16 161.484 63.8034   6
  -5   3  15 565.701 85.6429   4
   5   3 -15 646.643 92.5601   2
  -5  -3 -15 555.397 90.4043   6
   5  -3  15 711.437 95.5396   5
  -5   3  14 185.073 54.3370   4
   5   3 -14 198.774 52.8267   2
  -5  -3 -14 193.460 58.2926   6
   5  -3  14 282.207 62.9332   5
  -5   3  13 444.262 71.2634   4
   5  -3  13 550.089 75.2545   1
   5   3 -13 521.651 76.6027   2
  -5  -3 -13 491.585 81.7925   6
   5  -3  13 513.418 77.0734   5
  -5   3  12 315.076 59.5575   4
   5  -3  12 266.883 53.8609   1
   5   3 -12 367.367 67.7264   2
  -5  -3 -12 219.029 55.1798   6
   5  -3  12 285.147 54.8247   5
  -5   3  11 140.375 46.3036   4
   5   3 -11 177.710 54.4753   2
  -5  -3 -11 172.758 58.4726   6
   5  -3  11 146.773 42.8792   1
   5  -3  11 124.065 45.9307   5
  -5  -3 -10 1458.59 120.876   6
   5  -3  10 1387.50 109.572   5
  -5   3  10 1345.54 104.048   4
   5   3 -10 1338.35 108.241   2
   5  -3  10 1382.41 108.585   1
  -5  -3  -9 2827.93 166.980   6
   5  -3   9 3053.19 153.681   5
  -5   3   9 3036.38 150.162   4
   5   3  -9 2823.67 153.853   2
   5  -3   9 2855.01 154.851   1
  -5  -3  -8 900.387 90.8918   6
  -5   3   8 900.599 58.4041   5
   5  -3   8 979.664 83.7060   5
  -5   3   8 897.497 76.6164   4
   5   3  -8 866.019 81.1606   2
   5  -3   8 873.026 83.4607   1
  -5  -3  -7 4917.18 210.333   6
   5   3  -7 5251.92 158.845   1
  -5   3   7 5211.26 148.956   5
   5  -3   7 5081.75 190.140   5
   5   3  -7 5118.86 200.836   2
  -5   3   7 5284.46 186.063   4
   5  -3   7 5400.93 152.892   8
   5  -3   7 4855.16 202.868   1
  -5   3   6 2950.50 117.038   6
  -5  -3  -6 2982.42 153.491   6
   5   3  -6 2907.00 113.766   1
  -5   3   6 3005.68 99.8940   5
   5  -3   6 2755.00 129.339   5
   5   3  -6 2747.60 140.154   2
  -5   3   6 3029.65 128.563   4
   5  -3   6 2918.09 107.200   8
   5  -3   6 2763.05 144.482   1
  -5   3   5 2622.78 109.921   6
  -5  -3  -5 2316.62 130.866   6
   5   3  -5 2591.30 109.473   1
  -5   3   5 2638.21 88.5158   5
   5  -3   5 2398.52 115.312   5
   5   3  -5 2456.20 127.851   2
  -5  -3  -5 2629.44 68.7374   8
  -5   3   5 2569.16 111.288   4
   5  -3   5 2715.50 104.159   8
   5  -3   5 2648.68 138.561   1
  -5   3   4 3341.80 128.575   6
  -5  -3  -4 3356.71 153.204   6
   5   3  -4 3220.21 128.231   1
  -5   3   4 3354.88 99.9057   5
   5   3  -4 3440.48 148.371   2
  -5   3   4 3542.96 125.010   4
   5  -3   4 3445.48 121.521   8
   5  -3   4 3075.66 148.476   1
  -5  -3  -3 699.037 66.8667   6
   5   3  -3 721.206 61.3897   1
  -5   3   3 845.940 45.1193   5
  -5   3   3 795.244 60.6534   6
   5   3  -3 749.536 66.7823   2
   5  -3   3 784.978 56.7784   8
   5  -3   3 599.366 64.6316   1
  -5   3   3 791.837 52.7472   4
  -5   3   2 1863.96 96.0350   6
  -5  -3  -2 1699.56 98.8488   6
  -5   3   2 1820.71 71.1239   5
  -5   3   2 1770.48 76.5218   4
   5   3  -2 1707.20 98.8359   2
   5  -3   2 1688.23 103.842   1
   5  -3   2 1773.20 89.0441   8
  -5   3   1 13969.0 334.767   6
  -5   3   1 14336.2 288.926   4
  -5  -3  -1 13756.7 332.987   6
   5   3  -1 13460.9 338.410   2
   5  -3   1 13727.4 324.238   8
   5   3  -1 13894.8 278.066   4
  -5   3   0 5764.02 192.323   6
  -5  -3   0 5595.37 177.300   6
   5   3   0 5764.84 190.500   2
   5  -3   0 5907.16 187.661   8
  -5   3   0 5778.29 149.337   4
   5   3   0 5922.55 139.179   4
  -5   3  -1 14231.4 356.186   6
  -5  -3   1 14672.0 325.202   6
   5  -3  -1 14810.3 352.864   3
  -5  -3   1 14117.1 356.530   5
   5   3   1 14255.9 349.757   2
   5  -3  -1 14127.1 349.026   8
   5   3   1 15234.7 283.400   4
  -5   3  -1 14780.7 294.358   4
  -5   3  -2 1651.85 101.503   6
  -5  -3   2 1773.32 80.2008   6
   5   3   2 1599.49 101.103   1
  -5  -3   2 1597.84 97.9568   5
   5   3   2 1578.15 93.7720   2
   5  -3  -2 1714.46 100.422   8
   5   3   2 1639.25 62.9326   4
  -5   3  -2 1682.62 70.1401   4
  -5   3  -3 692.662 68.8660   6
  -5  -3   3 764.460 47.7718   6
   5   3   3 780.386 71.5529   1
   5  -3  -3 684.006 64.2153   3
  -5  -3   3 744.074 68.3362   5
   5  -3  -3 749.843 61.0138   1
   5  -3  -3 762.502 69.9750   8
   5   3   3 850.722 45.5507   4
  -5   3  -3 749.173 48.2546   4
  -5   3  -4 3472.70 117.314   4
  -5   3  -4 3403.55 158.516   6
  -5  -3   4 3494.62 100.696   6
   5   3   4 3371.77 154.712   1
   5  -3  -4 3383.19 146.999   3
  -5  -3   4 3146.28 142.740   5
   5  -3  -4 3441.64 130.911   1
   5   3   4 3493.13 109.070   4
   5  -3  -4 3529.92 157.193   8
  -5   3  -5 2543.92 139.740   6
   5   3   5 2569.83 136.919   1
  -5  -3   5 2820.65 134.072   5
   5   3   5 2706.67 100.406   4
   5  -3  -5 2767.52 111.890   1
   5  -3  -5 2798.92 142.773   8
  -5   3  -6 2800.55 150.145   6
   5   3   6 2710.09 143.653   1
   5  -3  -6 2851.45 149.931   8
  -5  -3   6 2641.77 134.437   5
   5  -3  -6 3021.72 112.925   1
   5  -3  -6 2694.85 127.931   2
   5   3   6 3070.44 113.949   4
  -5   3  -7 5107.31 213.461   6
   5   3   7 4743.23 199.592   1
  -5  -3   7 4845.34 191.383   5
   5  -3  -7 5387.41 153.370   1
   5  -3  -7 4992.16 184.818   2
   5   3   7 5294.62 167.678   4
   5  -3  -7 4834.16 210.590   8
  -5   3  -8 779.852 86.0778   6
   5   3   8 889.064 85.2412   1
  -5  -3   8 887.948 81.4292   5
   5  -3  -8 797.179 72.9557   2
   5   3   8 883.502 67.6322   4
   5  -3  -8 809.171 86.8693   8
  -5   3  -9 2858.10 163.822   6
   5   3   9 2381.30 144.232   1
  -5  -3   9 2561.96 142.036   5
   5  -3  -9 2791.14 140.186   2
   5   3   9 2780.84 129.634   4
   5  -3  -9 3052.14 169.558   8
  -5   3 -10 1332.85 116.449   6
   5   3  10 1350.84 109.371   1
  -5  -3  10 1531.25 111.548   5
   5  -3 -10 1566.31 107.413   2
   5   3  10 1610.26 103.019   4
   5  -3 -10 1442.56 122.119   8
   5   3  11 108.562 41.6077   4
   5   3  11 50.6992 30.2229   1
   5  -3 -11 110.856 35.6776   2
  -5   3 -11 188.962 53.8783   6
  -5  -3  11 73.7479 37.4628   5
   5  -3 -11 92.4138 38.8059   8
   5   3  12 333.149 60.0362   1
   5   3  12 312.193 54.6817   4
   5  -3 -12 260.911 51.0394   2
  -5   3 -12 254.342 64.5675   6
  -5  -3  12 323.088 61.0140   5
   5  -3 -12 375.978 66.0343   8
   5   3  13 650.286 76.7310   4
   5  -3 -13 628.194 78.7986   2
  -5   3 -13 498.118 80.8763   6
  -5  -3  13 701.016 82.7866   5
   5   3  13 623.791 79.1848   1
   5  -3 -13 595.921 89.2148   8
   5   3  14 198.626 49.5814   4
   5  -3 -14 285.266 57.3027   2
  -5   3 -14 87.1591 48.4060   6
  -5  -3  14 243.903 57.0665   5
   5   3  15 594.679 81.0061   4
   5  -3 -15 653.654 84.4775   2
  -5   3 -15 695.209 98.1485   6
  -5  -3  15 744.702 94.2693   5
  -5   3 -16 101.915 55.0786   6
  -5  -3  16 281.386 66.3355   5
  -5   4  16 68.8449 37.6635   4
  -5  -4 -16 74.4759 50.7825   6
  -5   4  15 57.4709 47.6385   4
   5   4 -15 3.50603 32.7382   2
  -5  -4 -15 61.4289 44.4592   6
   5  -4  15 26.0302 41.4586   5
  -5   4  14 73.5880 38.8099   4
   5   4 -14 37.0829 33.6462   2
  -5  -4 -14 94.1723 53.8847   6
   5  -4  14 40.1619 36.7754   5
  -5   4  13 324.606 60.9566   4
   5   4 -13 323.746 63.7542   2
  -5  -4 -13 334.548 70.2125   6
   5  -4  13 376.286 67.4573   5
   5  -4  13 305.289 57.1432   1
  -5   4  12 756.526 89.7635   4
  -5  -4 -12 1092.91 113.782   6
   5  -4  12 1078.83 103.540   5
   5  -4  12 1008.51 99.1248   1
   5   4 -12 993.342 103.993   2
  -5  -4 -11 1173.51 114.113   6
   5  -4  11 1059.03 100.022   5
   5  -4  11 1333.25 110.102   1
  -5   4  11 1268.35 107.584   4
   5   4 -11 1391.74 115.533   2
  -5  -4 -10 1647.02 130.666   6
   5  -4  10 1515.04 112.829   5
   5  -4  10 1529.95 117.288   1
  -5   4  10 1387.59 108.721   4
   5   4 -10 1548.00 118.860   2
   5   4  -9 552.222 70.3289   2
  -5  -4  -9 600.196 79.9804   6
   5  -4   9 651.289 58.5201   3
   5  -4   9 779.005 77.8011   5
[truncated: 251,977 more chars]
