# Supplementary material for: Crystal structure of 4-benzyl­carbamoyl-1-methyl­pyridin-1-ium iodide: an efficient multimodal anti­viral drug
Source: Acta Crystallogr E Crystallogr Commun. 2017 Jun 7;73(Pt 7):967–70. doi: 10.1107/S2056989017008155 (PMC5499270; doi:10.1107/S2056989017008155)
Supplement: Supplementary file 2 [file e-73-00967-Isup2.hkl]

data_I                                                                          
_shelx_title ' Av1_V1 in P2(1)2(1)2(1)'                                         
_shelx_refln_list_code          4                                               
_shelx_F_calc_maximum      200.81                                               
_exptl_crystal_F_000       696.00                                               
_reflns_d_resolution_high  0.7509                                               
                                                                                
loop_                                                                           
 _space_group_symop_operation_xyz                                               
 'x, y, z'                                                                      
 '-x+1/2, -y, z+1/2'                                                            
 '-x, y+1/2, -z+1/2'                                                            
 'x+1/2, -y+1/2, -z'                                                            
                                                                                
_cell_length_a     9.2867                                                       
_cell_length_b    10.8741                                                       
_cell_length_c    14.3038                                                       
_cell_angle_alpha  90.000                                                       
_cell_angle_beta   90.000                                                       
_cell_angle_gamma  90.000                                                       
                                                                                
_shelx_F_squared_multiplier     1.000                                           
                                                                                
loop_                                                                           
 _refln_index_h                                                                 
 _refln_index_k                                                                 
 _refln_index_l                                                                 
 _refln_F_squared_calc                                                          
 _refln_F_squared_meas                                                          
 _refln_F_squared_sigma                                                         
 _refln_observed_status                                                         
   2   0   0       5453.75       6030.37        57.36 o                         
   4   0   0       1566.55       1621.09        31.85 o                         
   6   0   0       3117.83       3078.66        55.74 o                         
   8   0   0       6092.37       5778.48        97.63 o                         
  10   0   0         97.64        106.59        19.77 o                         
  12   0   0         23.16          7.66        17.17 o                         
   1   1   0       2144.67       2513.61        16.65 o                         
   2   1   0      26907.05      28103.51       237.39 o                         
   3   1   0       1529.71       1528.21        15.88 o                         
   4   1   0      26783.56      26471.78       142.99 o                         
   5   1   0        882.25        899.17        14.05 o                         
   6   1   0       4715.50       4587.65        48.46 o                         
   7   1   0        354.58        337.71        12.53 o                         
   8   1   0          5.42          1.01         5.94 o                         
   9   1   0        112.37        122.93         9.22 o                         
  10   1   0        764.51        776.75        31.14 o                         
  11   1   0          2.01          6.21         8.61 o                         
  12   1   0        251.22        227.70        22.22 o                         
   0   2   0       1664.31       2033.69        41.44 o                         
   1   2   0       4120.31       4853.81        52.19 o                         
   2   2   0      25814.90      26179.64       212.76 o                         
   3   2   0        739.56        752.79        10.01 o                         
   4   2   0        637.08        692.48         9.39 o                         
   5   2   0        607.19        636.18        11.87 o                         
   6   2   0       5062.40       5104.74        46.38 o                         
   7   2   0        239.35        241.57        11.00 o                         
   8   2   0       2053.85       2047.05        32.07 o                         
   9   2   0        298.48        280.89        13.58 o                         
  10   2   0        787.39        725.56        27.37 o                         
  11   2   0         37.72         34.15        10.30 o                         
  12   2   0          0.86        -13.01        13.01 o                         
   1   3   0       1519.62       1559.98        15.76 o                         
   2   3   0      13878.77      13790.50        83.42 o                         
   3   3   0       3265.05       3442.12        30.74 o                         
   4   3   0       5402.81       5214.34        40.88 o                         
   5   3   0       2769.96       2701.85        32.04 o                         
   6   3   0       2730.70       2684.00        26.94 o                         
   7   3   0        381.45        367.29        12.72 o                         
   8   3   0         58.22         61.14         9.17 o                         
   9   3   0         18.49         14.35         5.67 o                         
  10   3   0         78.04        101.11        11.56 o                         
  11   3   0         48.12         50.11        14.98 o                         
   0   4   0      16746.79      17074.16       168.11 o                         
   1   4   0       7816.28       8083.06        54.93 o                         
   2   4   0       2015.41       1909.73        18.91 o                         
   3   4   0       1365.66       1439.43        17.51 o                         
   4   4   0         20.70         24.07         3.84 o                         
   5   4   0         17.92         11.98         3.16 o                         
   6   4   0       1662.32       1691.35        21.71 o                         
   7   4   0       1466.61       1374.90        25.61 o                         
   8   4   0        993.47       1029.89        28.09 o                         
   9   4   0        434.37        403.36        17.86 o                         
  10   4   0        120.99        123.52        12.65 o                         
  11   4   0         37.52         26.78         8.63 o                         
   1   5   0       2121.48       2111.97        22.82 o                         
   2   5   0       3585.63       3467.45        31.01 o                         
   3   5   0       5786.07       5740.21        53.05 o                         
   4   5   0       3304.79       3044.35        29.85 o                         
   5   5   0       2611.54       2615.55        28.38 o                         
   6   5   0        631.48        678.73        14.11 o                         
   7   5   0        177.99        183.26         9.84 o                         
   8   5   0          7.74         12.21         6.56 o                         
   9   5   0        190.90        197.27        13.46 o                         
  10   5   0        346.68        339.42        19.88 o                         
  11   5   0        194.23        195.33        16.54 o                         
   0   6   0       5382.46       5359.12        59.64 o                         
   1   6   0       8674.59       8851.74        68.12 o                         
   2   6   0        758.54        705.63        13.01 o                         
   3   6   0       1074.20       1028.16        16.06 o                         
   4   6   0         22.57         27.40         4.80 o                         
   5   6   0        855.79        834.48        17.28 o                         
   6   6   0        438.80        448.12        12.19 o                         
   7   6   0       1187.48       1187.17        24.69 o                         
   8   6   0        657.25        674.05        19.64 o                         
   9   6   0        657.31        684.35        30.45 o                         
  10   6   0         21.35         22.08         8.60 o                         
  11   6   0         74.85         51.03        25.44 o                         
   1   7   0        522.42        513.77        14.90 o                         
   2   7   0       1087.27       1107.71        20.04 o                         
   3   7   0       4077.90       4137.52        60.07 o                         
   4   7   0        357.56        357.49        15.43 o                         
   5   7   0       3690.78       3769.33        41.00 o                         
   6   7   0        196.94        193.10         9.37 o                         
   7   7   0        441.18        400.58        16.29 o                         
   8   7   0         67.14         74.50         8.46 o                         
   9   7   0          3.32          6.74         6.80 o                         
  10   7   0         51.46         54.16         9.88 o                         
   0   8   0        551.41        498.47        20.87 o                         
   1   8   0       4158.54       4097.16        56.04 o                         
   2   8   0        455.41        464.80        11.82 o                         
   3   8   0        312.86        304.55        11.04 o                         
   4   8   0         26.38         25.87         4.77 o                         
   5   8   0          2.00          5.45         4.63 o                         
   6   8   0        180.15        187.22         9.65 o                         
   7   8   0       1066.69       1090.41        27.43 o                         
   8   8   0         20.07         31.93         7.12 o                         
   9   8   0        365.51        359.18        19.35 o                         
  10   8   0          0.48        -12.33        13.83 o                         
   1   9   0        759.57        752.37        22.85 o                         
   2   9   0         34.27         31.81         8.20 o                         
   3   9   0       2019.69       1975.23        39.45 o                         
   4   9   0        197.90        178.42        12.39 o                         
   5   9   0       1113.82       1061.95        25.57 o                         
   6   9   0         55.84         43.63         7.09 o                         
   7   9   0        314.87        308.75        17.25 o                         
   8   9   0         38.39         27.69         7.72 o                         
   9   9   0         21.34         12.77         9.62 o                         
   0  10   0         81.27        106.39        17.45 o                         
   1  10   0       1609.44       1643.91        36.31 o                         
   2  10   0        353.13        364.85        17.50 o                         
   3  10   0        311.79        301.14        16.09 o                         
   4  10   0        158.31        152.85        12.38 o                         
   5  10   0        197.89        215.06        13.71 o                         
   6  10   0         44.21         39.21         8.68 o                         
   7  10   0        444.68        475.00        25.82 o                         
   8  10   0          0.04          6.02         7.61 o                         
   1  11   0        105.78        105.62        13.06 o                         
   2  11   0         35.72         49.78         8.45 o                         
   3  11   0        658.51        684.63        23.19 o                         
   4  11   0        231.12        207.94        16.30 o                         
   5  11   0        579.48        593.70        22.90 o                         
   6  11   0         72.05         59.37        10.17 o                         
   7  11   0         10.35         20.64         9.25 o                         
   0  12   0         75.20         67.69        18.50 o                         
   1  12   0        515.79        537.58        27.24 o                         
   2  12   0         76.04         75.52        10.46 o                         
   3  12   0         91.31         83.79        16.71 o                         
   4  12   0          6.44          6.45         6.90 o                         
   5  12   0         41.88         40.53         7.12 o                         
   6  12   0         23.05          9.30        19.33 o                         
   1  13   0        110.01        110.61        14.17 o                         
   2  13   0         15.31         24.64         8.48 o                         
   3  13   0        160.20        150.98        14.74 o                         
   4  13   0         64.12         54.22        13.61 o                         
   5  13   0         91.71        115.90        23.34 o                         
   1   0   1       3031.02       3526.49        22.83 o                         
   2   0   1       1569.15       1787.33        20.33 o                         
   3   0   1       1784.02       1782.97        22.83 o                         
   4   0   1       3367.75       3414.56        31.39 o                         
   5   0   1       2419.87       2360.43        33.18 o                         
   6   0   1       1647.89       1605.95        25.00 o                         
   7   0   1       3136.81       3080.18        37.36 o                         
   8   0   1          2.57          6.65         5.08 o                         
   9   0   1       1802.05       1840.67        34.14 o                         
  10   0   1         25.89         18.60         6.85 o                         
  11   0   1         65.23         62.22         9.70 o                         
  12   0   1        102.25         86.90        19.43 o                         
 -12   1   1          6.73         10.91        10.08 o                         
 -11   1   1        364.68        400.55        24.81 o                         
 -10   1   1        204.19        196.88        13.19 o                         
  -9   1   1         69.53         77.84         8.91 o                         
  -8   1   1        468.39        463.10        15.29 o                         
  -7   1   1        633.41        597.90        16.34 o                         
  -6   1   1        608.16        598.78        12.09 o                         
  -5   1   1       7243.92       7209.81        68.16 o                         
  -4   1   1        301.42        320.35         6.67 o                         
  -3   1   1      14975.97      15442.60       178.44 o                         
  -2   1   1       7267.30       7791.58       103.75 o                         
  -1   1   1       1575.75       1747.04        11.78 o                         
   0   1   1       1813.35       2067.78        16.21 o                         
   1   1   1       1442.93       1557.78        10.65 o                         
   2   1   1       7360.06       7814.93        43.06 o                         
   3   1   1      15067.51      15379.13       119.04 o                         
   4   1   1        256.21        269.90         5.89 o                         
   5   1   1       7235.57       7091.41        62.18 o                         
   6   1   1        618.22        593.91        15.28 o                         
   7   1   1        615.05        607.53        16.77 o                         
   8   1   1        459.77        446.79        14.67 o                         
   9   1   1         57.50         65.04         7.22 o                         
  10   1   1        202.05        197.35        14.61 o                         
  11   1   1        386.79        417.88        24.00 o                         
  12   1   1          6.66        -21.54        33.31 o                         
 -12   2   1         29.77         20.88        16.70 o                         
 -11   2   1        120.95         83.87        12.68 o                         
 -10   2   1        152.20        161.45        12.15 o                         
  -9   2   1        881.69        855.78        22.27 o                         
  -8   2   1        358.95        335.81        13.34 o                         
  -7   2   1       3035.94       2917.86        42.17 o                         
  -6   2   1        567.44        561.73        12.42 o                         
  -5   2   1        690.34        633.16        11.32 o                         
  -4   2   1       2000.59       2057.70        18.94 o                         
  -3   2   1       5094.16       5326.09        40.16 o                         
  -2   2   1       2885.95       2954.41        29.91 o                         
  -1   2   1      38602.48      39707.88       270.51 o                         
   0   2   1       1652.00       1772.25        18.52 o                         
   1   2   1      40326.04      41479.81       317.97 o                         
   2   2   1       2588.77       2631.84        21.10 o                         
   3   2   1       4972.40       5155.92        37.01 o                         
   4   2   1       1940.85       1993.63        19.25 o                         
   5   2   1        723.66        655.78        12.39 o                         
   6   2   1        576.44        554.23        11.99 o                         
   7   2   1       2985.18       2883.56        36.74 o                         
   8   2   1        326.06        322.58        12.69 o                         
   9   2   1       1008.18       1020.07        23.54 o                         
  10   2   1        159.80        154.97        11.23 o                         
  11   2   1        115.53         86.06        14.64 o                         
  12   2   1         31.50         21.23        14.61 o                         
 -12   3   1         60.04         69.81        25.51 o                         
 -11   3   1        289.32        290.52        22.06 o                         
 -10   3   1        115.37        126.55        11.54 o                         
  -9   3   1        347.41        346.23        15.06 o                         
  -8   3   1        302.66        282.19        12.25 o                         
  -7   3   1        546.36        553.78        16.33 o                         
  -6   3   1       1099.79       1078.99        18.70 o                         
  -5   3   1       6483.39       6467.99        59.58 o                         
  -4   3   1       3214.26       3221.66        29.39 o                         
  -3   3   1      12692.94      12749.40        77.38 o                         
  -2   3   1       1761.20       1844.32        21.26 o                         
  -1   3   1       1102.47       1149.63        14.16 o                         
   0   3   1         72.57         78.80         3.17 o                         
   1   3   1       1090.42       1126.16        14.10 o                         
   2   3   1       1993.42       2080.42        21.77 o                         
   3   3   1      12467.53      12293.91        77.21 o                         
   4   3   1       3231.73       3254.78        28.08 o                         
   5   3   1       6738.19       6797.51        60.86 o                         
   6   3   1       1062.20       1071.23        16.42 o                         
   7   3   1        570.86        560.35        15.56 o                         
   8   3   1        340.01        339.16        13.13 o                         
   9   3   1        338.98        340.97        15.39 o                         
  10   3   1        122.99        129.77        11.75 o                         
  11   3   1        291.19        271.20        20.53 o                         
  12   3   1         57.91         36.57        20.93 o                         
 -11   4   1         28.92         27.05         9.62 o                         
 -10   4   1        323.98        293.70        18.52 o                         
  -9   4   1       1000.12       1032.92        26.12 o                         
  -8   4   1        544.80        547.81        16.81 o                         
  -7   4   1       1498.30       1487.58        27.87 o                         
  -6   4   1       1012.21       1024.75        17.25 o                         
  -5   4   1       1513.67       1525.49        20.58 o                         
  -4   4   1        757.01        728.71        15.61 o                         
  -3   4   1       2390.34       2313.38        22.20 o                         
  -2   4   1       4796.39       4831.20        47.94 o                         
  -1   4   1       9380.60       9463.26       115.10 o                         
   0   4   1       7466.69       7518.38        55.82 o                         
   1   4   1       8978.13       8911.57        63.21 o                         
   2   4   1       4578.66       4537.44        40.30 o                         
   3   4   1       2659.29       2609.73        29.19 o                         
   4   4   1        832.97        835.25        14.50 o                         
   5   4   1       1421.27       1437.96        18.93 o                         
   6   4   1       1047.33       1068.66        16.10 o                         
   7   4   1       1583.48       1542.13        31.81 o                         
   8   4   1        551.65        549.08        17.96 o                         
   9   4   1        956.83        963.72        27.96 o                         
  10   4   1        307.80        306.77        16.92 o                         
  11   4   1         35.70         36.36        10.07 o                         
 -11   5   1        129.79        184.07        32.67 o                         
 -10   5   1         32.38         33.66         8.70 o                         
  -9   5   1        185.02        188.81        12.34 o                         
  -8   5   1        412.75        379.00        14.35 o                         
  -7   5   1        215.69        199.20        10.19 o                         
  -6   5   1       1916.33       1882.36        35.08 o                         
  -5   5   1       1900.31       1906.12        24.72 o                         
  -4   5   1       5143.63       5013.94        41.06 o                         
  -3   5   1       2935.91       2843.10        32.97 o                         
  -2   5   1       3269.37       3207.82        31.89 o                         
  -1   5   1       2434.51       2553.48        22.30 o                         
   0   5   1        515.74        516.87        10.30 o                         
   1   5   1       2334.21       2427.81        24.27 o                         
   2   5   1       3217.82       3134.41        27.84 o                         
   3   5   1       2996.08       2890.31        38.23 o                         
   4   5   1       5136.23       5091.83        46.74 o                         
   5   5   1       1856.60       1856.26        23.14 o                         
   6   5   1       1889.35       1879.52        24.58 o                         
   7   5   1        225.11        211.66        10.50 o                         
   8   5   1        386.85        361.85        14.20 o                         
   9   5   1        200.75        221.38        14.34 o                         
  10   5   1         29.92         24.21         7.35 o                         
  11   5   1        127.37        169.44        25.24 o                         
 -11   6   1         68.19         79.05        26.56 o                         
 -10   6   1        194.92        161.14        16.20 o                         
  -9   6   1         68.23         69.65         7.90 o                         
  -8   6   1        957.75        925.18        22.96 o                         
  -7   6   1        529.60        538.60        17.22 o                         
  -6   6   1        476.88        501.64        12.88 o                         
  -5   6   1        872.54        884.43        16.66 o                         
  -4   6   1        790.84        807.49        15.39 o                         
  -3   6   1       1486.93       1532.17        21.05 o                         
  -2   6   1       2921.68       2880.85        33.13 o                         
  -1   6   1       1297.76       1180.57        12.91 o                         
   0   6   1       6454.05       6291.86        56.77 o                         
   1   6   1       1342.00       1242.46        21.13 o                         
   2   6   1       2911.75       2899.25        27.88 o                         
   3   6   1       1496.26       1530.70        21.18 o                         
   4   6   1        769.17        789.34        16.82 o                         
   5   6   1        872.02        884.33        20.03 o                         
   6   6   1        477.18        480.03        13.35 o                         
   7   6   1        502.71        531.98        16.50 o                         
   8   6   1        951.21        977.06        25.69 o                         
   9   6   1         70.08         81.64         9.46 o                         
  10   6   1        205.74        187.71        14.49 o                         
  11   6   1         66.39         23.55        24.52 o                         
 -10   7   1        101.13         92.72        12.42 o                         
  -9   7   1        152.99        156.24        11.80 o                         
  -8   7   1         16.16         18.16         5.74 o                         
  -7   7   1        204.96        209.54        11.30 o                         
  -6   7   1        874.36        816.09        18.26 o                         
  -5   7   1        310.59        326.69        11.35 o                         
  -4   7   1       3121.82       3091.53        41.16 o                         
  -3   7   1       1117.45       1091.35        20.02 o                         
  -2   7   1       2493.99       2580.84        45.86 o                         
  -1   7   1        901.86        867.10        16.47 o                         
   0   7   1        602.31        581.64        12.82 o                         
   1   7   1        979.59        983.16        17.88 o                         
   2   7   1       2408.48       2504.94        33.45 o                         
   3   7   1       1134.33       1138.83        23.51 o                         
   4   7   1       3041.97       2975.59        32.90 o                         
   5   7   1        299.88        307.82        10.94 o                         
   6   7   1        916.74        889.95        22.52 o                         
   7   7   1        204.11        195.96        11.80 o                         
   8   7   1         18.12         18.72         6.45 o                         
   9   7   1        149.51        163.31        12.37 o                         
  10   7   1         96.51        106.39        12.96 o                         
 -10   8   1        176.01        175.66        24.93 o                         
  -9   8   1         11.31         18.82         6.86 o                         
  -8   8   1        565.39        548.28        20.37 o                         
  -7   8   1        120.75        128.78        10.13 o                         
  -6   8   1        667.91        701.70        19.01 o                         
  -5   8   1        541.64        536.80        16.80 o                         
  -4   8   1        173.58        170.73         8.75 o                         
  -3   8   1        890.48        886.36        19.12 o                         
  -2   8   1       2174.04       2240.73        41.75 o                         
  -1   8   1         55.42         60.39         5.87 o                         
   0   8   1       4333.56       4437.51        45.02 o                         
   1   8   1         46.26         52.54         4.93 o                         
   2   8   1       2161.40       2156.75        43.10 o                         
   3   8   1        835.50        811.38        19.77 o                         
   4   8   1        182.99        200.88        12.69 o                         
   5   8   1        545.84        525.41        16.14 o                         
   6   8   1        670.53        702.94        19.15 o                         
   7   8   1        123.16        139.50        11.81 o                         
   8   8   1        562.77        541.07        22.22 o                         
   9   8   1         13.92         27.77         8.51 o                         
  10   8   1        176.75        153.70        66.43 o                         
  -9   9   1         70.00         63.46        22.86 o                         
  -8   9   1          7.13         11.87         7.57 o                         
  -7   9   1        131.44        159.31        12.91 o                         
  -6   9   1        464.35        462.98        16.42 o                         
  -5   9   1         79.34         66.93        10.25 o                         
  -4   9   1       1827.90       1823.15        38.66 o                         
  -3   9   1         90.98         83.62         8.08 o                         
  -2   9   1        952.56        907.19        31.03 o                         
  -1   9   1        466.70        447.50        15.07 o                         
   0   9   1          5.96          6.91         4.40 o                         
   1   9   1        466.52        443.12        17.71 o                         
   2   9   1        952.42        930.31        45.05 o                         
   3   9   1        108.01        104.16        10.18 o                         
   4   9   1       1859.84       1859.10        42.12 o                         
   5   9   1         78.28         67.12        10.86 o                         
   6   9   1        461.15        464.95        16.49 o                         
   7   9   1        127.00        154.31        12.90 o                         
   8   9   1          7.88         20.15         7.92 o                         
   9   9   1         72.53         66.47        18.28 o                         
  -8  10   1        225.45        249.19        18.31 o                         
  -7  10   1         15.20         21.71         7.45 o                         
  -6  10   1        243.42        260.17        13.35 o                         
  -5  10   1        129.28        126.33        11.96 o                         
  -4  10   1        136.00        120.84        11.64 o                         
  -3  10   1        153.93        156.90        11.26 o                         
  -2  10   1        771.32        725.42        24.19 o                         
  -1  10   1        148.98        142.94        11.25 o                         
   0  10   1       1417.47       1484.51        33.92 o                         
   1  10   1        165.43        182.23        12.77 o                         
   2  10   1        785.28        789.84        35.37 o                         
   3  10   1        191.31        202.13        14.98 o                         
   4  10   1        135.90        110.28        10.83 o                         
   5  10   1        137.56        159.98        12.16 o                         
   6  10   1        227.84        256.25        15.46 o                         
   7  10   1         16.98         14.15         6.87 o                         
   8  10   1        230.05        253.81        18.65 o                         
  -7  11   1         84.18         87.00        14.52 o                         
  -6  11   1        163.98        187.87        14.20 o                         
  -5  11   1         57.73         66.22         9.22 o                         
  -4  11   1        629.91        667.18        23.33 o                         
  -3  11   1         12.37         16.34         6.57 o                         
  -2  11   1        479.93        457.92        23.89 o                         
  -1  11   1        221.29        246.27        18.18 o                         
   0  11   1        164.12        163.79        26.29 o                         
   1  11   1        225.51        257.64        19.02 o                         
   2  11   1        497.86        496.59        19.38 o                         
   3  11   1          6.60         12.15         7.14 o                         
   4  11   1        623.50        624.21        24.69 o                         
   5  11   1         56.74         52.33         8.82 o                         
   6  11   1        156.98        176.52        14.15 o                         
   7  11   1         83.04        109.56        20.82 o                         
  -6  12   1        207.27        204.22        35.67 o                         
  -5  12   1         21.79         29.06         7.88 o                         
  -4  12   1         20.17         14.69         6.35 o                         
  -3  12   1        258.92        281.14        18.70 o                         
  -2  12   1        296.17        346.36        29.93 o                         
  -1  12   1        130.19        132.77        17.68 o                         
   0  12   1        358.22        417.91        24.44 o                         
   1  12   1        115.94        130.21        14.74 o                         
   2  12   1        269.89        284.68        17.66 o                         
   3  12   1        251.91        247.49        15.28 o                         
   4  12   1         17.29         23.29         7.52 o                         
   5  12   1         20.21         17.03         7.34 o                         
   6  12   1        214.40        227.89        26.41 o                         
  -5  13   1         80.47         68.94        21.11 o                         
  -4  13   1        137.32        129.39        17.79 o                         
  -3  13   1        130.69        124.91        14.29 o                         
  -2  13   1        139.15        145.08        21.87 o                         
  -1  13   1         30.26         53.65        12.36 o                         
   0  13   1         22.76         25.52         9.82 o                         
   1  13   1         29.50         14.51         9.16 o                         
   2  13   1        134.00        169.60        16.18 o                         
   3  13   1        129.96        148.84        15.07 o                         
   4  13   1        130.20        125.71        32.08 o                         
   5  13   1         84.32         74.96        17.51 o                         
   0   0   2       7960.53       8868.49        99.59 o                         
   1   0   2          9.85         15.27         1.97 o                         
   2   0   2      15115.19      16292.24       112.86 o                         
   3   0   2       9118.99       9035.15       106.05 o                         
   4   0   2        128.90        129.26         6.11 o                         
   5   0   2       3903.62       3884.70        36.70 o                         
   6   0   2        990.85        988.00        15.52 o                         
   7   0   2        258.71        250.11        10.85 o                         
   8   0   2        386.43        400.47        15.69 o                         
   9   0   2         39.62         47.58         7.77 o                         
  10   0   2        501.43        462.36        21.42 o                         
  11   0   2        174.15        164.22        16.98 o                         
 -12   1   2        130.89         90.83        29.66 o                         
 -11   1   2         69.59         47.20        10.93 o                         
 -10   1   2        118.75        140.09        15.02 o                         
  -9   1   2        749.57        727.09        27.06 o                         
  -8   1   2         16.57         19.31         5.33 o                         
  -7   1   2       1957.41       2011.34        32.75 o                         
  -6   1   2       1999.97       2021.40        30.52 o                         
  -5   1   2       2000.70       2013.14        21.83 o                         
  -4   1   2       4760.99       4782.13        44.31 o                         
  -3   1   2        958.94        992.11        17.32 o                         
  -2   1   2       1906.70       1946.84        23.26 o                         
  -1   1   2       9217.93      10002.74        64.30 o                         
   0   1   2       2191.05       2306.75        16.28 o                         
   1   1   2       9236.23       9791.08        54.42 o                         
   2   1   2       1798.19       1832.45        17.42 o                         
   3   1   2        990.43        982.13        15.60 o                         
   4   1   2       4913.00       4802.04        38.84 o                         
   5   1   2       1934.62       1918.88        27.97 o                         
   6   1   2       2017.94       1990.79        29.22 o                         
   7   1   2       1980.58       1960.83        29.05 o                         
   8   1   2         19.98         17.86         5.69 o                         
   9   1   2        775.36        702.36        22.65 o                         
  10   1   2        118.98        130.62        17.86 o                         
  11   1   2         70.35         41.91        11.12 o                         
 -12   2   2         43.12         48.77        22.19 o                         
 -11   2   2        212.68        210.56        16.30 o                         
 -10   2   2        247.20        243.17        18.44 o                         
  -9   2   2        403.84        395.09        18.99 o                         
  -8   2   2       1731.20       1734.17        43.01 o                         
  -7   2   2        726.68        709.12        17.44 o                         
  -6   2   2        930.51        931.91        16.21 o                         
  -5   2   2       5441.36       5342.12        44.88 o                         
  -4   2   2        600.95        590.80        10.85 o                         
  -3   2   2       6592.29       6502.41        43.93 o                         
  -2   2   2        662.86        654.68         8.15 o                         
  -1   2   2      21501.19      22309.01       184.74 o                         
   0   2   2       4447.97       4641.10        35.26 o                         
   1   2   2      22093.05      22426.95       133.17 o                         
   2   2   2        682.00        655.45         9.87 o                         
   3   2   2       6572.26       6479.38        44.46 o                         
   4   2   2        619.01        619.30        10.20 o                         
   5   2   2       5496.42       5431.65        44.18 o                         
   6   2   2        890.62        893.75        19.05 o                         
   7   2   2        705.89        692.17        16.88 o                         
   8   2   2       1692.51       1641.24        28.42 o                         
   9   2   2        417.91        416.13        17.88 o                         
  10   2   2        227.69        194.65        13.40 o                         
  11   2   2        201.62        212.59        16.11 o                         
  12   2   2         46.77         41.12        17.60 o                         
 -11   3   2         23.14         24.38        10.26 o                         
 -10   3   2        196.81        198.79        20.39 o                         
  -9   3   2        770.84        787.26        26.85 o                         
  -8   3   2        732.37        724.01        24.49 o                         
  -7   3   2       2511.09       2475.48        32.55 o                         
  -6   3   2       1355.02       1381.03        20.93 o                         
  -5   3   2        875.91        824.88        15.52 o                         
  -4   3   2       3024.02       2875.43        27.19 o                         
  -3   3   2       2274.65       2318.70        21.94 o                         
  -2   3   2       5102.97       5208.32        45.86 o                         
  -1   3   2      26867.30      27558.75       316.05 o                         
   0   3   2       7693.97       7869.44        61.93 o                         
   1   3   2      26569.93      26664.35       183.15 o                         
   2   3   2       4952.33       4977.16        36.33 o                         
   3   3   2       2246.01       2316.36        23.88 o                         
   4   3   2       2933.41       2789.58        26.47 o                         
   5   3   2        818.67        774.01        13.90 o                         
   6   3   2       1351.43       1389.43        23.32 o                         
   7   3   2       2496.41       2487.50        34.11 o                         
   8   3   2        760.14        739.25        19.07 o                         
   9   3   2        723.41        702.85        23.39 o                         
  10   3   2        181.46        193.18        13.73 o                         
  11   3   2         26.84         23.28         9.58 o                         
 -11   4   2        229.82        236.44        20.49 o                         
 -10   4   2         61.86        107.12        13.51 o                         
  -9   4   2        293.71        297.10        17.14 o                         
  -8   4   2        704.84        708.97        20.36 o                         
  -7   4   2        447.43        434.14        14.98 o                         
  -6   4   2       1590.68       1590.85        26.75 o                         
  -5   4   2       2778.37       2759.73        28.06 o                         
  -4   4   2       3848.33       3883.56        30.83 o                         
  -3   4   2       9219.17       9121.26        70.11 o                         
  -2   4   2       4008.14       3946.93        39.17 o                         
  -1   4   2       1882.79       1881.31        16.87 o                         
   0   4   2      11067.58      11112.62        85.65 o                         
   1   4   2       1767.12       1759.94        21.22 o                         
   2   4   2       3943.13       3940.85        30.59 o                         
   3   4   2       9252.50       9055.79        62.31 o                         
   4   4   2       3942.80       4027.53        37.96 o                         
   5   4   2       2639.87       2628.41        28.47 o                         
   6   4   2       1594.98       1643.32        23.47 o                         
   7   4   2        446.94        434.29        13.18 o                         
   8   4   2        722.86        693.98        20.69 o                         
   9   4   2        289.11        284.05        14.61 o                         
  10   4   2         62.49         67.45        10.77 o                         
  11   4   2        236.08        259.84        20.74 o                         
 -11   5   2         66.75         40.61        12.51 o                         
 -10   5   2        347.23        335.47        17.88 o                         
  -9   5   2        158.35        164.57        11.72 o                         
  -8   5   2        394.64        369.04        15.12 o                         
  -7   5   2       1156.11       1154.87        25.04 o                         
  -6   5   2        939.42        962.56        17.94 o                         
  -5   5   2       1239.51       1206.53        19.32 o                         
  -4   5   2       2703.92       2756.48        30.44 o                         
  -3   5   2       1377.65       1344.10        23.11 o                         
  -2   5   2       3548.56       3500.11        40.99 o                         
  -1   5   2       5010.62       4950.68        41.33 o                         
   0   5   2       2867.86       2929.82        29.76 o                         
   1   5   2       4976.79       5007.39        51.49 o                         
   2   5   2       3609.35       3536.92        33.96 o                         
   3   5   2       1419.87       1378.03        21.30 o                         
   4   5   2       2748.52       2796.75        32.02 o                         
   5   5   2       1254.12       1223.54        19.62 o                         
   6   5   2        939.61        917.77        16.09 o                         
   7   5   2       1173.41       1144.37        23.43 o                         
   8   5   2        370.47        342.55        15.25 o                         
   9   5   2        175.51        198.85        13.96 o                         
  10   5   2        352.48        345.42        20.10 o                         
  11   5   2         61.37         80.30        16.16 o                         
 -11   6   2         79.26         51.12        23.32 o                         
 -10   6   2        109.55        140.05        18.68 o                         
  -9   6   2        337.54        340.75        16.16 o                         
  -8   6   2        102.86        108.04         8.87 o                         
  -7   6   2        423.69        413.07        14.68 o                         
  -6   6   2       1950.91       1887.02        27.22 o                         
  -5   6   2        737.64        730.96        16.63 o                         
  -4   6   2       1782.54       1706.32        25.30 o                         
  -3   6   2       1315.55       1233.48        20.31 o                         
  -2   6   2       3317.31       3227.61        32.55 o                         
  -1   6   2       3817.13       3726.82        35.21 o                         
   0   6   2        128.27         88.56         5.25 o                         
   1   6   2       3917.47       3938.74        53.28 o                         
   2   6   2       3393.83       3358.20        34.35 o                         
   3   6   2       1360.76       1314.25        21.88 o                         
   4   6   2       1680.57       1570.27        22.65 o                         
   5   6   2        739.03        725.52        15.77 o                         
   6   6   2       1962.83       1907.81        27.48 o                         
   7   6   2        428.92        409.21        16.07 o                         
   8   6   2        112.36        112.40         9.92 o                         
   9   6   2        337.35        342.83        23.15 o                         
  10   6   2        122.31        107.46        12.85 o                         
  11   6   2         77.19         80.71        25.34 o                         
 -10   7   2        103.93        127.16        17.51 o                         
  -9   7   2         24.62         28.81         6.79 o                         
  -8   7   2        708.27        676.67        20.38 o                         
  -7   7   2        311.51        314.84        13.45 o                         
  -6   7   2        365.97        372.92        11.95 o                         
  -5   7   2       1695.42       1667.63        28.91 o                         
  -4   7   2         57.70         60.72         5.39 o                         
  -3   7   2       1578.71       1568.81        21.64 o                         
  -2   7   2       1545.28       1511.32        21.63 o                         
  -1   7   2        304.36        292.70         9.02 o                         
   0   7   2       5109.70       5132.87        48.13 o                         
   1   7   2        316.07        299.04         9.71 o                         
   2   7   2       1521.46       1554.12        20.31 o                         
   3   7   2       1648.17       1615.17        23.71 o                         
   4   7   2         59.62         59.79         5.84 o                         
   5   7   2       1745.51       1693.54        25.89 o                         
   6   7   2        370.35        388.89        13.12 o                         
   7   7   2        304.88        322.05        14.78 o                         
   8   7   2        706.84        667.76        21.96 o                         
   9   7   2         20.80         21.08         9.33 o                         
  10   7   2        106.04        136.35        15.94 o                         
 -10   8   2        123.25        128.27        24.25 o                         
  -9   8   2        179.79        201.63        13.73 o                         
  -8   8   2         34.40         46.87         7.14 o                         
  -7   8   2        346.43        336.21        15.64 o                         
  -6   8   2        359.45        327.13        13.89 o                         
  -5   8   2        109.71        115.09         8.83 o                         
  -4   8   2       1620.94       1585.91        28.04 o                         
  -3   8   2        500.40        486.51        12.79 o                         
  -2   8   2       1248.73       1298.04        21.66 o                         
  -1   8   2       1555.25       1541.64        22.62 o                         
   0   8   2        448.39        468.25        16.57 o                         
   1   8   2       1589.91       1586.55        27.47 o                         
   2   8   2       1224.39       1202.25        27.99 o                         
   3   8   2        473.81        451.64        17.62 o                         
   4   8   2       1706.82       1676.11        32.54 o                         
   5   8   2        126.09        135.48         8.91 o                         
   6   8   2        373.35        352.90        13.95 o                         
   7   8   2        349.12        352.86        19.80 o                         
   8   8   2         28.95         43.48         8.62 o                         
   9   8   2        187.60        200.55        15.25 o                         
  10   8   2        112.97         90.42        20.89 o                         
  -9   9   2         22.44          2.49         9.25 o                         
  -8   9   2        217.71        227.88        15.85 o                         
  -7   9   2         54.64         62.75         9.37 o                         
  -6   9   2        420.75        424.35        15.83 o                         
  -5   9   2        596.83        560.58        19.95 o                         
  -4   9   2         25.71         21.36         7.21 o                         
  -3   9   2       1111.63       1110.55        25.71 o                         
  -2   9   2       1219.58       1206.06        26.42 o                         
  -1   9   2        302.80        303.64        11.76 o                         
   0   9   2       1600.17       1589.33        29.12 o                         
   1   9   2        293.87        296.73        16.31 o                         
   2   9   2       1217.61       1218.41        29.98 o                         
   3   9   2       1119.27       1076.60        36.48 o                         
   4   9   2         24.95         27.73         8.12 o                         
   5   9   2        556.28        533.90        18.37 o                         
   6   9   2        418.68        434.42        18.89 o                         
   7   9   2         58.28         74.41         9.51 o                         
   8   9   2        224.44        225.76        21.04 o                         
   9   9   2         23.77         60.81        17.25 o                         
  -8  10   2          0.65          2.18         8.91 o                         
  -7  10   2        263.56        268.11        16.41 o                         
  -6  10   2        314.21        328.30        14.80 o                         
  -5  10   2        123.48        121.78        10.79 o                         
  -4  10   2        732.05        693.83        25.44 o                         
  -3  10   2         62.19         53.32         7.19 o                         
  -2  10   2        692.32        718.60        21.43 o                         
  -1  10   2        879.60        849.65        30.56 o                         
   0  10   2         68.32         79.56        10.60 o                         
   1  10   2        900.60        925.99        32.32 o                         
   2  10   2        671.93        717.28        28.73 o                         
   3  10   2         66.31         65.73         8.89 o                         
   4  10   2        695.20        670.99        22.59 o                         
   5  10   2        117.48        109.58        12.14 o                         
   6  10   2        313.33        308.69        16.87 o                         
   7  10   2        258.59        290.02        19.23 o                         
   8  10   2          0.89         -5.20        14.10 o                         
  -7  11   2         33.55         34.45        11.14 o                         
  -6  11   2        119.14        133.12        12.40 o                         
  -5  11   2        237.03        230.30        14.74 o                         
  -4  11   2         82.70         77.40         9.19 o                         
  -3  11   2        316.11        325.19        16.21 o                         
  -2  11   2        147.95        168.91        15.65 o                         
  -1  11   2        131.13        111.52        13.20 o                         
   0  11   2        955.38        968.42        34.70 o                         
   1  11   2        113.46        119.07        11.51 o                         
   2  11   2        164.76        141.66        11.24 o                         
   3  11   2        290.91        281.11        16.76 o                         
   4  11   2         83.93         64.50         9.31 o                         
   5  11   2        259.62        243.49        14.93 o                         
   6  11   2        122.14        144.28        15.73 o                         
   7  11   2         31.62         46.64        16.07 o                         
  -6  12   2         55.99         28.10        21.62 o                         
  -5  12   2         23.22         19.84         7.12 o                         
  -4  12   2        276.89        306.51        19.01 o                         
  -3  12   2         26.26         11.32         7.35 o                         
  -2  12   2        178.08        186.23        16.81 o                         
  -1  12   2        210.90        205.18        17.81 o                         
   0  12   2        148.79        192.18        17.93 o                         
   1  12   2        217.72        236.12        19.57 o                         
   2  12   2        195.22        224.12        16.49 o                         
   3  12   2         27.38         41.04         8.08 o                         
   4  12   2        290.01        293.81        16.96 o                         
   5  12   2         26.16         13.61         7.34 o                         
   6  12   2         57.90         48.33        40.58 o                         
  -5  13   2         24.41         14.94        14.98 o                         
  -4  13   2         34.07         39.49        12.40 o                         
  -3  13   2        141.41        147.50        16.80 o                         
  -2  13   2         85.28         75.34        18.73 o                         
  -1  13   2        106.40        109.35        14.84 o                         
   0  13   2        170.89        181.57        17.77 o                         
   1  13   2        116.42        121.18        13.53 o                         
   2  13   2         85.96        116.43        12.94 o                         
   3  13   2        153.06        152.16        15.11 o                         
   4  13   2         31.87         32.96        10.70 o                         
   5  13   2         22.06         -2.50        16.09 o                         
   1   0   3       1967.26       2085.57        19.34 o                         
   2   0   3      28001.42      28948.57       247.25 o                         
   3   0   3       2017.33       2024.63        18.21 o                         
   4   0   3      15084.60      14630.85       100.56 o                         
   5   0   3        670.09        719.64        11.55 o                         
   6   0   3       5540.71       5548.71        69.62 o                         
   7   0   3        579.20        601.97        17.60 o                         
   8   0   3         72.16         82.54         8.40 o                         
   9   0   3        241.51        241.41        16.28 o                         
  10   0   3        384.74        418.42        21.05 o                         
  11   0   3         35.43         36.06        11.71 o                         
  12   0   3        280.17        270.32        42.90 o                         
 -11   1   3         16.35         10.12         9.92 o                         
 -10   1   3        492.87        520.16        26.42 o                         
  -9   1   3        167.46        167.85        12.95 o                         
  -8   1   3       2934.47       2895.56        44.13 o                         
  -7   1   3        508.46        506.93        14.35 o                         
  -6   1   3       3582.21       3555.09        37.84 o                         
  -5   1   3       1369.64       1376.33        21.60 o                         
  -4   1   3       1421.72       1488.50        17.51 o                         
  -3   1   3       2140.59       2195.44        21.07 o                         
  -2   1   3      27125.20      27945.33       247.86 o                         
  -1   1   3       5504.92       5874.26        49.38 o                         
   0   1   3      34762.67      36599.43       376.88 o                         
   1   1   3       5313.09       5537.72        52.52 o                         
   2   1   3      26411.60      26747.58       170.68 o                         
   3   1   3       2138.50       2142.00        21.88 o                         
   4   1   3       1442.18       1532.69        19.17 o                         
   5   1   3       1311.78       1293.02        19.12 o                         
   6   1   3       3821.00       3771.78        46.19 o                         
   7   1   3        499.99        446.58        14.19 o                         
   8   1   3       2772.41       2705.18        43.93 o                         
   9   1   3        163.62        153.61        11.57 o                         
  10   1   3        459.26        424.39        21.05 o                         
  11   1   3         12.55         11.89        11.75 o                         
  12   1   3          6.38        -20.49        20.49 o                         
 -11   2   3          7.81          4.92        10.98 o                         
 -10   2   3        417.73        449.26        24.56 o                         
  -9   2   3         80.70         87.89        11.88 o                         
  -8   2   3         52.05         64.31         7.50 o                         
  -7   2   3        513.35        524.56        14.92 o                         
  -6   2   3       1721.52       1716.13        32.63 o                         
  -5   2   3       2047.58       2016.83        23.57 o                         
  -4   2   3      15753.99      15203.26        98.83 o                         
  -3   2   3       3402.07       3519.27        28.93 o                         
  -2   2   3       5958.97       5961.13        56.92 o                         
  -1   2   3      10652.32      10981.73        65.67 o                         
   0   2   3         51.56         58.30         2.63 o                         
   1   2   3      10512.04      10823.92        83.11 o                         
   2   2   3       6163.26       6159.49        46.10 o                         
   3   2   3       3261.73       3312.78        26.04 o                         
   4   2   3      15408.97      15010.41        97.93 o                         
   5   2   3       2103.56       2087.25        27.07 o                         
   6   2   3       1725.89       1727.70        23.43 o                         
   7   2   3        544.79        537.48        16.08 o                         
   8   2   3         45.56         41.96         8.62 o                         
   9   2   3         78.39         79.19         9.33 o                         
  10   2   3        425.05        463.14        20.23 o                         
  11   2   3          6.33         23.71         9.51 o                         
  12   2   3        161.71        204.78        38.29 o                         
 -11   3   3         90.06         79.27        15.78 o                         
 -10   3   3        302.96        284.29        20.08 o                         
  -9   3   3        315.76        292.02        21.13 o                         
  -8   3   3       1256.08       1292.88        36.39 o                         
  -7   3   3        573.09        561.01        15.30 o                         
  -6   3   3       2983.80       3018.53        39.02 o                         
  -5   3   3        365.23        358.20         9.88 o                         
  -4   3   3        101.27        103.56         4.59 o                         
  -3   3   3       1622.51       1612.56        17.79 o                         
  -2   3   3       3111.25       3075.43        27.77 o                         
  -1   3   3       7166.40       7479.57       108.95 o                         
   0   3   3      11211.67      10772.29        75.14 o                         
   1   3   3       7485.72       7868.98        51.01 o                         
   2   3   3       3273.92       3244.89        27.56 o                         
   3   3   3       1591.37       1616.15        18.78 o                         
   4   3   3        132.87        138.34         5.48 o                         
   5   3   3        378.48        356.58         8.99 o                         
   6   3   3       2933.53       2979.56        49.08 o                         
   7   3   3        535.67        493.72        15.40 o                         
   8   3   3       1287.73       1286.68        30.24 o                         
   9   3   3        325.76        318.91        16.30 o                         
  10   3   3        311.04        304.65        19.38 o                         
  11   3   3         86.52         82.92        12.07 o                         
 -11   4   3        159.94        183.18        18.25 o                         
 -10   4   3        144.22        175.00        23.45 o                         
  -9   4   3         24.19         37.70         8.36 o                         
  -8   4   3        162.56        155.93        10.21 o                         
  -7   4   3        364.57        362.81        13.65 o                         
  -6   4   3       1036.28       1044.68        19.53 o                         
  -5   4   3       2192.63       2187.26        24.25 o                         
  -4   4   3       6387.23       6157.80        60.22 o                         
  -3   4   3       5150.50       4996.43        42.81 o                         
  -2   4   3       3438.87       3287.80        30.84 o                         
  -1   4   3         18.56         19.19         2.17 o                         
   0   4   3       1343.13       1329.35        19.70 o                         
   1   4   3         59.17         60.92         3.17 o                         
   2   4   3       3553.88       3356.99        33.36 o                         
   3   4   3       4905.14       4767.67        39.52 o                         
   4   4   3       6551.67       6451.11        53.58 o                         
   5   4   3       2176.64       2146.38        29.41 o                         
   6   4   3       1008.52       1016.31        16.36 o                         
   7   4   3        328.07        300.26        14.20 o                         
   8   4   3        165.45        160.07        11.75 o                         
   9   4   3         24.08         22.60         7.02 o                         
  10   4   3        138.95        157.72        12.94 o                         
  11   4   3        160.54        165.11        17.78 o                         
 -10   5   3         52.33         41.11         9.51 o                         
  -9   5   3        365.03        359.10        17.42 o                         
  -8   5   3        756.05        794.83        24.91 o                         
  -7   5   3       1217.47       1129.93        24.72 o                         
  -6   5   3       1105.48       1074.72        19.19 o                         
  -5   5   3        476.52        446.45        12.47 o                         
  -4   5   3        310.02        321.09         9.84 o                         
  -3   5   3       1335.64       1309.46        20.74 o                         
  -2   5   3       3448.58       3411.35        35.35 o                         
  -1   5   3       7169.00       7138.51        53.02 o                         
   0   5   3       3948.44       3626.91        39.11 o                         
   1   5   3       6900.11       6974.64        51.96 o                         
   2   5   3       3413.18       3318.16        34.46 o                         
   3   5   3       1365.64       1346.03        18.00 o                         
   4   5   3        321.56        318.31        10.13 o                         
   5   5   3        439.14        439.31        12.52 o                         
   6   5   3       1078.80       1057.27        19.08 o                         
   7   5   3       1222.79       1181.24        26.28 o                         
   8   5   3        762.63        785.32        24.56 o                         
   9   5   3        351.85        344.06        17.48 o                         
  10   5   3         56.18         56.91        10.21 o                         
  11   5   3         75.16         85.15        20.39 o                         
 -10   6   3        178.86        181.42        14.32 o                         
  -9   6   3         63.38         78.46         8.98 o                         
  -8   6   3         72.23         73.68         8.29 o                         
  -7   6   3        283.60        293.37        13.25 o                         
  -6   6   3        305.58        316.29        12.99 o                         
  -5   6   3       2315.03       2278.48        28.50 o                         
  -4   6   3       1153.52       1172.78        20.62 o                         
  -3   6   3       3977.07       3994.14        41.99 o                         
  -2   6   3       1602.31       1506.04        21.23 o                         
  -1   6   3       2392.52       2436.03        31.65 o                         
   0   6   3        417.96        424.97        10.91 o                         
   1   6   3       2504.74       2670.97        32.50 o                         
   2   6   3       1572.40       1468.27        27.89 o                         
   3   6   3       4024.36       4038.37        41.33 o                         
   4   6   3       1110.12       1128.37        17.63 o                         
   5   6   3       2358.55       2274.95        31.63 o                         
   6   6   3        330.71        328.18        12.07 o                         
   7   6   3        269.73        273.47        14.81 o                         
   8   6   3         65.88         67.98         9.18 o                         
   9   6   3         60.03         71.66        10.44 o                         
  10   6   3        182.47        189.70        15.79 o                         
  11   6   3        122.88         98.96        27.19 o                         
 -10   7   3         24.59         31.46         9.76 o                         
  -9   7   3        535.31        465.88        19.87 o                         
  -8   7   3        110.13        115.46         9.16 o                         
  -7   7   3        622.79        621.96        18.63 o                         
  -6   7   3        207.31        227.03        10.10 o                         
  -5   7   3        397.35        398.86        17.23 o                         
  -4   7   3        482.78        474.00        13.92 o                         
  -3   7   3       1423.71       1444.69        22.34 o                         
  -2   7   3        606.81        603.29        13.59 o                         
  -1   7   3       4159.86       3927.42        39.03 o                         
   0   7   3       1723.05       1718.76        24.44 o                         
   1   7   3       4130.84       4088.05        57.76 o                         
   2   7   3        628.75        625.25        19.07 o                         
   3   7   3       1344.47       1292.07        26.18 o                         
   4   7   3        436.64        424.45        15.46 o                         
   5   7   3        423.27        399.74        13.59 o                         
   6   7   3        203.18        195.19        10.08 o                         
   7   7   3        606.39        610.64        22.13 o                         
   8   7   3        110.75        138.26        11.94 o                         
   9   7   3        532.59        496.95        21.87 o                         
  10   7   3         24.04         17.23        13.75 o                         
  -9   8   3         15.40         16.16         6.87 o                         
  -8   8   3        109.19         93.88        10.35 o                         
  -7   8   3        508.38        452.31        17.73 o                         
  -6   8   3         68.00         62.96         6.86 o                         
  -5   8   3       2000.83       1997.00        33.73 o                         
  -4   8   3        248.79        244.69         9.96 o                         
  -3   8   3       2095.77       2095.33        27.39 o                         
  -2   8   3        366.37        362.33        11.21 o                         
  -1   8   3        781.04        769.38        19.05 o                         
   0   8   3        440.14        458.11        12.67 o                         
   1   8   3        792.78        784.65        20.78 o                         
   2   8   3        351.77        306.14        14.31 o                         
   3   8   3       2085.90       1971.42        34.88 o                         
   4   8   3        258.75        275.86        13.50 o                         
   5   8   3       1907.41       1901.47        33.79 o                         
   6   8   3         63.21         67.23         7.99 o                         
   7   8   3        501.59        475.70        20.38 o                         
   8   8   3        106.37        109.13        11.75 o                         
   9   8   3         16.46         28.53         8.81 o                         
  -9   9   3        284.86        287.05        45.07 o                         
  -8   9   3          0.29         21.84         8.20 o                         
  -7   9   3        537.93        572.65        22.64 o                         
  -6   9   3        285.04        293.55        13.47 o                         
  -5   9   3        196.65        218.31        10.75 o                         
  -4   9   3        237.07        250.96        10.54 o                         
  -3   9   3        310.08        305.19        12.35 o                         
  -2   9   3        159.76        153.44         8.97 o                         
  -1   9   3       2116.49       2085.29        32.02 o                         
   0   9   3         66.19         81.19        15.27 o                         
   1   9   3       2059.54       2008.09        43.94 o                         
   2   9   3        140.72        122.17        10.42 o                         
   3   9   3        313.75        271.90        15.06 o                         
   4   9   3        259.54        279.74        19.46 o                         
   5   9   3        189.06        186.81        11.47 o                         
   6   9   3        283.47        263.72        15.36 o                         
   7   9   3        544.39        583.67        23.31 o                         
   8   9   3          0.44          2.19         7.72 o                         
   9   9   3        275.71        268.66        40.43 o                         
  -8  10   3         59.00         49.42        10.09 o                         
  -7  10   3         21.31         25.26         8.38 o                         
  -6  10   3         43.13         30.08         7.10 o                         
  -5  10   3        761.34        772.31        24.24 o                         
  -4  10   3         25.43         23.71         6.13 o                         
  -3  10   3       1456.38       1486.93        32.05 o                         
  -2  10   3         24.56         14.73         7.83 o                         
  -1  10   3         57.37         59.00        10.63 o                         
   0  10   3        241.56        238.06        14.59 o                         
   1  10   3         57.14         76.52        10.63 o                         
   2  10   3         27.42         30.37         7.89 o                         
   3  10   3       1441.92       1416.98        35.17 o                         
   4  10   3         28.44         19.01         6.95 o                         
   5  10   3        785.62        823.56        24.01 o                         
   6  10   3         48.16         57.63         8.86 o                         
   7  10   3         24.20         32.11         9.69 o                         
  -7  11   3        225.85        204.19        18.88 o                         
  -6  11   3          2.31          7.61         7.22 o                         
  -5  11   3         74.34         74.68        10.39 o                         
  -4  11   3         46.06         33.89         7.68 o                         
  -3  11   3        180.21        162.56        13.14 o                         
  -2  11   3        270.34        246.47        15.64 o                         
  -1  11   3        885.18        937.37        34.22 o                         
   0  11   3         92.11         87.56        13.20 o                         
   1  11   3        871.67        871.08        25.47 o                         
   2  11   3        279.16        261.08        15.85 o                         
   3  11   3        181.22        159.08        13.40 o                         
   4  11   3         46.14         48.83         9.91 o                         
   5  11   3         69.98         74.10         9.21 o                         
   6  11   3          2.74         16.32         8.05 o                         
  -6  12   3        107.34        121.85        20.93 o                         
  -5  12   3        165.34        174.59        15.27 o                         
  -4  12   3         91.74         89.20        11.52 o                         
  -3  12   3        244.04        261.64        17.43 o                         
  -2  12   3         60.18         40.02        11.95 o                         
  -1  12   3        111.86        124.67        15.00 o                         
   0  12   3         35.04         34.08         9.53 o                         
   1  12   3        105.36        107.74        11.98 o                         
   2  12   3         59.20         53.76         8.32 o                         
   3  12   3        240.91        240.99        34.26 o                         
   4  12   3         89.13         67.70         9.87 o                         
   5  12   3        152.75        143.80        11.74 o                         
   6  12   3        103.06         54.42        15.55 o                         
  -5  13   3         41.91         56.61        22.63 o                         
  -4  13   3         55.18         48.49        15.81 o                         
  -3  13   3         17.36         20.51        11.91 o                         
  -2  13   3         32.55         29.25        10.45 o                         
  -1  13   3        126.68        126.51        16.07 o                         
   0  13   3         49.50         63.45        11.76 o                         
   1  13   3        135.02        162.37        16.05 o                         
   2  13   3         28.65         42.63        12.99 o                         
   3  13   3         16.99          7.09         7.76 o                         
   4  13   3         52.52         57.16        20.62 o                         
   5  13   3         42.65         57.31        21.61 o                         
   0  14   3         27.00         10.29        17.95 o                         
   0   0   4       3599.93       3950.28        74.95 o                         
   1   0   4       1336.79       1417.34        18.35 o                         
   2   0   4         87.34         86.85         2.48 o                         
   3   0   4      15961.39      15541.79        98.16 o                         
   4   0   4        211.20        224.87         6.44 o                         
   5   0   4       7235.15       7041.93        62.34 o                         
   6   0   4         97.48        101.86         4.80 o                         
   7   0   4       1507.77       1538.29        31.52 o                         
   8   0   4        211.20        204.61        13.39 o                         
   9   0   4        185.12        205.65        14.02 o                         
  10   0   4         29.26         30.82         9.33 o                         
  11   0   4        390.09        417.52        32.86 o                         
  12   0   4          0.34        -12.07        20.41 o                         
 -11   1   4         87.83         91.13        16.80 o                         
 -10   1   4        108.97        107.75        16.83 o                         
  -9   1   4       1285.21       1277.76        33.68 o                         
  -8   1   4         15.59         18.79         6.24 o                         
  -7   1   4       4021.60       4063.26        51.42 o                         
  -6   1   4        165.50        185.11         8.17 o                         
  -5   1   4        526.16        495.11        10.53 o                         
  -4   1   4        232.17        238.66         6.63 o                         
  -3   1   4       1470.00       1457.14        17.97 o                         
  -2   1   4       1962.35       2226.69        36.50 o                         
  -1   1   4      20044.43      20670.66       219.61 o                         
   0   1   4         25.30         32.35         2.05 o                         
   1   1   4      19718.96      20042.76       226.50 o                         
   2   1   4       1933.69       2131.15        22.28 o                         
   3   1   4       1359.99       1344.32        20.00 o                         
   4   1   4        226.97        216.81         6.51 o                         
   5   1   4        520.51        508.02        11.29 o                         
   6   1   4        139.93        143.14         5.98 o                         
   7   1   4       4150.91       4089.98        54.27 o                         
   8   1   4         13.99          8.38         5.60 o                         
   9   1   4       1339.65       1354.76        32.28 o                         
  10   1   4        102.81         94.17        13.14 o                         
  11   1   4         95.46         79.52        17.92 o                         
  12   1   4         16.32         30.30        15.93 o                         
 -11   2   4        288.24        313.18        26.49 o                         
 -10   2   4         18.78         10.70        10.55 o                         
  -9   2   4        115.05        149.31        16.60 o                         
  -8   2   4         15.63         18.76         5.14 o                         
  -7   2   4        347.59        341.30        11.97 o                         
  -6   2   4        492.23        527.08        13.10 o                         
  -5   2   4       7970.44       8083.35        58.41 o                         
  -4   2   4        296.60        255.32         5.30 o                         
  -3   2   4      11192.25      11172.40        62.42 o                         
  -2   2   4        432.61        441.44         7.22 o                         
  -1   2   4       6010.76       6207.15        38.00 o                         
   0   2   4        947.05        974.58         9.87 o                         
   1   2   4       5790.75       5931.90        41.23 o                         
   2   2   4        423.57        425.89         7.58 o                         
   3   2   4      11777.57      11627.43        79.78 o                         
   4   2   4        287.43        243.72         7.04 o                         
   5   2   4       7875.98       7974.58        65.81 o                         
   6   2   4        452.50        469.36        11.82 o                         
   7   2   4        379.13        376.79        15.18 o                         
   8   2   4         20.26         10.94         5.90 o                         
   9   2   4        117.59        131.92        11.30 o                         
  10   2   4         21.43         36.85         9.44 o                         
  11   2   4        304.34        322.65        22.41 o                         
 -11   3   4         50.21         27.49        11.48 o                         
 -10   3   4         69.11         49.43        13.62 o                         
  -9   3   4        858.28        901.44        33.30 o                         
  -8   3   4        646.88        630.75        22.67 o                         
  -7   3   4       1238.91       1322.80        36.40 o                         
  -6   3   4        640.48        625.51        13.77 o                         
  -5   3   4       1562.32       1565.04        21.11 o                         
  -4   3   4         15.69         14.56         2.86 o                         
  -3   3   4       5370.61       5521.44        38.53 o                         
  -2   3   4       1518.20       1507.79        17.16 o                         
  -1   3   4      10252.76       9944.28        78.06 o                         
   0   3   4       6808.22       7012.52        44.80 o                         
   1   3   4      10109.08       9840.85        67.40 o                         
   2   3   4       1443.43       1430.78        20.24 o                         
   3   3   4       5556.24       5752.86        45.85 o                         
   4   3   4         10.79         10.33         3.19 o                         
   5   3   4       1589.45       1598.67        20.21 o                         
   6   3   4        647.43        656.39        21.74 o                         
   7   3   4       1237.88       1229.90        27.86 o                         
   8   3   4        647.68        613.81        20.92 o                         
   9   3   4        865.15        858.72        26.27 o                         
  10   3   4         74.68         65.98        10.98 o                         
  11   3   4         53.14         66.89        11.83 o                         
 -11   4   4        172.47        177.91        36.58 o                         
 -10   4   4         55.92         64.91        14.11 o                         
  -9   4   4        107.37        112.62        13.83 o                         
  -8   4   4        141.61        120.87        10.22 o                         
  -7   4   4        276.52        276.01        11.97 o                         
  -6   4   4        998.20        986.04        22.35 o                         
  -5   4   4       2149.91       2175.25        24.41 o                         
  -4   4   4       4796.71       4708.80        38.62 o                         
  -3   4   4       3605.00       3553.05        32.13 o                         
  -2   4   4       4128.78       4254.54        40.45 o                         
  -1   4   4        234.92        217.59         7.74 o                         
   0   4   4         65.34         58.20         3.61 o                         
   1   4   4        279.79        262.96         7.20 o                         
   2   4   4       4501.61       4584.66        37.59 o                         
   3   4   4       3370.18       3280.79        31.27 o                         
   4   4   4       4875.90       4815.20        42.09 o                         
   5   4   4       2253.50       2272.79        31.40 o                         
   6   4   4       1028.47       1040.32        18.25 o                         
   7   4   4        284.29        271.88        18.03 o                         
   8   4   4        144.00        142.18        11.87 o                         
   9   4   4        115.42        109.09        10.89 o                         
  10   4   4         57.83         61.00        10.62 o                         
  11   4   4        168.81        201.63        23.74 o                         
 -11   5   4         19.75         24.23        21.42 o                         
 -10   5   4        238.07        223.33        22.12 o                         
  -9   5   4        256.73        234.10        19.99 o                         
  -8   5   4        783.71        765.32        23.75 o                         
  -7   5   4       1090.08       1115.43        24.57 o                         
  -6   5   4        683.24        699.33        18.39 o                         
  -5   5   4         13.81         16.72         3.81 o                         
  -4   5   4        127.10        135.48         6.31 o                         
  -3   5   4          6.83         11.27         3.44 o                         
  -2   5   4       3789.82       3724.31        38.46 o                         
  -1   5   4       3517.33       3408.34        31.77 o                         
   0   5   4       6876.43       6714.73        62.26 o                         
   1   5   4       3466.23       3316.62        33.08 o                         
   2   5   4       3966.19       3936.20        39.32 o                         
   3   5   4          2.90          7.31         3.47 o                         
   4   5   4        103.41        105.47         6.35 o                         
   5   5   4          2.07          2.68         4.42 o                         
   6   5   4        673.48        707.31        15.76 o                         
   7   5   4       1121.51       1126.99        25.88 o                         
   8   5   4        800.95        811.16        25.26 o                         
   9   5   4        234.21        234.96        18.62 o                         
  10   5   4        239.50        207.62        16.71 o                         
  11   5   4         20.53          4.94        18.91 o                         
 -10   6   4         49.92         52.90        10.63 o                         
  -9   6   4         78.90        106.52        11.40 o                         
  -8   6   4         35.58         36.92         7.58 o                         
  -7   6   4        136.38        132.39         8.77 o                         
  -6   6   4       1593.52       1597.10        31.17 o                         
  -5   6   4        982.06        977.92        18.23 o                         
  -4   6   4       3810.66       3735.95        44.37 o                         
  -3   6   4       1226.27       1193.52        20.90 o                         
  -2   6   4       3654.04       3668.09        37.47 o                         
  -1   6   4        784.56        762.57        17.02 o                         
   0   6   4        162.05        172.57         8.43 o                         
   1   6   4        772.51        803.23        17.55 o                         
   2   6   4       3349.87       3256.00        41.63 o                         
   3   6   4       1216.93       1163.32        20.62 o                         
   4   6   4       3770.35       3660.50        48.47 o                         
   5   6   4       1013.52       1041.48        20.85 o                         
   6   6   4       1587.45       1597.04        25.39 o                         
   7   6   4        139.24        139.24        11.21 o                         
   8   6   4         29.83         20.88         6.24 o                         
   9   6   4         73.86         94.32        13.54 o                         
  10   6   4         46.01         86.33        22.26 o                         
 -10   7   4        236.17        233.01        37.26 o                         
  -9   7   4         88.10         92.05         9.98 o                         
  -8   7   4        680.04        695.15        23.95 o                         
  -7   7   4        238.10        259.93        12.14 o                         
  -6   7   4        758.67        807.60        18.53 o                         
  -5   7   4        626.19        629.51        14.97 o                         
  -4   7   4        141.47        146.20         7.80 o                         
  -3   7   4        330.81        340.09        11.05 o                         
  -2   7   4       3024.71       2995.42        34.56 o                         
  -1   7   4        364.56        357.29        12.41 o                         
   0   7   4       5186.28       5149.40        55.55 o                         
   1   7   4        400.16        396.85        15.74 o                         
   2   7   4       3089.11       3052.98        42.07 o                         
   3   7   4        336.66        338.27        13.69 o                         
   4   7   4        154.42        161.31         9.48 o                         
   5   7   4        626.99        642.70        20.38 o                         
   6   7   4        726.63        760.68        21.25 o                         
   7   7   4        215.77        240.83        14.75 o                         
   8   7   4        708.40        756.37        26.07 o                         
   9   7   4         96.56        107.41        12.57 o                         
  10   7   4        232.77        192.10        36.95 o                         
  -9   8   4         49.92         43.45         8.10 o                         
  -8   8   4         32.04         28.80         6.80 o                         
  -7   8   4         59.98         48.83         7.59 o                         
  -6   8   4        612.12        602.76        17.82 o                         
  -5   8   4         40.17         38.36         6.23 o                         
  -4   8   4       2046.08       2034.80        30.70 o                         
  -3   8   4        146.60        149.97         7.78 o                         
  -2   8   4       1788.30       1796.89        26.49 o                         
  -1   8   4        116.81        125.65         7.47 o                         
   0   8   4        424.98        436.64        12.82 o                         
   1   8   4        125.58        138.63         8.86 o                         
   2   8   4       1857.97       1831.77        36.06 o                         
   3   8   4        141.98        117.62         9.16 o                         
   4   8   4       2082.57       2060.53        37.17 o                         
   5   8   4         36.55         34.44         6.67 o                         
   6   8   4        627.19        647.77        22.38 o                         
   7   8   4         61.51         53.50        10.36 o                         
   8   8   4         36.42         41.92         9.07 o                         
   9   8   4         53.19         56.81        17.19 o                         
  -9   9   4         12.39         -3.52        19.29 o                         
  -8   9   4        401.89        459.67        25.26 o                         
  -7   9   4         46.07         49.15         7.86 o                         
  -6   9   4        249.42        280.38        13.10 o                         
  -5   9   4         48.51         54.82         7.04 o                         
  -4   9   4         58.27         49.35         5.99 o                         
  -3   9   4         41.78         42.82         6.12 o                         
  -2   9   4        903.92        914.97        19.28 o                         
  -1   9   4        127.38        136.37        12.78 o                         
   0   9   4       2930.55       2923.77        57.71 o                         
   1   9   4        123.68        118.10         8.71 o                         
   2   9   4        914.88        895.82        25.71 o                         
   3   9   4         43.61         39.41         7.01 o                         
   4   9   4         57.33         40.05         8.11 o                         
   5   9   4         58.47         51.29         7.13 o                         
   6   9   4        268.13        324.52        17.09 o                         
   7   9   4         51.56         47.42        13.90 o                         
   8   9   4        387.15        421.25        23.43 o                         
  -8  10   4          6.68         18.92        11.02 o                         
  -7  10   4         58.45         42.87         8.94 o                         
  -6  10   4        260.77        283.53        14.84 o                         
  -5  10   4         40.54         37.39         7.29 o                         
  -4  10   4        818.74        854.02        23.00 o                         
  -3  10   4         28.35         29.50         7.56 o                         
  -2  10   4        489.31        515.97        18.56 o                         
  -1  10   4         93.64         97.62         9.09 o                         
   0  10   4          3.30          3.10         5.98 o                         
   1  10   4         98.40         93.96        10.10 o                         
   2  10   4        515.55        496.26        24.45 o                         
   3  10   4         30.39         36.60         7.65 o                         
   4  10   4        812.55        791.95        27.56 o                         
   5  10   4         36.82         23.66         6.77 o                         
   6  10   4        255.78        293.55        16.78 o                         
   7  10   4         58.93         52.14        10.40 o                         
  -7  11   4          8.86         12.82         8.54 o                         
  -6  11   4        210.08        193.49        16.18 o                         
  -5  11   4          0.13          2.12         6.57 o                         
  -4  11   4         30.70         34.82         7.60 o                         
  -3  11   4         64.83         77.02         9.85 o                         
  -2  11   4        351.37        337.10        18.50 o                         
  -1  11   4         55.65         69.10        12.09 o                         
   0  11   4        486.78        528.26        22.21 o                         
   1  11   4         60.73         50.90        11.45 o                         
   2  11   4        346.70        362.30        21.56 o                         
   3  11   4         62.32         56.57         7.98 o                         
   4  11   4         30.99         35.51         9.83 o                         
   5  11   4          0.08          2.97         6.23 o                         
   6  11   4        210.73        224.82        16.03 o                         
  -6  12   4         88.86         99.65        16.95 o                         
  -5  12   4         88.99         67.34        15.43 o                         
  -4  12   4        375.77        392.08        23.92 o                         
  -3  12   4         74.77        103.27        13.62 o                         
  -2  12   4        261.84        290.94        20.85 o                         
  -1  12   4          7.97         22.28         9.38 o                         
   0  12   4         26.05         27.75         8.16 o                         
   1  12   4          7.30         13.67         8.13 o                         
   2  12   4        263.00        275.53        17.40 o                         
   3  12   4         77.05         81.78        10.12 o                         
   4  12   4        383.08        409.59        23.59 o                         
   5  12   4         90.83         87.01        11.98 o                         
   6  12   4         87.40        124.75        30.00 o                         
  -4  13   4          2.68         18.21        19.89 o                         
  -3  13   4         43.59         89.32        19.83 o                         
  -2  13   4        103.33         93.81        13.69 o                         
  -1  13   4        206.03        203.01        19.12 o                         
   0  13   4        363.96        396.14        22.21 o                         
   1  13   4        208.13        219.44        17.32 o                         
   2  13   4         99.03        104.91        12.80 o                         
   3  13   4         43.45         68.04        12.50 o                         
   4  13   4          2.64          9.79        15.00 o                         
   0  14   4          1.27         -3.32        13.67 o                         
   1   0   5       3735.96       3737.64        29.54 o                         
   2   0   5       5998.13       6023.92        48.76 o                         
   3   0   5        672.29        717.82         9.10 o                         
   4   0   5       7433.02       7315.50        63.96 o                         
   5   0   5       1267.76       1364.60        20.97 o                         
   6   0   5       1239.64       1270.89        20.18 o                         
   7   0   5        389.21        382.14        18.80 o                         
   8   0   5         40.06         37.41         7.70 o                         
   9   0   5        460.12        439.81        22.97 o                         
  10   0   5        157.66        197.13        26.32 o                         
  11   0   5          3.03         -6.94        11.96 o                         
 -11   1   5         84.47         91.31        15.18 o                         
 -10   1   5        291.82        291.97        24.45 o                         
  -9   1   5         79.18         73.69        28.09 o                         
  -8   1   5       1341.91       1407.12        33.35 o                         
  -7   1   5        717.54        725.55        25.37 o                         
  -6   1   5       1536.77       1560.33        27.56 o                         
  -5   1   5       2292.90       2272.49        23.59 o                         
  -4   1   5        186.06        207.91         6.20 o                         
  -3   1   5       4843.87       4894.46        42.20 o                         
  -2   1   5       5622.85       5699.60        51.17 o                         
  -1   1   5       1076.04       1092.03        12.56 o                         
   0   1   5      13821.81      14051.79        96.87 o                         
   1   1   5       1027.60       1051.38        13.21 o                         
   2   1   5       6142.25       6243.84        46.69 o                         
   3   1   5       5197.86       5214.13        49.39 o                         
   4   1   5        195.67        224.14         8.64 o                         
   5   1   5       2216.06       2199.48        24.92 o                         
   6   1   5       1406.06       1397.48        20.64 o                         
   7   1   5        773.69        775.99        24.34 o                         
   8   1   5       1316.90       1346.93        30.55 o                         
   9   1   5         80.41         78.79        12.19 o                         
  10   1   5        284.72        286.37        20.26 o                         
  11   1   5         88.20         82.92        25.73 o                         
 -11   2   5         66.01         20.17         9.46 o                         
 -10   2   5        201.71        199.01        21.01 o                         
  -9   2   5        198.35        179.61        23.86 o                         
  -8   2   5         17.13          8.53         6.61 o                         
  -7   2   5       1586.15       1537.66        31.81 o                         
  -6   2   5       1948.31       1982.28        41.27 o                         
  -5   2   5        801.66        794.17        13.35 o                         
  -4   2   5       6078.80       5846.94        46.86 o                         
  -3   2   5       1846.25       1942.11        20.09 o                         
  -2   2   5       3381.14       3256.20        32.89 o                         
  -1   2   5       4993.96       5022.57        36.90 o                         
   0   2   5         26.46         31.91         2.52 o                         
   1   2   5       4945.37       4969.02        37.11 o                         
   2   2   5       3398.27       3343.83        29.97 o                         
   3   2   5       1889.64       1899.99        23.70 o                         
   4   2   5       6065.99       5844.73        52.91 o                         
   5   2   5        820.46        772.32        13.49 o                         
   6   2   5       1971.76       1987.46        32.54 o                         
   7   2   5       1608.55       1547.79        48.57 o                         
   8   2   5         24.60         12.50         6.01 o                         
   9   2   5        195.93        187.87        14.55 o                         
  10   2   5        204.34        225.07        16.39 o                         
  11   2   5         64.96         69.73        19.62 o                         
 -11   3   5        201.08        198.81        37.05 o                         
 -10   3   5        176.01        216.01        21.76 o                         
  -9   3   5        276.37        226.03        21.34 o                         
  -8   3   5       1419.59       1424.34        48.79 o                         
  -7   3   5         82.76         84.11         8.92 o                         
  -6   3   5       1165.70       1234.44        19.88 o                         
  -5   3   5       1218.78       1204.03        15.31 o                         
  -4   3   5        166.02        172.08         4.72 o                         
  -3   3   5       7021.09       7011.66        46.18 o                         
  -2   3   5       3540.96       3375.72        32.50 o                         
  -1   3   5       1403.71       1379.61        14.61 o                         
   0   3   5      16612.55      16725.72        90.50 o                         
   1   3   5       1364.10       1350.09        17.32 o                         
   2   3   5       3485.96       3336.69        32.00 o                         
   3   3   5       6900.48       6758.55        46.67 o                         
   4   3   5        155.22        159.45         7.10 o                         
   5   3   5       1276.86       1262.27        23.63 o                         
   6   3   5       1180.69       1192.94        24.34 o                         
   7   3   5         62.81         53.90         8.19 o                         
   8   3   5       1411.58       1366.72        31.65 o                         
   9   3   5        267.94        271.89        17.26 o                         
  10   3   5        177.46        200.43        23.13 o                         
  11   3   5        200.96        194.79        24.20 o                         
 -11   4   5         12.97         21.14        18.56 o                         
 -10   4   5        228.96        220.64        22.25 o                         
  -9   4   5        181.95        182.54        19.46 o                         
  -8   4   5        284.75        258.01        15.42 o                         
  -7   4   5        606.77        587.36        19.59 o                         
  -6   4   5       2025.17       2002.50        30.22 o                         
  -5   4   5       2095.71       2140.81        28.78 o                         
  -4   4   5       2995.46       2939.52        32.45 o                         
  -3   4   5       1782.14       1733.43        19.38 o                         
  -2   4   5       8539.45       8533.44        62.60 o                         
  -1   4   5       6080.94       6146.27        55.78 o                         
   0   4   5       1269.33       1243.32        15.55 o                         
   1   4   5       6051.14       6152.45        48.88 o                         
   2   4   5       8333.72       8386.56        77.02 o                         
   3   4   5       1543.45       1510.42        20.16 o                         
   4   4   5       3004.19       2875.17        30.67 o                         
   5   4   5       2067.00       2069.88        30.35 o                         
   6   4   5       2067.87       2049.79        31.29 o                         
   7   4   5        559.29        572.21        19.47 o                         
   8   4   5        273.59        274.48        14.86 o                         
   9   4   5        185.47        202.83        15.88 o                         
  10   4   5        225.16        246.99        20.50 o                         
  11   4   5         15.95         11.37         9.70 o                         
 -11   5   5         49.56         80.11        29.14 o                         
 -10   5   5        107.73        106.21        17.24 o                         
  -9   5   5        476.86        452.53        25.62 o                         
  -8   5   5        351.01        377.25        16.93 o                         
  -7   5   5        704.63        680.98        17.44 o                         
  -6   5   5       1874.71       1930.69        32.33 o                         
  -5   5   5        912.11        868.69        19.17 o                         
  -4   5   5       1298.29       1272.90        19.12 o                         
  -3   5   5        883.02        871.25        16.22 o                         
  -2   5   5       4566.14       4480.53        44.92 o                         
  -1   5   5       4985.58       4904.90        47.22 o                         
   0   5   5       2446.03       2301.37        32.27 o                         
   1   5   5       5159.40       5113.08        43.87 o                         
   2   5   5       4631.43       4604.09        39.81 o                         
   3   5   5        911.59        862.67        16.41 o                         
   4   5   5       1264.87       1223.60        20.86 o                         
   5   5   5        863.38        881.79        20.10 o                         
   6   5   5       1882.62       1938.56        27.43 o                         
   7   5   5        700.78        674.41        21.65 o                         
   8   5   5        364.12        400.23        22.70 o                         
   9   5   5        489.02        487.30        23.59 o                         
  10   5   5        111.66        118.19        14.37 o                         
  11   5   5         44.93         35.80        20.67 o                         
 -10   6   5        128.07        125.32        18.12 o                         
  -9   6   5         35.19         25.61         8.94 o                         
  -8   6   5        343.12        351.60        16.76 o                         
  -7   6   5        465.86        456.00        15.12 o                         
  -6   6   5        245.87        248.18        11.78 o                         
  -5   6   5       1964.26       1936.75        26.98 o                         
  -4   6   5       1188.78       1186.31        24.45 o                         
  -3   6   5       2951.08       2896.06        33.75 o                         
  -2   6   5       1299.90       1287.35        22.02 o                         
  -1   6   5        528.19        522.84        11.49 o                         
   0   6   5       1854.92       1849.13        26.39 o                         
   1   6   5        570.67        544.70        14.30 o                         
   2   6   5       1364.26       1325.09        17.27 o                         
   3   6   5       2999.37       3015.98        39.57 o                         
   4   6   5       1164.68       1166.40        21.62 o                         
   5   6   5       2143.03       2124.96        31.30 o                         
   6   6   5        206.06        213.76        10.55 o                         
   7   6   5        473.58        479.94        17.70 o                         
   8   6   5        338.58        333.87        16.94 o                         
   9   6   5         33.17         48.14        11.20 o                         
  10   6   5        133.71        158.93        19.99 o                         
 -10   7   5         36.78         33.60        15.00 o                         
  -9   7   5        218.85        219.06        18.54 o                         
  -8   7   5         75.44         90.72         9.79 o                         
  -7   7   5        652.80        628.65        18.34 o                         
  -6   7   5        165.65        177.37         9.81 o                         
  -5   7   5         55.99         59.36         6.15 o                         
  -4   7   5       1724.89       1721.23        26.40 o                         
  -3   7   5       1144.03       1147.14        20.81 o                         
  -2   7   5        271.00        257.61         9.88 o                         
  -1   7   5       2652.79       2634.27        37.27 o                         
   0   7   5        749.45        665.74        16.02 o                         
   1   7   5       2572.60       2567.06        32.28 o                         
   2   7   5        219.65        221.68        12.55 o                         
   3   7   5       1199.96       1191.19        27.46 o                         
   4   7   5       1738.48       1686.06        30.16 o                         
   5   7   5         49.00         56.68         6.90 o                         
   6   7   5        161.31        152.29        10.61 o                         
   7   7   5        676.58        697.09        23.99 o                         
   8   7   5         79.17        104.90        19.63 o                         
   9   7   5        219.26        266.26        21.23 o                         
  -9   8   5          5.77          1.42        11.45 o                         
  -8   8   5        152.87        168.41        13.08 o                         
  -7   8   5        164.50        163.01        10.36 o                         
  -6   8   5        229.68        232.32        12.38 o                         
  -5   8   5       1234.12       1205.11        28.36 o                         
  -4   8   5         17.27         23.23         4.87 o                         
  -3   8   5       1427.76       1384.13        24.19 o                         
  -2   8   5        841.03        863.71        19.81 o                         
  -1   8   5        372.39        384.73        14.22 o                         
   0   8   5       1075.50       1101.72        19.80 o                         
   1   8   5        349.89        339.09        13.86 o                         
   2   8   5        828.31        828.59        22.10 o                         
   3   8   5       1445.69       1395.23        29.79 o                         
   4   8   5         24.99         21.54         6.07 o                         
   5   8   5       1205.55       1192.06        27.07 o                         
   6   8   5        239.39        243.83        14.64 o                         
   7   8   5        172.52        185.64        15.16 o                         
   8   8   5        145.06        152.59        13.09 o                         
   9   8   5          7.12         -3.82        17.80 o                         
  -8   9   5          7.86         17.63         8.52 o                         
  -7   9   5        397.44        428.67        18.16 o                         
  -6   9   5        127.79        132.92         9.73 o                         
  -5   9   5        219.50        217.98        11.40 o                         
  -4   9   5        317.94        310.19        12.06 o                         
  -3   9   5        127.83        118.09         8.09 o                         
  -2   9   5        366.47        377.56        12.83 o                         
  -1   9   5       1557.19       1560.62        31.43 o                         
   0   9   5         39.24         46.43         6.16 o                         
   1   9   5       1575.60       1560.01        33.43 o                         
   2   9   5        378.76        390.91        14.41 o                         
   3   9   5        125.23        125.79        12.09 o                         
   4   9   5        294.52        281.58        13.80 o                         
   5   9   5        219.05        238.75        13.09 o                         
   6   9   5        124.90        134.96        11.70 o                         
   7   9   5        404.91        450.94        23.36 o                         
   8   9   5          7.32          9.95         7.95 o                         
  -8  10   5        112.67         86.70        25.92 o                         
  -7  10   5         44.89         50.19         9.71 o                         
  -6  10   5        112.68        133.81        11.21 o                         
  -5  10   5        515.36        498.95        22.03 o                         
  -4  10   5          7.32         17.04         6.49 o                         
  -3  10   5        940.07        961.74        26.20 o                         
  -2  10   5        162.82        172.22        13.17 o                         
  -1  10   5        274.10        274.25        14.09 o                         
   0  10   5        293.70        305.88        16.00 o                         
   1  10   5        262.65        250.70        14.78 o                         
   2  10   5        155.97        142.22        10.95 o                         
   3  10   5        934.62        944.37        27.44 o                         
   4  10   5         10.34          6.60         7.03 o                         
   5  10   5        517.38        506.23        19.49 o                         
   6  10   5        106.70         90.85        14.27 o                         
   7  10   5         42.97         49.14        12.49 o                         
  -7  11   5        184.34        206.91        18.84 o                         
  -6  11   5         74.54         54.50         8.90 o                         
  -5  11   5         46.94         39.84         9.05 o                         
  -4  11   5        245.32        268.36        16.97 o                         
  -3  11   5         96.30         88.64        10.78 o                         
  -2  11   5        203.96        211.68        25.77 o                         
  -1  11   5        697.66        752.16        27.24 o                         
   0  11   5         78.27         74.25         8.74 o                         
   1  11   5        697.39        699.42        25.53 o                         
   2  11   5        199.56        190.42        12.90 o                         
   3  11   5        101.62        106.22        10.77 o                         
   4  11   5        251.89        253.23        16.90 o                         
   5  11   5         48.41         57.58         8.55 o                         
   6  11   5         72.37         78.30        11.14 o                         
  -6  12   5        105.28        116.64        32.40 o                         
  -5  12   5         98.81        101.33        18.23 o                         
  -4  12   5         50.59         55.58        11.78 o                         
  -3  12   5        140.30        172.79        16.88 o                         
  -2  12   5        118.87        127.43        13.14 o                         
  -1  12   5        111.88        117.48        14.24 o                         
   0  12   5        154.70        176.97        14.87 o                         
   1  12   5        108.12        121.79        17.55 o                         
   2  12   5        116.06        100.64        10.48 o                         
   3  12   5        134.70        152.20        13.67 o                         
   4  12   5         50.77         39.08         9.15 o                         
   5  12   5        101.51        114.17        14.26 o                         
  -2  13   5         61.28         51.80        17.66 o                         
  -1  13   5         59.93         64.09        12.98 o                         
   0  13   5         55.46         72.49        11.67 o                         
   1  13   5         58.99         75.82        12.13 o                         
   2  13   5         63.95         53.92        12.00 o                         
   3  13   5         13.71         19.23         9.37 o                         
   4  13   5         81.35         71.04        17.87 o                         
   0   0   6      18631.43      19370.43       329.86 o                         
   1   0   6        117.42        103.79         4.95 o                         
   2   0   6       4387.43       4458.10        38.62 o                         
   3   0   6       3163.50       2975.57        22.53 o                         
   4   0   6        164.96        182.78        13.32 o                         
   5   0   6       2812.20       2868.49        34.37 o                         
   6   0   6       2515.48       2471.70        40.25 o                         
   7   0   6        198.89        195.40        14.21 o                         
   8   0   6       1293.59       1246.15        36.65 o                         
   9   0   6          1.91          0.19         7.25 o                         
  10   0   6        224.87        226.35        22.51 o                         
  11   0   6         92.75        146.12        23.65 o                         
 -11   1   6         47.75         25.00        24.97 o                         
 -10   1   6        257.45        315.63        26.24 o                         
  -9   1   6        357.39        391.85        27.04 o                         
  -8   1   6          1.80          7.60         6.92 o                         
  -7   1   6        683.37        675.02        24.92 o                         
  -6   1   6       1583.20       1606.68        24.66 o                         
  -5   1   6        586.92        576.60        10.49 o                         
  -4   1   6       6408.92       6432.26        46.51 o                         
  -3   1   6       2645.41       2767.75        24.31 o                         
  -2   1   6       5341.72       5277.27        53.38 o                         
  -1   1   6       6240.04       6389.37        41.83 o                         
   0   1   6        308.07        310.67         7.80 o                         
   1   1   6       6025.40       6073.85        46.25 o                         
   2   1   6       5072.13       5010.87        43.76 o                         
   3   1   6       2556.13       2603.04        30.49 o                         
   4   1   6       6422.44       6384.74        67.16 o                         
   5   1   6        593.15        586.00        16.63 o                         
   6   1   6       1475.25       1503.03        24.56 o                         
   7   1   6        727.35        764.81        24.58 o                         
   8   1   6          1.05          1.77         6.54 o                         
   9   1   6        343.78        373.45        31.68 o                         
  10   1   6        253.46        264.06        19.56 o                         
  11   1   6         53.06         65.07        18.28 o                         
 -11   2   6         75.14        103.47        32.91 o                         
 -10   2   6        194.47        206.36        22.25 o                         
  -9   2   6        108.66         83.02        14.65 o                         
  -8   2   6       1210.42       1166.79        44.11 o                         
  -7   2   6        831.43        862.58        27.67 o                         
  -6   2   6       1066.29       1082.32        20.17 o                         
  -5   2   6       1409.07       1416.11        18.49 o                         
  -4   2   6        662.62        679.90        12.27 o                         
  -3   2   6       4372.50       4459.65        37.49 o                         
  -2   2   6       5472.51       5455.31        49.95 o                         
  -1   2   6       2565.39       2613.96        24.33 o                         
   0   2   6       8272.63       8070.02        51.39 o                         
   1   2   6       2696.52       2763.85        27.55 o                         
   2   2   6       5353.43       5400.14        41.52 o                         
   3   2   6       4210.85       4210.62        45.94 o                         
   4   2   6        678.24        661.98        15.43 o                         
   5   2   6       1435.79       1437.14        31.85 o                         
   6   2   6        987.67        957.39        19.70 o                         
   7   2   6        783.75        753.88        24.82 o                         
   8   2   6       1185.79       1131.93        35.17 o                         
   9   2   6        112.91        102.31        11.53 o                         
  10   2   6        182.63        179.11        15.13 o                         
  11   2   6         69.70        135.58        18.89 o                         
 -11   3   6         74.72         61.54        26.70 o                         
 -10   3   6        196.09        185.80        25.12 o                         
  -9   3   6        131.16        131.23        17.21 o                         
  -8   3   6        108.84        111.46        15.63 o                         
  -7   3   6        844.79        845.15        21.75 o                         
  -6   3   6       2324.94       2361.25        32.90 o                         
  -5   3   6       1345.71       1355.79        19.03 o                         
  -4   3   6       3331.51       3252.10        29.51 o                         
  -3   3   6       2229.46       2272.82        22.82 o                         
  -2   3   6       4892.99       4806.26        35.83 o                         
  -1   3   6       1810.20       1733.49        18.15 o                         
   0   3   6        193.03        189.93         5.54 o                         
   1   3   6       1801.13       1741.60        20.94 o                         
   2   3   6       4865.79       4809.06        42.39 o                         
   3   3   6       2159.99       2131.06        30.53 o                         
   4   3   6       3310.43       3106.51        39.16 o                         
   5   3   6       1354.32       1332.21        26.50 o                         
   6   3   6       2378.10       2457.12        51.44 o                         
   7   3   6        815.70        802.56        22.83 o                         
   8   3   6        115.69        115.19        15.90 o                         
   9   3   6        134.44        153.72        13.86 o                         
  10   3   6        181.10        212.15        16.50 o                         
  11   3   6         67.35         57.80        13.50 o                         
 -11   4   6         87.16         32.21        21.30 o                         
 -10   4   6        138.10        139.98        18.43 o                         
  -9   4   6        288.54        287.65        24.42 o                         
  -8   4   6        716.26        726.11        29.15 o                         
  -7   4   6        253.53        278.42        13.41 o                         
  -6   4   6       1876.82       1967.34        35.41 o                         
  -5   4   6        711.08        708.29        15.55 o                         
  -4   4   6        340.48        344.56         9.19 o                         
  -3   4   6       1665.68       1645.82        23.37 o                         
  -2   4   6       1815.22       1743.43        20.78 o                         
  -1   4   6       3098.70       3063.11        26.72 o                         
   0   4   6       3783.32       3584.00        31.61 o                         
   1   4   6       3051.35       2961.23        30.47 o                         
   2   4   6       1964.05       1912.34        22.84 o                         
   3   4   6       1766.18       1727.26        23.92 o                         
   4   4   6        355.53        357.19        11.17 o                         
   5   4   6        647.03        652.08        16.43 o                         
   6   4   6       1922.97       1961.46        39.90 o                         
   7   4   6        256.12        263.15        13.77 o                         
   8   4   6        725.73        735.21        26.80 o                         
   9   4   6        275.89        251.94        17.04 o                         
  10   4   6        142.19        174.18        15.27 o                         
  11   4   6         90.04         92.58        24.60 o                         
 -10   5   6        164.33        124.28        18.43 o                         
  -9   5   6        127.08        175.68        17.78 o                         
  -8   5   6        220.85        244.13        17.66 o                         
  -7   5   6         99.88        115.86         8.55 o                         
  -6   5   6         75.61         79.94         6.04 o                         
  -5   5   6       1627.19       1599.28        31.88 o                         
  -4   5   6       2414.27       2399.77        29.61 o                         
  -3   5   6       1901.84       1919.19        29.46 o                         
  -2   5   6       1535.59       1435.70        23.13 o                         
  -1   5   6       1118.35       1075.22        16.22 o                         
   0   5   6       1077.77       1071.48        15.48 o                         
   1   5   6       1106.01       1065.33        16.94 o                         
   2   5   6       1495.96       1444.23        27.14 o                         
   3   5   6       1971.25       1967.77        26.64 o                         
   4   5   6       2433.90       2350.31        30.98 o                         
   5   5   6       1510.49       1477.35        28.71 o                         
   6   5   6         62.06         67.47         7.09 o                         
   7   5   6        111.12        106.18         9.73 o                         
   8   5   6        205.91        228.90        15.92 o                         
   9   5   6        124.87        135.36        17.40 o                         
  10   5   6        171.03        187.31        19.52 o                         
 -10   6   6         15.52          1.19        18.27 o                         
  -9   6   6        198.37        207.16        17.89 o                         
  -8   6   6        162.44        192.06        16.90 o                         
  -7   6   6        480.94        530.47        17.69 o                         
  -6   6   6        304.12        328.61        12.30 o                         
  -5   6   6        554.11        556.91        15.20 o                         
  -4   6   6       1030.76       1052.97        18.65 o                         
  -3   6   6       1082.54       1089.30        19.89 o                         
  -2   6   6        830.15        798.98        17.69 o                         
  -1   6   6       2747.44       2767.16        47.84 o                         
   0   6   6       1381.42       1267.16        17.14 o                         
   1   6   6       2766.31       2762.40        28.85 o                         
   2   6   6        759.43        741.00        18.22 o                         
   3   6   6       1035.15       1038.74        19.32 o                         
   4   6   6        960.75        949.01        19.44 o                         
   5   6   6        588.36        564.04        17.20 o                         
   6   6   6        264.81        267.62        11.61 o                         
   7   6   6        469.95        482.86        20.85 o                         
   8   6   6        162.67        194.78        17.46 o                         
   9   6   6        193.65        187.82        18.25 o                         
  10   6   6         15.85        -11.82        14.00 o                         
  -9   7   6         19.36         23.43         9.32 o                         
  -8   7   6        187.39        199.84        23.45 o                         
  -7   7   6        317.90        339.09        14.89 o                         
  -6   7   6        433.81        434.05        16.02 o                         
  -5   7   6       1050.67       1044.76        21.90 o                         
  -4   7   6         13.89         12.15         4.37 o                         
  -3   7   6       1353.93       1334.98        23.22 o                         
  -2   7   6        622.09        580.52        15.88 o                         
  -1   7   6       1023.88       1030.01        22.81 o                         
   0   7   6       1277.91       1241.22        21.40 o                         
   1   7   6       1067.19       1026.05        19.95 o                         
   2   7   6        595.46        595.13        18.12 o                         
   3   7   6       1449.27       1412.91        27.08 o                         
   4   7   6          8.01          6.31         5.12 o                         
   5   7   6       1015.86        977.08        23.79 o                         
   6   7   6        426.25        449.32        18.58 o                         
   7   7   6        310.13        342.41        19.78 o                         
   8   7   6        188.34        205.33        18.57 o                         
   9   7   6         18.03         16.77         9.67 o                         
  -9   8   6        209.29        184.36        20.93 o                         
  -8   8   6         31.85          8.20        16.74 o                         
  -7   8   6        419.08        434.53        18.87 o                         
  -6   8   6        156.52        161.62         9.81 o                         
  -5   8   6         66.83         66.88         8.20 o                         
  -4   8   6       1287.05       1284.07        24.57 o                         
  -3   8   6        220.82        231.04        12.16 o                         
  -2   8   6        351.25        360.99        13.28 o                         
  -1   8   6       1479.56       1455.37        28.76 o                         
   0   8   6         16.35         17.63         4.69 o                         
   1   8   6       1456.09       1458.14        25.11 o                         
   2   8   6        367.43        356.23        14.81 o                         
   3   8   6        189.08        193.23        12.27 o                         
   4   8   6       1267.07       1207.95        27.00 o                         
   5   8   6         63.47         64.42        10.99 o                         
   6   8   6        158.62        202.67        13.94 o                         
   7   8   6        416.53        436.10        22.41 o                         
   8   8   6         28.28         18.02         8.52 o                         
  -8   9   6        118.94        130.02        19.31 o                         
  -7   9   6         87.90         85.64        18.36 o                         
  -6   9   6         83.09         85.11        10.79 o                         
  -5   9   6        768.44        775.78        22.26 o                         
  -4   9   6         40.26         46.32        10.13 o                         
  -3   9   6       1291.69       1272.57        26.32 o                         
  -2   9   6        524.84        518.98        16.63 o                         
  -1   9   6        128.90        130.01         9.86 o                         
   0   9   6        737.64        718.93        19.14 o                         
   1   9   6        122.55        131.16         8.98 o                         
   2   9   6        513.20        510.22        16.74 o                         
   3   9   6       1234.98       1154.57        28.75 o                         
   4   9   6         40.32         46.71         7.43 o                         
   5   9   6        794.71        787.57        23.43 o                         
   6   9   6         83.56        110.01        14.53 o                         
   7   9   6         83.68         82.89        13.83 o                         
  -7  10   6        206.73        242.63        22.85 o                         
  -6  10   6        138.13        141.24        11.17 o                         
  -5  10   6        124.79        120.83        10.17 o                         
  -4  10   6        126.21        131.67        10.97 o                         
  -3  10   6        238.11        233.51        13.77 o                         
  -2  10   6        230.63        231.42        13.39 o                         
  -1  10   6        922.00        929.72        26.00 o                         
   0  10   6         42.52         46.79         7.41 o                         
   1  10   6        945.68        945.79        26.16 o                         
   2  10   6        223.42        209.27        13.27 o                         
   3  10   6        236.18        228.19        13.96 o                         
   4  10   6        129.77        134.17        10.61 o                         
   5  10   6        128.54        154.06        12.62 o                         
   6  10   6        139.08        128.71        12.02 o                         
   7  10   6        200.07        210.12        37.32 o                         
  -6  11   6         64.93         74.84        11.38 o                         
  -5  11   6        199.21        190.53        15.41 o                         
  -4  11   6         32.08         36.26         8.93 o                         
  -3  11   6        274.32        307.09        20.64 o                         
  -2  11   6         95.72        102.23        11.85 o                         
  -1  11   6        151.56        167.09        14.07 o                         
   0  11   6         85.71         82.72        10.22 o                         
   1  11   6        154.69        145.25        11.69 o                         
   2  11   6         94.57         78.60         9.44 o                         
   3  11   6        284.03        279.59        16.29 o                         
   4  11   6         27.93          8.17         6.41 o                         
   5  11   6        183.11        187.36        13.31 o                         
   6  11   6         61.11         86.33        14.68 o                         
  -5  12   6         38.63         60.15        13.84 o                         
  -4  12   6        107.49         96.84        14.09 o                         
  -3  12   6         28.96         36.58        10.92 o                         
  -2  12   6         70.83         74.19        11.12 o                         
  -1  12   6        176.92        191.59        18.09 o                         
   0  12   6         49.30         60.63        11.07 o                         
   1  12   6        174.15        188.25        13.38 o                         
   2  12   6         74.30         88.81        11.09 o                         
   3  12   6         31.15         31.26         7.98 o                         
   4  12   6        107.04        112.81        10.87 o                         
   5  12   6         32.41         19.66        12.20 o                         
  -2  13   6         40.73         59.56        24.92 o                         
  -1  13   6         50.26         45.05        25.93 o                         
   0  13   6         54.27         63.03        23.24 o                         
   1  13   6         45.64         39.73        12.59 o                         
   2  13   6         43.21         37.14        29.47 o                         
   3  13   6         73.90         76.26        17.07 o                         
   1   0   7      13471.49      13462.08        95.10 o                         
   2   0   7       1434.73       1633.96        17.83 o                         
   3   0   7       1710.09       1645.62        17.65 o                         
   4   0   7          4.49          8.89         3.73 o                         
   5   0   7        694.10        658.50        22.35 o                         
   6   0   7        261.55        267.22        15.83 o                         
   7   0   7       1896.91       1848.79        43.63 o                         
   8   0   7          0.22         -3.80         9.68 o                         
   9   0   7        988.43       1016.40        35.55 o                         
  10   0   7          7.08         14.81        11.45 o                         
  11   0   7         41.45         25.29        21.42 o                         
 -11   1   7        202.78        196.76        40.62 o                         
 -10   1   7          3.91         10.04        13.18 o                         
  -9   1   7        150.01        149.64        18.07 o                         
  -8   1   7         95.90         98.64        11.84 o                         
  -7   1   7        682.66        713.32        22.19 o                         
  -6   1   7         47.72         53.43         7.46 o                         
  -5   1   7       5248.27       5396.59        73.35 o                         
  -4   1   7        296.09        301.80         8.31 o                         
  -3   1   7       8092.14       7882.18       103.45 o                         
  -2   1   7         45.16         55.70         3.66 o                         
  -1   1   7       3733.10       3733.63        28.58 o                         
   0   1   7        276.34        250.89         6.67 o                         
   1   1   7       3883.06       3908.12        34.79 o                         
   2   1   7         45.01         53.28         3.47 o                         
   3   1   7       8054.38       7826.80        80.57 o                         
   4   1   7        288.99        278.48        16.66 o                         
   5   1   7       5375.37       5482.79        88.64 o                         
   6   1   7         38.85         45.71         6.23 o                         
   7   1   7        701.69        701.33        28.93 o                         
   8   1   7         95.13        122.60        18.48 o                         
   9   1   7        153.64        166.92        15.83 o                         
  10   1   7          3.47         15.92         9.04 o                         
 -10   2   7         28.55         30.04        10.24 o                         
  -9   2   7        699.01        728.61        37.47 o                         
  -8   2   7        197.74        210.24        20.43 o                         
  -7   2   7       2191.23       2198.21        47.39 o                         
  -6   2   7         44.23         39.34         6.19 o                         
  -5   2   7        783.50        773.47        14.01 o                         
  -4   2   7        224.30        244.33         7.19 o                         
  -3   2   7        805.23        791.73        13.91 o                         
  -2   2   7        686.38        700.10         9.15 o                         
  -1   2   7       9670.79       9421.67        64.59 o                         
   0   2   7       3361.93       3470.11        29.55 o                         
   1   2   7       9726.44       9384.57        73.06 o                         
   2   2   7        778.60        787.93        14.69 o                         
   3   2   7        758.43        733.98        17.20 o                         
   4   2   7        231.25        236.65         9.76 o                         
   5   2   7        847.45        825.67        17.55 o                         
   6   2   7         45.24         50.72         6.36 o                         
   7   2   7       2255.07       2216.14        54.13 o                         
   8   2   7        192.83        193.08        14.52 o                         
   9   2   7        716.72        741.15        39.05 o                         
  10   2   7         29.36         40.13         9.74 o                         
 -10   3   7         68.19         62.80        14.21 o                         
  -9   3   7         74.50         79.75        14.85 o                         
  -8   3   7          7.83         15.38        10.92 o                         
  -7   3   7         95.52        107.73        11.73 o                         
  -6   3   7        591.07        580.48        19.10 o                         
  -5   3   7       2371.39       2412.36        29.12 o                         
  -4   3   7       1410.54       1404.03        18.83 o                         
  -3   3   7       4924.74       4820.58        67.01 o                         
  -2   3   7       2167.96       2234.34        24.06 o                         
  -1   3   7        703.75        686.93        13.03 o                         
   0   3   7        318.47        295.31         6.55 o                         
   1   3   7        669.35        642.17        12.86 o                         
   2   3   7       2177.51       2240.49        28.92 o                         
   3   3   7       4937.99       4676.93        60.06 o                         
   4   3   7       1458.38       1475.91        30.07 o                         
   5   3   7       2333.08       2367.11        39.58 o                         
   6   3   7        620.69        612.48        21.98 o                         
   7   3   7         72.77         68.51         9.42 o                         
   8   3   7         11.16         15.06         8.33 o                         
   9   3   7         77.53         98.00        13.61 o                         
  10   3   7         69.94         73.24        14.37 o                         
  11   3   7        189.93        203.24        35.29 o                         
 -10   4   7         88.28        112.25        18.36 o                         
  -9   4   7        239.05        257.34        23.64 o                         
  -8   4   7        484.27        479.87        24.14 o                         
  -7   4   7        515.23        571.56        21.06 o                         
  -6   4   7        663.38        657.86        17.73 o                         
  -5   4   7        442.65        444.77        16.44 o                         
  -4   4   7         12.90         16.41         3.39 o                         
  -3   4   7       1015.96       1102.10        15.84 o                         
  -2   4   7       1662.99       1669.17        18.79 o                         
  -1   4   7       3507.65       3457.87        31.01 o                         
   0   4   7       3959.98       4003.25        37.02 o                         
   1   4   7       3629.94       3555.22        35.08 o                         
   2   4   7       1646.38       1615.09        22.62 o                         
   3   4   7        994.19       1003.34        19.66 o                         
   4   4   7         12.46         14.00         5.63 o                         
   5   4   7        401.52        381.23        14.57 o                         
   6   4   7        673.44        691.90        25.07 o                         
   7   4   7        483.45        513.07        21.71 o                         
   8   4   7        508.26        503.48        22.75 o                         
   9   4   7        246.72        265.08        17.72 o                         
  10   4   7         88.99         83.03        12.11 o                         
 -10   5   7         33.01         12.79        21.81 o                         
  -9   5   7         63.34         70.85        14.28 o                         
  -8   5   7         53.49         64.39        10.57 o                         
  -7   5   7        245.34        277.31        15.63 o                         
  -6   5   7        564.58        556.03        18.62 o                         
  -5   5   7        873.87        912.73        20.57 o                         
  -4   5   7       3257.71       3183.36        56.54 o                         
  -3   5   7       1174.75       1182.68        20.25 o                         
  -2   5   7       1131.98       1149.64        17.07 o                         
  -1   5   7        797.68        760.40        13.86 o                         
   0   5   7         18.26         19.73         3.30 o                         
   1   5   7        760.25        738.36        14.59 o                         
   2   5   7       1097.35       1065.50        17.66 o                         
   3   5   7       1237.18       1218.82        21.05 o                         
   4   5   7       3347.67       3205.29        41.85 o                         
   5   5   7        907.61        895.63        21.14 o                         
   6   5   7        579.76        526.50        21.22 o                         
   7   5   7        255.88        272.10        17.43 o                         
   8   5   7         52.81         42.26         9.58 o                         
   9   5   7         59.97         53.74        14.46 o                         
  10   5   7         31.15         28.24        11.05 o                         
  -9   6   7        110.49        138.04        17.64 o                         
  -8   6   7        490.56        481.92        25.42 o                         
  -7   6   7        714.38        727.65        25.32 o                         
  -6   6   7        510.45        504.92        18.30 o                         
  -5   6   7         86.50         96.58         7.33 o                         
  -4   6   7        124.14        123.84         8.34 o                         
  -3   6   7        441.30        442.70        13.00 o                         
  -2   6   7       1582.85       1553.35        23.75 o                         
  -1   6   7       1365.89       1371.71        18.19 o                         
   0   6   7       3407.04       3455.55        33.67 o                         
   1   6   7       1365.16       1342.32        19.49 o                         
   2   6   7       1578.05       1588.06        30.05 o                         
   3   6   7        496.26        507.09        13.76 o                         
   4   6   7        137.58        135.97         9.56 o                         
   5   6   7         66.32         74.82         6.91 o                         
   6   6   7        535.22        551.25        22.88 o                         
   7   6   7        723.59        746.31        31.49 o                         
   8   6   7        481.60        436.01        28.28 o                         
   9   6   7        105.45        144.53        16.04 o                         
  -9   7   7         33.70        109.42        45.71 o                         
  -8   7   7          3.34         19.94        10.16 o                         
  -7   7   7          4.77         19.17         7.07 o                         
  -6   7   7       1066.21       1020.34        24.45 o                         
  -5   7   7        196.20        190.59        10.92 o                         
  -4   7   7       1242.43       1228.11        23.84 o                         
  -3   7   7        888.55        875.30        19.18 o                         
  -2   7   7       2190.14       2174.72        37.82 o                         
  -1   7   7        199.87        194.06         8.65 o                         
   0   7   7        145.13        166.95         8.39 o                         
   1   7   7        195.83        197.82         9.29 o                         
   2   7   7       2129.31       2071.57        35.65 o                         
   3   7   7        872.15        873.25        21.57 o                         
   4   7   7       1186.73       1168.91        25.77 o                         
   5   7   7        185.45        188.65        11.19 o                         
   6   7   7       1087.06       1097.52        32.54 o                         
   7   7   7          3.30         20.03        11.75 o                         
   8   7   7          2.08         24.14        10.24 o                         
   9   7   7         35.25         88.77        29.86 o                         
  -8   8   7        369.26        370.67        24.02 o                         
  -7   8   7         10.45         18.60         6.97 o                         
  -6   8   7        271.16        300.24        15.54 o                         
  -5   8   7        184.88        187.67        11.39 o                         
  -4   8   7         15.02         11.38         5.07 o                         
  -3   8   7        134.59        132.87         8.63 o                         
  -2   8   7       1633.31       1586.00        31.13 o                         
  -1   8   7         85.22         83.38         6.74 o                         
   0   8   7       2837.56       2801.41        39.56 o                         
   1   8   7         92.26        106.14         7.72 o                         
   2   8   7       1686.88       1619.40        33.09 o                         
   3   8   7        122.51        126.32         9.68 o                         
   4   8   7         13.18         12.42         5.96 o                         
   5   8   7        198.57        211.86        12.51 o                         
   6   8   7        268.53        301.59        16.42 o                         
   7   8   7         11.00         24.62         9.04 o                         
   8   8   7        379.38        436.28        27.25 o                         
  -8   9   7          2.21          3.73        10.41 o                         
  -7   9   7         23.83         16.92         9.54 o                         
  -6   9   7        233.43        244.60        16.07 o                         
  -5   9   7          5.03         16.08         6.47 o                         
  -4   9   7       1016.04       1022.61        25.35 o                         
  -3   9   7         54.36         64.95         8.13 o                         
  -2   9   7        546.00        547.91        17.52 o                         
  -1   9   7         19.87         18.93         5.10 o                         
   0   9   7         21.05         25.69         5.39 o                         
   1   9   7         25.50         37.19         7.56 o                         
   2   9   7        554.40        558.74        17.93 o                         
   3   9   7         55.75         69.94         9.02 o                         
   4   9   7       1061.14       1064.89        26.85 o                         
   5   9   7          5.72          7.35        11.02 o                         
   6   9   7        234.90        251.26        15.97 o                         
   7   9   7         26.16         21.66         8.14 o                         
  -7  10   7          6.66         13.28         8.32 o                         
  -6  10   7        146.33        143.34        11.37 o                         
  -5  10   7          4.82          8.25         6.64 o                         
  -4  10   7         15.52         15.30         9.75 o                         
  -3  10   7         55.84         61.92        11.45 o                         
  -2  10   7        213.62        221.39        15.69 o                         
  -1  10   7         27.91         22.87         9.85 o                         
   0  10   7        903.33        917.74        23.85 o                         
   1  10   7         29.98         28.19         6.76 o                         
   2  10   7        216.92        211.37        13.52 o                         
   3  10   7         60.11         60.71         8.69 o                         
   4  10   7         14.75          7.67         6.23 o                         
   5  10   7          6.53          5.72         6.39 o                         
   6  10   7        143.73        158.85        13.55 o                         
  -6  11   7         97.28         85.53        12.82 o                         
  -5  11   7         69.26         52.60        12.74 o                         
  -4  11   7        398.83        394.47        20.84 o                         
  -3  11   7         22.27         13.53         8.55 o                         
  -2  11   7        212.53        215.28        15.71 o                         
  -1  11   7          9.35         12.20         6.89 o                         
   0  11   7         21.82         20.26         6.99 o                         
   1  11   7          8.46          9.74         6.34 o                         
   2  11   7        207.79        214.39        14.24 o                         
   3  11   7         26.52         19.17         6.99 o                         
   4  11   7        406.51        409.17        18.51 o                         
   5  11   7         70.94         54.77         8.51 o                         
  -5  12   7          9.79         18.03        15.73 o                         
  -4  12   7         11.80         23.35        15.10 o                         
  -3  12   7         43.06         32.30        10.06 o                         
  -2  12   7        157.10        185.72        17.89 o                         
  -1  12   7         60.86         67.61        12.79 o                         
   0  12   7        284.47        313.24        19.70 o                         
   1  12   7         57.75         72.45        10.85 o                         
   2  12   7        157.25        165.81        13.26 o                         
   3  12   7         43.38         24.96        12.56 o                         
   4  12   7         12.44          3.24         7.10 o                         
   5  12   7          8.63         27.96        17.60 o                         
  -1  13   7          4.49         32.32        24.30 o                         
   0  13   7          4.10        -14.68        23.35 o                         
   1  13   7          5.13        -10.92        13.48 o                         
   2  13   7        124.76        106.25        31.48 o                         
   0   0   8       7901.43       7553.92       192.32 o                         
   1   0   8        518.78        553.74        12.70 o                         
   2   0   8       5341.45       5382.34        59.00 o                         
   3   0   8        945.04        966.36        13.88 o                         
   4   0   8         29.70         20.79         5.63 o                         
   5   0   8        279.54        303.58        15.92 o                         
   6   0   8       1939.10       1873.35        43.20 o                         
   7   0   8        100.24        116.47        12.42 o                         
   8   0   8       1223.99       1292.89        38.84 o                         
   9   0   8         10.51          8.52        10.40 o                         
  10   0   8        236.60        248.99        23.93 o                         
 -10   1   8        173.40        206.69        22.64 o                         
  -9   1   8         58.94         64.63        14.92 o                         
  -8   1   8          0.20          6.21        10.40 o                         
  -7   1   8        259.08        248.45        13.98 o                         
  -6   1   8       1555.86       1584.53        33.38 o                         
  -5   1   8        301.89        302.96        12.52 o                         
  -4   1   8       5213.07       5198.82        75.96 o                         
  -3   1   8         93.63         97.53         6.37 o                         
  -2   1   8       4191.85       4172.70        59.41 o                         
  -1   1   8        430.21        432.89         8.13 o                         
   0   1   8        133.59        156.58         7.73 o                         
   1   1   8        470.71        474.25         8.56 o                         
   2   1   8       4093.24       3989.82        39.02 o                         
   3   1   8         88.26         82.75         7.80 o                         
   4   1   8       5293.40       5189.41        64.33 o                         
   5   1   8        295.69        304.51        14.73 o                         
   6   1   8       1508.36       1491.42        34.41 o                         
   7   1   8        282.39        258.70        15.77 o                         
   8   1   8          0.63          4.00         7.09 o                         
   9   1   8         59.06         56.13        11.08 o                         
  10   1   8        178.87        224.95        23.18 o                         
 -10   2   8        264.78        272.81        30.11 o                         
  -9   2   8        118.45         87.59        14.70 o                         
  -8   2   8        740.81        748.94        36.70 o                         
  -7   2   8         38.96         32.23         8.17 o                         
  -6   2   8        975.17        953.99        26.85 o                         
  -5   2   8        505.83        498.06        13.94 o                         
  -4   2   8         30.68         45.62         6.27 o                         
  -3   2   8        432.76        453.04         9.84 o                         
  -2   2   8       5237.14       5395.79        56.94 o                         
  -1   2   8        183.96        188.73         6.03 o                         
   0   2   8       7179.94       7070.82        53.37 o                         
   1   2   8        164.31        163.57         7.24 o                         
   2   2   8       5474.40       5444.08        87.25 o                         
   3   2   8        402.98        429.23        18.70 o                         
   4   2   8         33.89         46.04         7.69 o                         
   5   2   8        526.85        496.31        16.43 o                         
   6   2   8        875.68        820.32        25.60 o                         
   7   2   8         51.61         45.63        15.00 o                         
   8   2   8        752.60        772.71        27.72 o                         
   9   2   8        116.75        135.95        13.64 o                         
  10   2   8        270.25        310.72        22.40 o                         
 -10   3   8         93.10        106.66        17.45 o                         
  -9   3   8         30.23         72.37        17.08 o                         
  -8   3   8         17.13         11.07        11.78 o                         
  -7   3   8        258.95        274.46        17.58 o                         
  -6   3   8        929.02        969.67        26.04 o                         
  -5   3   8        420.61        420.69        14.56 o                         
  -4   3   8       4930.48       5089.01        67.36 o                         
  -3   3   8        995.69       1000.33        17.23 o                         
  -2   3   8       2606.78       2627.72        37.33 o                         
  -1   3   8        952.69       1004.19        14.63 o                         
   0   3   8         62.26         53.72         3.71 o                         
   1   3   8        850.93        832.46        15.43 o                         
   2   3   8       2663.07       2575.52        32.69 o                         
   3   3   8        998.78        966.06        23.71 o                         
   4   3   8       4950.39       4831.97        56.46 o                         
   5   3   8        394.57        393.92        15.01 o                         
   6   3   8        999.30       1025.72        29.08 o                         
   7   3   8        242.53        241.21        16.04 o                         
   8   3   8         22.53         33.14         8.25 o                         
   9   3   8         25.93         41.41         9.40 o                         
  10   3   8         90.42         74.88        10.61 o                         
 -10   4   8         63.31         70.23        29.02 o                         
  -9   4   8        177.53        212.45        21.93 o                         
  -8   4   8        736.48        824.38        39.13 o                         
  -7   4   8        696.94        687.33        27.61 o                         
  -6   4   8       1443.72       1491.23        38.17 o                         
  -5   4   8        122.42        124.98         9.12 o                         
  -4   4   8          4.48         10.17         4.17 o                         
  -3   4   8        437.42        478.25        12.31 o                         
  -2   4   8       2096.85       2116.82        36.25 o                         
  -1   4   8       2806.76       2828.19        26.75 o                         
   0   4   8       5898.46       5949.64        47.30 o                         
   1   4   8       2848.87       2813.49        31.20 o                         
   2   4   8       2046.17       1992.73        26.51 o                         
   3   4   8        457.26        465.00        14.95 o                         
   4   4   8          0.76          5.69         5.97 o                         
   5   4   8         89.06         92.04         8.50 o                         
   6   4   8       1525.31       1556.06        36.73 o                         
   7   4   8        667.85        652.80        24.77 o                         
   8   4   8        723.12        790.86        39.88 o                         
   9   4   8        187.58        192.06        15.86 o                         
  10   4   8         64.34         66.78        15.57 o                         
  -9   5   8         10.85          6.26        15.07 o                         
  -8   5   8        146.22        147.27        18.20 o                         
  -7   5   8        292.88        290.78        16.29 o                         
  -6   5   8        285.99        285.53        18.02 o                         
  -5   5   8       1771.02       1748.19        31.75 o                         
  -4   5   8       2256.30       2267.75        40.77 o                         
  -3   5   8       2443.34       2380.21        35.46 o                         
  -2   5   8       1377.73       1384.89        20.60 o                         
  -1   5   8        559.53        567.02        11.67 o                         
   0   5   8        392.87        410.78        10.82 o                         
   1   5   8        558.85        556.40        12.40 o                         
   2   5   8       1306.75       1318.41        21.64 o                         
   3   5   8       2394.54       2378.54        33.83 o                         
   4   5   8       2222.38       2203.72        37.42 o                         
   5   5   8       1761.36       1754.88        35.33 o                         
   6   5   8        263.37        231.66        14.69 o                         
   7   5   8        297.14        302.99        17.47 o                         
   8   5   8        147.22        142.35        13.50 o                         
   9   5   8         10.55          8.82         7.54 o                         
  -9   6   8        372.19        402.79        40.15 o                         
  -8   6   8        148.93        177.63        19.94 o                         
  -7   6   8        356.51        378.70        19.11 o                         
  -6   6   8        235.39        271.82        14.68 o                         
  -5   6   8        506.83        535.06        24.19 o                         
  -4   6   8        520.32        499.96        15.78 o                         
  -3   6   8       1280.83       1203.20        26.22 o                         
  -2   6   8        676.74        699.60        16.92 o                         
  -1   6   8       2929.25       2868.10        42.15 o                         
   0   6   8       1179.11       1181.01        24.12 o                         
   1   6   8       2957.74       2922.79        35.87 o                         
   2   6   8        663.31        653.31        16.59 o                         
   3   6   8       1255.98       1233.11        25.17 o                         
   4   6   8        521.56        487.07        22.28 o                         
   5   6   8        509.57        478.12        18.33 o                         
   6   6   8        225.35        246.55        22.06 o                         
   7   6   8        377.89        420.84        24.78 o                         
   8   6   8        163.71        216.35        19.55 o                         
   9   6   8        365.22        352.17        25.26 o                         
  -8   7   8         59.48         59.57        13.64 o                         
  -7   7   8        224.37        213.81        16.65 o                         
  -6   7   8         65.59         76.06         8.83 o                         
  -5   7   8       1181.61       1166.88        25.99 o                         
  -4   7   8        198.92        214.08        11.23 o                         
  -3   7   8       1342.23       1339.33        28.30 o                         
  -2   7   8        477.29        468.29        15.30 o                         
  -1   7   8        399.06        389.65        13.71 o                         
   0   7   8        289.75        299.38        11.20 o                         
   1   7   8        412.94        385.45        12.86 o                         
   2   7   8        509.93        502.76        16.29 o                         
   3   7   8       1372.64       1344.86        27.56 o                         
   4   7   8        222.99        250.44        12.67 o                         
   5   7   8       1245.94       1302.02        28.81 o                         
   6   7   8         59.76         68.93        10.10 o                         
   7   7   8        226.33        241.57        19.81 o                         
   8   7   8         54.81         63.36        12.11 o                         
  -8   8   8         14.72         11.31         9.68 o                         
  -7   8   8        297.06        326.59        18.89 o                         
  -6   8   8        189.36        187.01        14.11 o                         
  -5   8   8        116.85        122.37        15.43 o                         
  -4   8   8        183.31        178.44        10.11 o                         
  -3   8   8        276.46        278.36        12.97 o                         
  -2   8   8         67.36         78.45         8.46 o                         
  -1   8   8       1127.42       1147.36        24.67 o                         
   0   8   8          9.68         12.29         4.71 o                         
   1   8   8       1109.23       1103.41        22.73 o                         
   2   8   8         77.15         83.84         7.95 o                         
   3   8   8        293.79        288.68        13.55 o                         
   4   8   8        173.39        165.67        10.85 o                         
   5   8   8        114.62        106.91         9.55 o                         
   6   8   8        176.22        180.97        14.59 o                         
   7   8   8        293.13        338.82        20.59 o                         
  -8   9   8         52.44         53.91        26.35 o                         
  -7   9   8         47.54         39.90        23.22 o                         
  -6   9   8         25.38         20.35         9.30 o                         
  -5   9   8        599.03        593.81        22.46 o                         
  -4   9   8         33.52         37.67         6.26 o                         
  -3   9   8        867.46        880.73        25.16 o                         
  -2   9   8         58.89         67.39         7.63 o                         
  -1   9   8        155.11        154.84        11.04 o                         
   0   9   8        147.82        152.81        10.30 o                         
   1   9   8        135.37        124.43         9.28 o                         
   2   9   8         46.99         48.06         7.14 o                         
   3   9   8        871.41        895.09        24.43 o                         
   4   9   8         33.50         39.68        10.37 o                         
   5   9   8        565.46        576.61        20.73 o                         
   6   9   8         23.85         22.87         7.18 o                         
   7   9   8         52.79         42.50        10.60 o                         
  -7  10   8        228.31        245.14        39.47 o                         
  -6  10   8         27.72         26.07         9.34 o                         
  -5  10   8         80.35         72.74         9.85 o                         
  -4  10   8         19.46         21.18         6.95 o                         
  -3  10   8        124.88        130.11        12.11 o                         
  -2  10   8         72.72         82.16         8.96 o                         
  -1  10   8        813.40        853.22        25.21 o                         
   0  10   8          1.37          9.32         5.39 o                         
   1  10   8        822.99        839.46        25.23 o                         
   2  10   8         76.57         85.63         9.65 o                         
   3  10   8        118.29        116.99        10.33 o                         
   4  10   8         14.16         10.98         6.03 o                         
   5  10   8         86.40         91.60         9.97 o                         
   6  10   8         29.73         16.14        10.78 o                         
  -6  11   8         33.78         33.86        20.40 o                         
  -5  11   8        215.50        251.73        17.48 o                         
  -4  11   8         53.27         42.49         9.45 o                         
  -3  11   8        401.33        367.66        22.83 o                         
  -2  11   8         34.12         36.97        10.67 o                         
  -1  11   8         83.58        102.40        10.49 o                         
   0  11   8         27.31         30.86         8.02 o                         
   1  11   8         90.67         84.92        11.08 o                         
   2  11   8         34.31         45.83         8.56 o                         
   3  11   8        392.12        394.93        20.32 o                         
   4  11   8         51.80         50.85         8.05 o                         
   5  11   8        217.06        223.24        16.86 o                         
  -4  12   8         58.92         49.76        14.88 o                         
  -3  12   8         28.52         54.67        18.37 o                         
  -2  12   8         56.50         42.54        15.81 o                         
  -1  12   8        211.08        249.93        18.37 o                         
   0  12   8        128.97        162.76        24.44 o                         
   1  12   8        204.19        238.81        17.15 o                         
   2  12   8         57.58         42.23         9.31 o                         
   3  12   8         28.41         35.63         8.99 o                         
   4  12   8         59.57         37.51        13.86 o                         
   0  13   8         18.40         29.29        20.68 o                         
   1   0   9       2679.49       2635.76        36.74 o                         
   2   0   9       1880.07       1881.21        22.99 o                         
   3   0   9       2560.99       2732.03        41.76 o                         
   4   0   9        831.14        740.43        21.42 o                         
   5   0   9        186.51        162.90        12.87 o                         
   6   0   9        841.77        823.83        28.12 o                         
   7   0   9        198.19        188.98        16.39 o                         
   8   0   9        116.91        112.56        13.01 o                         
   9   0   9        322.41        349.58        27.05 o                         
  10   0   9        129.09        131.37        24.18 o                         
 -10   1   9         66.55         72.46        25.83 o                         
  -9   1   9          9.04         15.70        14.19 o                         
  -8   1   9        542.09        537.68        31.70 o                         
  -7   1   9        286.09        329.35        16.37 o                         
  -6   1   9        458.61        488.25        19.14 o                         
  -5   1   9       1819.06       1806.78        36.14 o                         
  -4   1   9        315.54        316.34        14.08 o                         
  -3   1   9       2118.87       2137.65        39.89 o                         
  -2   1   9       1505.84       1517.10        30.98 o                         
  -1   1   9        814.23        799.52        10.92 o                         
   0   1   9       4059.31       4132.46        45.40 o                         
   1   1   9        859.32        840.20        13.54 o                         
   2   1   9       1460.99       1403.38        22.99 o                         
   3   1   9       2035.91       1910.97        33.38 o                         
   4   1   9        315.06        300.77        14.15 o                         
   5   1   9       1827.00       1780.03        36.75 o                         
   6   1   9        466.45        501.08        20.28 o                         
   7   1   9        297.76        288.45        18.41 o                         
   8   1   9        496.35        452.19        23.77 o                         
   9   1   9         10.22         17.37        12.32 o                         
  10   1   9         68.03         72.10        16.05 o                         
 -10   2   9         85.94        109.93        29.03 o                         
  -9   2   9        320.45        344.61        52.19 o                         
  -8   2   9        178.43        176.65        19.64 o                         
  -7   2   9       1139.07       1196.76        38.59 o                         
  -6   2   9        262.91        265.34        14.10 o                         
  -5   2   9        299.05        297.83        13.02 o                         
  -4   2   9       2924.39       2945.60        49.18 o                         
  -3   2   9        282.55        287.87        10.65 o                         
  -2   2   9       1224.82       1240.11        17.02 o                         
  -1   2   9       4002.22       4063.97        34.16 o                         
   0   2   9       1515.73       1525.67        19.19 o                         
   1   2   9       3936.67       3888.47        44.62 o                         
   2   2   9       1224.57       1210.77        23.50 o                         
   3   2   9        229.17        251.88        10.53 o                         
   4   2   9       2855.84       2783.18        40.87 o                         
   5   2   9        336.21        341.01        22.46 o                         
   6   2   9        279.67        285.17        15.90 o                         
   7   2   9       1140.09       1085.99        31.87 o                         
   8   2   9        159.76        167.68        18.13 o                         
   9   2   9        314.44        342.40        22.75 o                         
  10   2   9         84.37         83.14        17.68 o                         
  -9   3   9        165.53        156.14        20.78 o                         
  -8   3   9        434.61        408.59        28.37 o                         
  -7   3   9        316.74        302.51        18.94 o                         
  -6   3   9        851.87        823.62        27.89 o                         
  -5   3   9       1389.08       1363.16        32.41 o                         
  -4   3   9        725.31        741.37        15.47 o                         
  -3   3   9       1682.39       1722.10        29.40 o                         
  -2   3   9       1071.77       1111.02        15.46 o                         
  -1   3   9       1085.95       1124.53        16.85 o                         
   0   3   9       2524.32       2474.87        24.26 o                         
   1   3   9        992.98        988.20        17.70 o                         
   2   3   9       1167.58       1118.89        23.32 o                         
   3   3   9       1735.01       1712.85        30.14 o                         
   4   3   9        696.19        667.84        19.17 o                         
   5   3   9       1295.40       1273.59        37.12 o                         
   6   3   9        828.37        780.39        25.97 o                         
   7   3   9        317.46        320.14        17.93 o                         
   8   3   9        450.22        472.74        22.71 o                         
   9   3   9        158.97        151.73        17.23 o                         
  10   3   9         25.95         30.71        13.94 o                         
  -9   4   9        156.08        169.47        20.10 o                         
  -8   4   9        153.61        167.27        19.23 o                         
  -7   4   9        389.83        421.12        22.48 o                         
  -6   4   9        483.84        464.93        28.07 o                         
  -5   4   9        320.72        308.40        13.71 o                         
  -4   4   9        508.79        521.03        16.80 o                         
  -3   4   9        669.74        685.81        17.97 o                         
  -2   4   9       1953.51       1991.32        28.26 o                         
  -1   4   9       1673.35       1698.42        19.17 o                         
   0   4   9        758.19        745.53        14.29 o                         
   1   4   9       1596.73       1552.35        24.89 o                         
   2   4   9       1959.60       1899.25        32.19 o                         
   3   4   9        646.59        665.25        21.05 o                         
   4   4   9        532.79        552.71        17.84 o                         
   5   4   9        323.67        302.28        13.98 o                         
   6   4   9        460.30        443.83        20.19 o                         
   7   4   9        386.79        410.75        20.36 o                         
   8   4   9        158.70        139.18        13.78 o                         
   9   4   9        149.75        172.63        15.31 o                         
  10   4   9        131.57        120.17        26.36 o                         
  -9   5   9         78.27         54.42        13.15 o                         
  -8   5   9         93.20        129.49        17.85 o                         
  -7   5   9        150.31        155.15        14.87 o                         
  -6   5   9        397.91        381.74        16.27 o                         
  -5   5   9        380.01        422.62        16.32 o                         
  -4   5   9        379.83        378.00        13.48 o                         
  -3   5   9        767.29        756.89        23.03 o                         
  -2   5   9        837.00        859.74        18.33 o                         
  -1   5   9       1920.98       1923.69        26.16 o                         
   0   5   9        375.42        364.90        10.65 o                         
   1   5   9       1978.90       1971.45        33.51 o                         
   2   5   9        772.26        743.66        16.53 o                         
   3   5   9        769.85        720.37        22.81 o                         
   4   5   9        435.37        434.40        16.23 o                         
   5   5   9        422.82        447.93        17.29 o                         
   6   5   9        396.66        439.68        20.12 o                         
   7   5   9        147.87        154.73        13.79 o                         
   8   5   9         87.61        108.89        14.49 o                         
   9   5   9         79.47         87.20        13.21 o                         
  -8   6   9        197.29        208.36        22.42 o                         
  -7   6   9        140.98        139.38        15.98 o                         
  -6   6   9        153.43        148.02        11.01 o                         
  -5   6   9        599.25        587.01        23.48 o                         
  -4   6   9        185.54        178.10        10.20 o                         
  -3   6   9        863.16        826.08        24.88 o                         
  -2   6   9        211.07        211.75        11.16 o                         
  -1   6   9        453.08        475.33        14.67 o                         
   0   6   9       1540.10       1574.80        27.23 o                         
   1   6   9        489.13        481.23        13.88 o                         
   2   6   9        234.72        278.44        12.05 o                         
   3   6   9        896.24        854.51        23.01 o                         
   4   6   9        158.01        150.83        11.13 o                         
   5   6   9        573.72        586.00        29.63 o                         
   6   6   9        139.00        138.83        14.93 o                         
   7   6   9        130.02        129.34        15.07 o                         
   8   6   9        204.67        196.47        18.47 o                         
  -8   7   9         32.91         48.18        13.40 o                         
  -7   7   9        201.67        207.85        18.94 o                         
  -6   7   9        292.22        325.98        16.11 o                         
  -5   7   9        182.09        185.65        12.18 o                         
  -4   7   9        778.02        783.74        21.13 o                         
  -3   7   9        217.89        214.32        12.37 o                         
  -2   7   9        612.74        596.89        19.82 o                         
  -1   7   9        494.26        502.52        15.96 o                         
   0   7   9        187.07        186.81        10.33 o                         
   1   7   9        472.79        508.84        18.06 o                         
   2   7   9        629.79        627.42        18.52 o                         
   3   7   9        193.39        199.13        11.49 o                         
   4   7   9        723.25        696.60        22.64 o                         
   5   7   9        179.72        193.04        12.91 o                         
   6   7   9        272.22        315.76        21.65 o                         
   7   7   9        199.53        200.21        18.89 o                         
   8   7   9         32.18         43.07        12.63 o                         
  -8   8   9        152.67        154.64        33.92 o                         
  -7   8   9         70.74         66.64        11.44 o                         
  -6   8   9        210.38        207.44        17.42 o                         
  -5   8   9        233.79        217.95        14.78 o                         
  -4   8   9          5.76         12.21         5.65 o                         
  -3   8   9        377.09        383.16        16.56 o                         
  -2   8   9        934.81        942.86        28.10 o                         
  -1   8   9        184.15        186.38        11.87 o                         
   0   8   9        941.55        954.01        23.33 o                         
   1   8   9        188.27        196.51        11.31 o                         
   2   8   9        915.06        913.24        21.63 o                         
   3   8   9        355.98        356.52        15.19 o                         
   4   8   9          7.75          6.16         6.26 o                         
   5   8   9        266.45        271.03        16.48 o                         
   6   8   9        219.82        189.03        15.67 o                         
   7   8   9         72.29         72.02        13.37 o                         
  -7   9   9         92.97        116.21        20.39 o                         
  -6   9   9        225.97        201.73        17.41 o                         
  -5   9   9         22.52         25.63         7.75 o                         
  -4   9   9        534.92        540.98        18.96 o                         
  -3   9   9         62.93         74.91         9.12 o                         
  -2   9   9        395.19        393.96        19.11 o                         
  -1   9   9        412.26        414.79        17.68 o                         
   0   9   9          0.50          2.69         5.32 o                         
   1   9   9        405.43        412.62        16.38 o                         
   2   9   9        412.83        426.77        16.58 o                         
   3   9   9         72.67         41.21         6.76 o                         
   4   9   9        541.07        528.96        19.70 o                         
   5   9   9         17.36         27.04         7.38 o                         
   6   9   9        219.48        223.47        17.19 o                         
  -6  10   9         59.95         65.46        11.66 o                         
  -5  10   9        140.71        142.04        13.31 o                         
  -4  10   9          6.71          1.40         6.84 o                         
  -3  10   9        240.27        253.75        15.15 o                         
  -2  10   9        117.47        115.08        10.83 o                         
  -1  10   9        113.15        100.88        10.01 o                         
   0  10   9        639.16        661.51        22.86 o                         
   1  10   9        107.21        100.38        10.05 o                         
   2  10   9        110.34        135.32        12.41 o                         
   3  10   9        238.28        277.11        13.57 o                         
   4  10   9          7.51         -4.54         6.56 o                         
   5  10   9        130.65        122.92        11.10 o                         
   6  10   9         54.84          5.98        17.91 o                         
  -5  11   9         43.05         92.25        38.36 o                         
  -4  11   9         93.40        110.70        12.85 o                         
  -3  11   9         27.08         39.14        10.12 o                         
  -2  11   9        127.63        109.33        14.18 o                         
  -1  11   9        161.82        158.75        15.95 o                         
   0  11   9          4.72          9.26         7.53 o                         
   1  11   9        162.97        168.77        14.69 o                         
   2  11   9        126.29        108.59        12.53 o                         
   3  11   9         24.12         20.67         7.75 o                         
   4  11   9         89.57        108.24        11.12 o                         
   5  11   9         45.87         51.75        25.03 o                         
  -3  12   9         46.22         56.30        27.93 o                         
  -2  12   9         31.89         37.54        24.88 o                         
  -1  12   9         38.46         45.95        38.45 o                         
   0  12   9        124.28        129.31        20.91 o                         
   1  12   9         39.43         17.92        11.85 o                         
   2  12   9         32.77         -0.65        11.93 o                         
   3  12   9         48.95         75.06        27.04 o                         
   0   0  10       1424.61       1474.55        27.65 o                         
   1   0  10        379.99        385.59        11.08 o                         
   2   0  10        207.83        209.83         9.82 o                         
   3   0  10       5821.56       5624.84        68.06 o                         
   4   0  10         37.46         45.49         7.30 o                         
   5   0  10       1970.60       1957.40        43.48 o                         
   6   0  10        174.42        155.90        13.74 o                         
   7   0  10        264.24        282.42        18.47 o                         
   8   0  10        340.57        365.37        26.67 o                         
   9   0  10          0.29          3.76         9.38 o                         
  -9   1  10        323.25        336.34        43.56 o                         
  -8   1  10        127.17        133.43        18.10 o                         
  -7   1  10       1049.42       1046.21        34.74 o                         
  -6   1  10        200.58        200.07        13.05 o                         
  -5   1  10        335.21        308.84        15.42 o                         
  -4   1  10        777.08        783.64        25.47 o                         
  -3   1  10        581.67        568.97        18.50 o                         
  -2   1  10        554.28        547.51        15.21 o                         
  -1   1  10       4774.59       4804.48        55.48 o                         
   0   1  10        142.81        124.67         6.42 o                         
   1   1  10       4786.14       4750.77        48.84 o                         
   2   1  10        571.76        562.53        15.89 o                         
   3   1  10        565.65        563.27        18.61 o                         
   4   1  10        770.00        803.26        23.40 o                         
   5   1  10        335.35        288.56        17.04 o                         
   6   1  10        199.86        217.37        15.76 o                         
   7   1  10       1091.14       1068.28        35.31 o                         
   8   1  10        121.83        146.56        22.03 o                         
   9   1  10        331.27        334.39        26.90 o                         
  -9   2  10        136.59        147.11        20.74 o                         
  -8   2  10         39.77         18.84        11.41 o                         
  -7   2  10         33.76         54.09        10.24 o                         
  -6   2  10        449.99        450.27        22.37 o                         
  -5   2  10       1887.50       1869.96        34.38 o                         
  -4   2  10        149.20        146.24         9.52 o                         
  -3   2  10       2823.49       2785.86        43.66 o                         
  -2   2  10       1534.92       1540.70        25.95 o                         
  -1   2  10        803.12        775.95        15.54 o                         
   0   2  10        441.06        447.57         9.81 o                         
   1   2  10        806.90        770.57        16.78 o                         
   2   2  10       1469.65       1395.58        29.78 o                         
   3   2  10       2835.38       2719.50        37.20 o                         
   4   2  10        170.75        188.76        10.95 o                         
   5   2  10       1890.20       1817.92        34.49 o                         
   6   2  10        472.66        486.26        20.79 o                         
   7   2  10         36.40         47.46         8.72 o                         
   8   2  10         32.01         24.91         9.71 o                         
   9   2  10        145.74        181.42        17.23 o                         
  10   2  10         58.71         77.46        26.54 o                         
  -9   3  10        215.10        228.08        23.58 o                         
  -8   3  10         76.45        107.67        17.11 o                         
  -7   3  10        480.63        511.27        24.79 o                         
  -6   3  10        262.72        283.71        16.27 o                         
  -5   3  10        673.13        642.62        22.88 o                         
  -4   3  10        206.57        216.63        11.51 o                         
  -3   3  10        560.78        611.75        17.74 o                         
  -2   3  10       1279.45       1264.56        23.21 o                         
  -1   3  10       2928.11       3016.46        28.48 o                         
   0   3  10       1957.03       2010.69        23.33 o                         
   1   3  10       2854.07       2839.21        34.44 o                         
   2   3  10       1337.44       1292.11        24.76 o                         
   3   3  10        548.56        549.20        17.27 o                         
   4   3  10        211.80        198.68        12.08 o                         
   5   3  10        717.65        692.54        21.13 o                         
   6   3  10        246.58        247.81        15.55 o                         
   7   3  10        477.93        452.53        21.46 o                         
   8   3  10         83.46         90.34        11.78 o                         
   9   3  10        215.50        253.99        18.25 o                         
  10   3  10         38.55         20.49        11.40 o                         
  -9   4  10         69.16         79.55        33.50 o                         
  -8   4  10         86.50        124.19        17.64 o                         
  -7   4  10         67.51        108.01        13.03 o                         
  -6   4  10        109.37        109.46        11.10 o                         
  -5   4  10        664.86        708.10        24.37 o                         
  -4   4  10       1817.52       1762.32        37.61 o                         
  -3   4  10       1565.23       1492.85        28.85 o                         
  -2   4  10        453.60        466.55        19.44 o                         
  -1   4  10        417.00        419.78        11.70 o                         
   0   4  10        446.94        433.16        12.30 o                         
   1   4  10        412.09        380.29        13.11 o                         
   2   4  10        500.82        482.21        18.87 o                         
   3   4  10       1565.81       1507.95        29.63 o                         
   4   4  10       1811.18       1748.31        33.43 o                         
   5   4  10        681.46        693.50        21.52 o                         
   6   4  10        115.96        119.74        11.74 o                         
   7   4  10         67.54         89.76        12.67 o                         
   8   4  10         86.44        106.38        12.88 o                         
   9   4  10         65.93         72.58        11.59 o                         
  -8   5  10        212.71        224.81        22.47 o                         
  -7   5  10        331.46        372.30        22.30 o                         
  -6   5  10        354.16        322.42        17.63 o                         
  -5   5  10        448.46        427.76        19.39 o                         
  -4   5  10        131.25        134.81         9.96 o                         
  -3   5  10        534.69        562.35        28.71 o                         
  -2   5  10        501.62        499.88        18.78 o                         
  -1   5  10       1129.17       1140.24        22.34 o                         
   0   5  10        458.94        453.97        14.33 o                         
   1   5  10       1223.83       1156.79        21.26 o                         
   2   5  10        488.73        476.55        16.97 o                         
   3   5  10        525.59        519.43        17.48 o                         
   4   5  10        111.52        120.76         9.97 o                         
   5   5  10        431.53        437.87        26.64 o                         
   6   5  10        358.85        331.96        18.06 o                         
   7   5  10        321.06        353.86        22.82 o                         
   8   5  10        210.78        212.52        21.77 o                         
   9   5  10         65.40         89.49        28.46 o                         
  -8   6  10          3.77         22.19        11.61 o                         
  -7   6  10         69.81         66.31        10.50 o                         
  -6   6  10        344.06        305.23        21.15 o                         
  -5   6  10        275.55        294.12        14.89 o                         
  -4   6  10        523.75        529.01        18.71 o                         
  -3   6  10        588.40        525.15        23.98 o                         
  -2   6  10        674.99        636.17        30.95 o                         
  -1   6  10        650.56        644.63        26.06 o                         
   0   6  10          3.22          8.42         5.21 o                         
   1   6  10        644.58        621.63        17.94 o                         
   2   6  10        660.61        677.76        22.63 o                         
   3   6  10        580.15        542.50        21.25 o                         
   4   6  10        524.34        506.52        28.99 o                         
   5   6  10        293.47        324.77        17.88 o                         
   6   6  10        344.89        326.58        21.38 o                         
   7   6  10         69.98         79.66        13.15 o                         
   8   6  10          5.47         15.55         9.12 o                         
  -7   7  10         55.40         71.76        12.48 o                         
  -6   7  10        106.31        110.06        14.24 o                         
  -5   7  10        218.35        196.07        12.62 o                         
  -4   7  10         51.65         55.63         9.26 o                         
  -3   7  10        316.75        289.25        18.74 o                         
  -2   7  10        718.85        690.62        23.65 o                         
  -1   7  10        227.74        210.22        13.63 o                         
   0   7  10       1787.73       1801.06        34.46 o                         
   1   7  10        192.75        203.54        11.26 o                         
   2   7  10        741.61        735.00        19.02 o                         
   3   7  10        327.90        321.17        18.56 o                         
   4   7  10         58.00         58.08        10.36 o                         
   5   7  10        226.80        217.77        15.57 o                         
   6   7  10        108.04        141.07        15.60 o                         
   7   7  10         60.61         65.10        12.96 o                         
  -7   8  10         40.29         79.81        17.70 o                         
  -6   8  10        178.33        175.21        16.39 o                         
  -5   8  10         34.38         34.91         8.11 o                         
  -4   8  10        925.34        897.75        24.00 o                         
  -3   8  10         51.47         42.38        10.22 o                         
  -2   8  10        425.77        409.10        21.10 o                         
  -1   8  10        163.41        165.60        12.86 o                         
   0   8  10          0.93          4.68         6.23 o                         
   1   8  10        160.95        177.07        11.01 o                         
   2   8  10        410.42        366.29        16.86 o                         
   3   8  10         55.15         56.51         8.31 o                         
   4   8  10        925.02        986.08        28.43 o                         
   5   8  10         28.52         37.67         9.43 o                         
   6   8  10        179.55        224.43        19.24 o                         
   7   8  10         37.51         54.22        15.81 o                         
  -6   9  10        170.85        152.63        18.03 o                         
  -5   9  10         23.18          5.15         7.61 o                         
  -4   9  10          1.07          6.94         5.77 o                         
  -3   9  10         27.96         46.57         8.61 o                         
  -2   9  10        367.95        379.57        21.17 o                         
  -1   9  10         42.11         29.98         8.63 o                         
   0   9  10        788.62        801.50        24.98 o                         
   1   9  10         42.69         28.05         6.74 o                         
   2   9  10        365.66        356.37        15.89 o                         
   3   9  10         24.20         20.85         6.61 o                         
   4   9  10          1.19         -5.12         6.30 o                         
   5   9  10         24.58         23.46         7.20 o                         
   6   9  10        166.30        172.31        25.54 o                         
  -6  10  10         83.50        102.24        27.81 o                         
  -5  10  10         40.13         23.67         7.55 o                         
  -4  10  10        348.38        355.51        19.76 o                         
  -3  10  10         23.53         25.65        11.57 o                         
  -2  10  10        147.83        167.41        12.91 o                         
  -1  10  10         52.87         60.23        10.25 o                         
   0  10  10          2.10          7.07         6.53 o                         
   1  10  10         43.40         48.91        10.65 o                         
   2  10  10        155.10        165.20        11.77 o                         
   3  10  10         26.38         27.92         7.07 o                         
   4  10  10        360.47        346.09        17.21 o                         
   5  10  10         38.58         28.82        10.09 o                         
  -4  11  10         23.57        -19.99        24.27 o                         
  -3  11  10         45.52         46.03        16.73 o                         
  -2  11  10        186.30        229.60        20.00 o                         
  -1  11  10         18.36         14.05         9.63 o                         
   0  11  10        120.95        129.98        13.33 o                         
   1  11  10         18.61          9.46        10.18 o                         
   2  11  10        190.33        221.07        15.41 o                         
   3  11  10         47.18         59.17         9.63 o                         
   4  11  10         22.58         42.55        13.32 o                         
   0  12  10         27.80         61.09        19.89 o                         
   1  12  10         17.15         25.69        17.27 o                         
   2  12  10         95.03        104.87        28.10 o                         
   1   0  11        140.51        155.66         7.35 o                         
   2   0  11       2141.31       2141.49        33.30 o                         
   3   0  11         56.61         53.61         7.52 o                         
   4   0  11       2650.27       2618.21        45.83 o                         
   5   0  11        215.73        199.37        15.63 o                         
   6   0  11        755.78        819.15        38.21 o                         
   7   0  11         17.96         17.85         7.84 o                         
   8   0  11          5.31          6.94         9.94 o                         
   9   0  11          4.43         13.61        11.87 o                         
  -9   1  11          0.86         -3.80        10.74 o                         
  -8   1  11        766.54        808.38        40.04 o                         
  -7   1  11          5.05          5.87         7.02 o                         
  -6   1  11        653.97        646.90        23.21 o                         
  -5   1  11          0.92         -0.35         5.49 o                         
  -4   1  11         37.84         58.16         7.80 o                         
  -3   1  11         21.25         27.98         6.37 o                         
  -2   1  11       1323.47       1381.44        25.80 o                         
  -1   1  11        159.58        161.87         7.28 o                         
   0   1  11       5855.25       5887.72        65.91 o                         
   1   1  11        159.07        158.28         7.48 o                         
   2   1  11       1385.15       1403.32        26.62 o                         
   3   1  11         16.40         17.79         5.61 o                         
   4   1  11         35.74         18.52         8.83 o                         
   5   1  11          0.57          4.22         7.25 o                         
   6   1  11        635.09        602.41        26.10 o                         
   7   1  11          3.01          5.61         8.21 o                         
   8   1  11        748.17        782.41        32.46 o                         
   9   1  11          2.16          3.22        17.59 o                         
  -9   2  11          0.84          0.35        11.33 o                         
  -8   2  11         17.08         25.14        11.01 o                         
  -7   2  11         27.67         15.72         7.34 o                         
  -6   2  11        715.02        743.72        38.09 o                         
  -5   2  11        205.74        212.00        12.13 o                         
  -4   2  11       2076.16       2155.87        37.19 o                         
  -3   2  11        184.01        187.24        13.25 o                         
  -2   2  11       1572.41       1587.10        27.58 o                         
  -1   2  11          1.80          7.95         3.34 o                         
   0   2  11         42.97         37.61         5.09 o                         
   1   2  11          2.25          5.62         3.88 o                         
   2   2  11       1582.35       1534.61        26.58 o                         
   3   2  11        212.14        215.24        11.44 o                         
   4   2  11       2120.82       2104.56        37.11 o                         
   5   2  11        165.22        174.16        11.52 o                         
   6   2  11        727.35        772.53        26.84 o                         
   7   2  11         29.08         10.19         8.23 o                         
   8   2  11         17.22         24.57         9.57 o                         
   9   2  11          0.87         12.97         9.26 o                         
  -9   3  11        131.69        124.37        31.27 o                         
  -8   3  11        291.47        279.93        24.82 o                         
  -7   3  11         99.13        103.90        12.94 o                         
  -6   3  11        451.30        474.26        23.94 o                         
  -5   3  11         56.79         70.21        10.13 o                         
  -4   3  11         31.40         30.36         8.18 o                         
  -3   3  11        102.75        106.85         8.59 o                         
  -2   3  11       1885.27       1885.42        40.58 o                         
  -1   3  11        188.17        179.94         7.39 o                         
   0   3  11       1874.27       1837.88        25.30 o                         
   1   3  11        204.94        209.95         8.70 o                         
   2   3  11       1910.63       1910.43        28.70 o                         
   3   3  11         89.62        104.93         8.85 o                         
   4   3  11         31.14         37.40         6.98 o                         
   5   3  11         64.06         46.35         7.20 o                         
   6   3  11        437.83        424.56        20.53 o                         
   7   3  11         95.65         99.31        20.41 o                         
   8   3  11        310.58        298.05        19.29 o                         
   9   3  11        135.67        102.45        15.67 o                         
  -8   4  11         16.33         15.75        10.60 o                         
  -7   4  11        140.26        158.97        18.16 o                         
  -6   4  11        464.51        496.69        22.07 o                         
  -5   4  11        565.36        581.07        23.89 o                         
  -4   4  11        986.56        979.73        28.58 o                         
  -3   4  11        475.17        498.61        19.68 o                         
  -2   4  11       1222.81       1252.56        26.47 o                         
  -1   4  11        464.62        464.20        12.43 o                         
   0   4  11         50.94         49.12         6.63 o                         
   1   4  11        455.07        443.79        12.52 o                         
   2   4  11       1179.48       1122.21        29.57 o                         
   3   4  11        469.89        497.17        20.45 o                         
   4   4  11        993.16        948.10        24.92 o                         
   5   4  11        550.57        551.17        19.79 o                         
   6   4  11        474.45        485.22        22.19 o                         
   7   4  11        143.81        160.46        14.26 o                         
   8   4  11         16.40         23.94         9.36 o                         
   9   4  11          0.25         -7.29        11.37 o                         
  -8   5  11        233.70        253.87        24.29 o                         
  -7   5  11        302.72        296.40        18.03 o                         
  -6   5  11        218.12        232.60        23.70 o                         
  -5   5  11         23.36         27.42         7.94 o                         
  -4   5  11         13.40         11.43         6.97 o                         
  -3   5  11        401.22        420.14        20.16 o                         
  -2   5  11        249.58        266.01        13.26 o                         
  -1   5  11       2290.60       2352.56        37.26 o                         
   0   5  11       2080.40       2045.97        35.70 o                         
   1   5  11       2258.36       2358.61        42.65 o                         
   2   5  11        245.15        252.10        11.61 o                         
   3   5  11        411.40        412.48        18.46 o                         
   4   5  11         13.31         16.21         6.49 o                         
   5   5  11         16.31         16.38         7.31 o                         
   6   5  11        226.63        240.48        18.90 o                         
   7   5  11        306.83        332.68        22.60 o                         
   8   5  11        237.01        250.86        20.94 o                         
  -8   6  11          1.57         34.39        23.84 o                         
  -7   6  11        109.22        115.95        15.82 o                         
  -6   6  11         43.92         45.30         8.90 o                         
  -5   6  11        886.56        879.53        32.82 o                         
  -4   6  11        352.96        340.66        17.90 o                         
  -3   6  11       1337.01       1360.51        34.23 o                         
  -2   6  11        263.07        236.58        14.22 o                         
  -1   6  11        114.11        114.79        12.65 o                         
   0   6  11          0.01         -5.41         6.35 o                         
   1   6  11        118.29        123.47         9.19 o                         
   2   6  11        261.71        267.39        13.01 o                         
   3   6  11       1353.55       1370.40        54.45 o                         
   4   6  11        344.55        350.69        18.54 o                         
   5   6  11        891.55        921.74        30.22 o                         
   6   6  11         44.13         38.28        11.00 o                         
   7   6  11        107.11         91.58        16.27 o                         
   8   6  11          2.59          0.93        15.25 o                         
  -7   7  11        255.89        278.21        20.65 o                         
  -6   7  11         76.83         86.11        15.23 o                         
  -5   7  11         93.22         95.59        10.75 o                         
  -4   7  11          7.62         14.47         6.40 o                         
  -3   7  11        105.47        112.21        11.41 o                         
  -2   7  11         56.52         66.02         9.01 o                         
  -1   7  11        899.13        893.83        31.22 o                         
   0   7  11        178.33        175.33        13.03 o                         
   1   7  11        896.22        940.15        23.56 o                         
   2   7  11         54.46         49.03         7.46 o                         
   3   7  11        106.71        115.58        11.98 o                         
   4   7  11          5.87          7.11         6.81 o                         
   5   7  11         95.73         82.42        10.71 o                         
   6   7  11         80.51         94.97        13.29 o                         
   7   7  11        248.09        270.50        21.80 o                         
  -6   8  11          1.77         -6.29         7.56 o                         
  -5   8  11        338.17        344.51        21.57 o                         
  -4   8  11         33.59         39.49         7.19 o                         
  -3   8  11        340.12        350.26        16.82 o                         
  -2   8  11         82.09         76.93        11.38 o                         
  -1   8  11        219.76        185.74        15.24 o                         
   0   8  11          0.03          6.14        10.91 o                         
   1   8  11        226.33        207.84        13.31 o                         
   2   8  11         89.36         83.05         8.97 o                         
   3   8  11        343.94        339.27        16.85 o                         
   4   8  11         35.39         27.24         8.75 o                         
   5   8  11        335.63        328.64        19.84 o                         
   6   8  11          1.59          7.94         8.82 o                         
  -6   9  11         36.14         56.90        17.02 o                         
  -5   9  11          6.73         10.28         9.27 o                         
  -4   9  11         40.96         37.66         9.21 o                         
  -3   9  11         80.89         75.05        10.27 o                         
  -2   9  11          5.01          6.38         7.46 o                         
  -1   9  11        513.92        522.98        25.51 o                         
   0   9  11          0.57         12.01         6.99 o                         
   1   9  11        541.25        529.22        21.03 o                         
   2   9  11          5.51          4.12         6.22 o                         
   3   9  11         74.08         74.35         9.82 o                         
   4   9  11         41.70         31.98         8.76 o                         
   5   9  11          7.84         -0.07         8.17 o                         
  -5  10  11        171.50        192.71        35.13 o                         
  -4  10  11          6.22         10.83         9.30 o                         
  -3  10  11        333.84        354.07        19.74 o                         
  -2  10  11          2.32          7.90        10.42 o                         
  -1  10  11         46.69         51.97        14.17 o                         
   0  10  11          4.18          9.66         7.38 o                         
   1  10  11         43.11         49.19         9.71 o                         
   2  10  11          2.62         10.47         7.27 o                         
   3  10  11        331.89        339.07        21.26 o                         
   4  10  11          7.20         -9.18         9.18 o                         
  -3  11  11         13.10          2.29        14.34 o                         
  -2  11  11         47.64         42.05        21.76 o                         
  -1  11  11        214.76        176.81        32.35 o                         
   0  11  11          3.34         15.06        15.76 o                         
   1  11  11        205.84        200.72        25.75 o                         
   2  11  11         49.42         38.20        12.04 o                         
   3  11  11         11.72         11.04        19.33 o                         
   0   0  12        506.13        504.36        19.16 o                         
   1   0  12        102.29        102.11         8.17 o                         
   2   0  12        408.79        397.42        14.35 o                         
   3   0  12       1393.59       1293.32        39.84 o                         
   4   0  12          0.04          9.23         6.05 o                         
   5   0  12       1113.61       1191.56        31.97 o                         
   6   0  12        228.05        231.14        21.30 o                         
   7   0  12        123.25        142.60        17.25 o                         
   8   0  12         58.23         45.57        12.87 o                         
   9   0  12         12.82        -12.07        18.47 o                         
  -9   1  12        244.31        264.67        44.18 o                         
  -8   1  12         25.68         24.70        11.01 o                         
  -7   1  12        347.39        387.82        23.84 o                         
  -6   1  12         68.09         49.26        10.74 o                         
  -5   1  12         72.88         69.15         9.40 o                         
  -4   1  12        346.16        366.87        16.93 o                         
  -3   1  12        619.92        629.12        21.99 o                         
  -2   1  12        480.43        474.86        15.44 o                         
  -1   1  12       1948.64       1956.36        39.56 o                         
   0   1  12        177.15        159.06         8.72 o                         
   1   1  12       2095.11       2092.35        34.53 o                         
   2   1  12        461.36        425.99        15.08 o                         
   3   1  12        601.44        582.44        20.36 o                         
   4   1  12        360.84        343.98        16.58 o                         
   5   1  12         68.67         68.96        12.92 o                         
   6   1  12         73.13         97.43        12.44 o                         
   7   1  12        321.01        345.34        34.29 o                         
   8   1  12         28.38         28.64        18.93 o                         
   9   1  12        272.37        247.23        29.41 o                         
  -8   2  12         92.97         74.06        15.48 o                         
  -7   2  12        198.67        223.42        18.05 o                         
  -6   2  12        183.11        161.85        15.56 o                         
  -5   2  12        815.68        770.88        26.35 o                         
  -4   2  12        321.26        319.81        14.64 o                         
  -3   2  12       1229.41       1228.23        36.16 o                         
  -2   2  12        454.46        480.30        17.73 o                         
  -1   2  12        424.43        405.38        16.66 o                         
   0   2  12        417.66        419.08        13.68 o                         
   1   2  12        382.70        375.08        14.54 o                         
   2   2  12        434.44        410.59        15.05 o                         
   3   2  12       1187.62       1172.69        25.07 o                         
   4   2  12        334.00        318.67        14.79 o                         
   5   2  12        824.36        793.25        25.82 o                         
   6   2  12        184.45        191.57        15.81 o                         
   7   2  12        194.59        185.41        16.24 o                         
   8   2  12         85.78         72.64        14.44 o                         
   9   2  12         71.95         65.39        23.33 o                         
  -8   3  12         90.42         66.43        14.09 o                         
  -7   3  12        338.19        306.37        20.82 o                         
  -6   3  12         72.83         85.92        10.38 o                         
  -5   3  12        160.61        135.85        12.00 o                         
  -4   3  12        566.84        573.40        22.33 o                         
  -3   3  12        158.66        157.30        10.15 o                         
  -2   3  12        326.95        327.31        13.86 o                         
  -1   3  12       1262.02       1275.69        33.82 o                         
   0   3  12       1736.23       1708.65        27.27 o                         
   1   3  12       1258.23       1274.28        23.64 o                         
   2   3  12        321.47        322.73        12.03 o                         
   3   3  12        149.19        143.16        10.36 o                         
   4   3  12        549.91        525.28        19.02 o                         
   5   3  12        156.20        145.14        11.18 o                         
   6   3  12         68.73         53.42         9.22 o                         
   7   3  12        337.67        319.35        19.43 o                         
   8   3  12         82.43         71.73        12.48 o                         
   9   3  12        166.89        157.14        23.98 o                         
  -8   4  12         41.69         42.71        20.06 o                         
  -7   4  12         61.10        103.19        14.88 o                         
  -6   4  12        229.29        232.36        16.04 o                         
  -5   4  12        420.74        458.98        21.44 o                         
  -4   4  12        481.12        445.10        20.08 o                         
  -3   4  12        709.59        709.58        24.05 o                         
  -2   4  12        282.42        280.20        13.05 o                         
  -1   4  12        387.02        392.91        14.17 o                         
   0   4  12        172.36        186.29        10.37 o                         
   1   4  12        420.61        422.50        13.74 o                         
   2   4  12        290.78        300.25        13.26 o                         
   3   4  12        712.11        725.48        21.66 o                         
   4   4  12        478.88        438.34        17.74 o                         
   5   4  12        421.63        460.26        18.77 o                         
   6   4  12        229.54        210.66        15.62 o                         
   7   4  12         62.95         71.06        11.91 o                         
   8   4  12         39.80         64.64        14.44 o                         
  -8   5  12        132.30        114.49        28.62 o                         
  -7   5  12        162.74        182.72        15.30 o                         
  -6   5  12         78.34         74.07        10.46 o                         
  -5   5  12        122.86        127.50        13.14 o                         
  -4   5  12         69.98         77.50         9.64 o                         
  -3   5  12        203.83        213.06        14.30 o                         
  -2   5  12        430.02        427.09        17.20 o                         
  -1   5  12        494.95        455.76        22.37 o                         
   0   5  12        271.51        304.54        18.05 o                         
   1   5  12        470.75        493.27        18.17 o                         
   2   5  12        428.45        426.70        15.88 o                         
   3   5  12        204.32        226.17        14.60 o                         
   4   5  12         76.86         80.93        10.25 o                         
   5   5  12        135.02        129.67        12.45 o                         
   6   5  12         85.12         50.50        11.66 o                         
   7   5  12        165.34        184.39        18.13 o                         
   8   5  12        131.40        149.59        23.01 o                         
  -7   6  12         37.09         53.68        11.73 o                         
  -6   6  12        220.67        218.28        16.01 o                         
  -5   6  12        151.31        155.83        13.46 o                         
  -4   6  12        250.67        264.48        16.43 o                         
  -3   6  12        368.02        387.85        17.45 o                         
  -2   6  12        357.20        363.85        17.94 o                         
  -1   6  12        232.32        227.90        20.78 o                         
   0   6  12         87.18         80.73         9.97 o                         
   1   6  12        238.00        226.65        14.75 o                         
   2   6  12        350.21        370.83        17.82 o                         
   3   6  12        389.68        379.86        18.91 o                         
   4   6  12        245.12        264.21        16.81 o                         
   5   6  12        139.27        122.14        13.00 o                         
   6   6  12        220.21        227.49        19.35 o                         
   7   6  12         34.00         30.25        11.30 o                         
  -7   7  12         25.92         35.94        11.41 o                         
  -6   7  12         75.02         81.88        11.08 o                         
  -5   7  12        132.68        134.56        13.07 o                         
  -4   7  12         58.33         76.14         9.59 o                         
  -3   7  12        208.01        197.35        15.73 o                         
  -2   7  12        489.69        476.55        21.06 o                         
  -1   7  12        130.19        135.58        13.72 o                         
   0   7  12        770.05        785.95        46.31 o                         
   1   7  12        141.45        132.63        12.37 o                         
   2   7  12        474.45        464.96        19.25 o                         
   3   7  12        210.22        214.08        15.09 o                         
   4   7  12         57.75         41.03        10.74 o                         
   5   7  12        124.90        116.90        12.80 o                         
   6   7  12         80.32         98.52        14.71 o                         
   7   7  12         22.75         35.42        18.71 o                         
  -6   8  12        104.91        120.18        20.12 o                         
  -5   8  12         28.41         10.15         8.09 o                         
  -4   8  12        663.25        722.19        27.62 o                         
  -3   8  12         14.35         24.76         8.19 o                         
  -2   8  12        243.11        250.30        18.65 o                         
  -1   8  12         34.49         43.86        10.44 o                         
   0   8  12          9.80         19.83         7.94 o                         
   1   8  12         33.80         33.84         8.33 o                         
   2   8  12        237.27        242.87        18.29 o                         
   3   8  12         11.78         20.53        11.63 o                         
   4   8  12        662.78        654.00        27.24 o                         
   5   8  12         28.99         18.96        10.76 o                         
   6   8  12        107.96        104.34        28.82 o                         
  -5   9  12         28.89         13.53         8.01 o                         
  -4   9  12          4.24         24.87         8.81 o                         
  -3   9  12         27.91         30.37        14.83 o                         
  -2   9  12        196.23        200.63        23.43 o                         
  -1   9  12         18.27         23.63        13.19 o                         
   0   9  12        384.13        356.59        21.73 o                         
   1   9  12         16.49         15.86         7.50 o                         
   2   9  12        197.90        190.55        16.85 o                         
   3   9  12         23.96         27.01         8.78 o                         
   4   9  12          5.25          7.66         7.40 o                         
   5   9  12         35.16         21.60        11.77 o                         
  -4  10  12        107.73        124.05        28.45 o                         
  -3  10  12         18.87         39.03        13.69 o                         
  -2  10  12        138.24        103.31        14.74 o                         
  -1  10  12         42.33         40.95        10.42 o                         
   0  10  12          2.38         15.12         8.90 o                         
   1  10  12         38.32         26.55        10.95 o                         
   2  10  12        138.47        183.24        17.11 o                         
   3  10  12         20.05          2.09        10.19 o                         
   4  10  12        111.63         87.16        19.14 o                         
  -2  11  12         75.56        106.68        28.55 o                         
  -1  11  12         35.15         33.96        15.72 o                         
   0  11  12        201.83        202.22        35.70 o                         
   1   0  13       1575.77       1538.01        31.91 o                         
   2   0  13        451.29        427.58        17.55 o                         
   3   0  13         91.53        111.06        11.47 o                         
   4   0  13        775.23        738.40        24.60 o                         
   5   0  13         93.21         83.59        10.47 o                         
   6   0  13        311.20        380.55        33.52 o                         
   7   0  13        269.87        246.29        40.37 o                         
   8   0  13          9.23          1.04        11.50 o                         
  -8   1  13         78.11         86.96        15.46 o                         
  -7   1  13         85.73         90.19        13.32 o                         
  -6   1  13        217.63        202.05        21.30 o                         
  -5   1  13        658.02        659.69        24.38 o                         
  -4   1  13         59.04         70.73         8.60 o                         
  -3   1  13        949.29        980.09        31.43 o                         
  -2   1  13        731.17        736.63        24.87 o                         
  -1   1  13        706.15        688.44        20.40 o                         
   0   1  13        485.53        473.82        14.98 o                         
   1   1  13        669.96        641.60        19.33 o                         
   2   1  13        728.73        731.57        23.13 o                         
   3   1  13        941.16        932.60        30.68 o                         
   4   1  13         52.58         40.33         7.80 o                         
   5   1  13        631.74        617.21        26.49 o                         
   6   1  13        220.82        211.64        17.24 o                         
   7   1  13         91.15         98.79        13.17 o                         
   8   1  13         79.38         93.20        15.89 o                         
  -8   2  13         85.26         84.57        24.84 o                         
  -7   2  13        321.30        351.88        22.83 o                         
  -6   2  13        153.71        161.60        14.13 o                         
  -5   2  13        178.70        186.90        14.25 o                         
  -4   2  13        362.84        375.74        16.40 o                         
  -3   2  13        216.36        234.82        14.54 o                         
  -2   2  13        453.81        461.38        21.09 o                         
  -1   2  13       1071.23       1039.18        27.37 o                         
   0   2  13        854.98        839.60        22.11 o                         
   1   2  13       1044.94       1055.25        25.20 o                         
   2   2  13        457.92        436.74        22.99 o                         
   3   2  13        230.70        229.74        15.83 o                         
   4   2  13        372.29        381.01        17.89 o                         
   5   2  13        177.13        161.94        12.87 o                         
   6   2  13        154.04        135.61        14.04 o                         
   7   2  13        335.42        342.44        30.77 o                         
   8   2  13         86.72         80.56        14.23 o                         
  -8   3  13        162.45        147.40        32.44 o                         
  -7   3  13         34.15         26.39        10.02 o                         
  -6   3  13        112.94        111.51        11.74 o                         
  -5   3  13        249.87        235.48        15.86 o                         
  -4   3  13        262.30        270.75        16.24 o                         
  -3   3  13        658.94        662.96        31.86 o                         
  -2   3  13        390.67        417.86        18.52 o                         
  -1   3  13        247.41        247.25        19.65 o                         
   0   3  13       1380.49       1376.90        27.31 o                         
   1   3  13        268.90        258.78        11.36 o                         
   2   3  13        354.75        329.79        13.05 o                         
   3   3  13        675.34        651.20        26.40 o                         
   4   3  13        277.51        280.63        14.61 o                         
   5   3  13        259.09        290.18        15.40 o                         
   6   3  13        123.37        115.41        12.30 o                         
   7   3  13         40.14         44.12        10.19 o                         
   8   3  13        157.54        183.64        19.74 o                         
  -8   4  13         40.22        -20.01        20.13 o                         
  -7   4  13        160.51        150.25        25.15 o                         
  -6   4  13        138.68        138.96        15.09 o                         
  -5   4  13        173.44        154.65        13.20 o                         
  -4   4  13        482.10        489.57        21.65 o                         
  -3   4  13        193.13        197.42        16.28 o                         
  -2   4  13        363.48        359.79        17.35 o                         
  -1   4  13        579.98        569.25        17.71 o                         
   0   4  13        140.94        137.06        10.26 o                         
   1   4  13        584.22        588.09        18.18 o                         
   2   4  13        375.35        378.22        15.07 o                         
   3   4  13        190.71        189.90        13.53 o                         
   4   4  13        471.71        487.79        19.12 o                         
   5   4  13        176.03        188.92        13.22 o                         
   6   4  13        122.40        130.90        14.39 o                         
   7   4  13        159.72        175.44        24.91 o                         
   8   4  13         35.28        -13.32        13.32 o                         
  -7   5  13         56.41         51.17        17.96 o                         
  -6   5  13        148.99        144.92        13.95 o                         
  -5   5  13        182.82        184.88        14.76 o                         
  -4   5  13        231.03        259.97        16.85 o                         
  -3   5  13        274.05        277.39        18.82 o                         
  -2   5  13        343.37        335.36        19.05 o                         
  -1   5  13        416.56        370.00        21.04 o                         
   0   5  13        143.78        161.72        14.97 o                         
   1   5  13        416.75        424.28        19.59 o                         
   2   5  13        365.46        347.00        17.14 o                         
   3   5  13        266.75        276.43        19.06 o                         
   4   5  13        215.62        234.55        17.78 o                         
   5   5  13        182.41        169.65        14.40 o                         
   6   5  13        134.51        132.47        23.81 o                         
   7   5  13         54.19         68.24        13.73 o                         
  -7   6  13         95.61        114.18        16.73 o                         
  -6   6  13         68.13         74.52        19.27 o                         
  -5   6  13        201.51        187.03        18.85 o                         
  -4   6  13         61.07         41.65         8.34 o                         
  -3   6  13        254.60        232.68        15.92 o                         
  -2   6  13         86.69        100.55        12.55 o                         
  -1   6  13        198.60        177.86        15.52 o                         
   0   6  13        422.32        418.00        22.33 o                         
   1   6  13        195.59        222.24        15.21 o                         
   2   6  13         77.02         89.67        10.60 o                         
   3   6  13        269.06        259.24        18.74 o                         
   4   6  13         60.97         90.61        11.40 o                         
   5   6  13        193.70        185.23        15.06 o                         
   6   6  13         73.17         66.84        12.98 o                         
   7   6  13         95.10        114.98        29.18 o                         
  -6   7  13        107.18        104.40        14.94 o                         
  -5   7  13         31.18         39.92         8.59 o                         
  -4   7  13        148.10        160.88        13.04 o                         
  -3   7  13         91.96         90.55        12.17 o                         
  -2   7  13        152.45        166.00        15.74 o                         
  -1   7  13        230.99        225.73        18.64 o                         
   0   7  13          1.10         21.77         8.24 o                         
   1   7  13        240.95        273.83        17.03 o                         
   2   7  13        141.52        159.06        13.74 o                         
   3   7  13         94.17         98.47        11.63 o                         
   4   7  13        154.16        175.64        16.60 o                         
   5   7  13         32.90         31.84         9.09 o                         
   6   7  13        112.69         99.70        19.61 o                         
  -5   8  13        104.89        127.63        17.53 o                         
  -4   8  13          2.17         -8.51         8.51 o                         
  -3   8  13         74.88         28.50        12.50 o                         
  -2   8  13        187.10        187.54        16.64 o                         
  -1   8  13         58.73         84.93        12.99 o                         
   0   8  13        425.34        407.88        23.34 o                         
   1   8  13         60.76         80.20        12.39 o                         
   2   8  13        190.11        220.29        18.00 o                         
   3   8  13         71.95         71.24        12.29 o                         
   4   8  13          2.89         -8.62         8.62 o                         
   5   8  13        101.45        139.90        19.54 o                         
  -4   9  13        141.95         97.99        25.68 o                         
  -3   9  13         94.29         93.72        18.42 o                         
  -2   9  13        139.98        114.37        20.72 o                         
  -1   9  13        160.12        164.26        16.45 o                         
   0   9  13          1.19         13.48         8.82 o                         
   1   9  13        157.25        168.73        16.13 o                         
   2   9  13        140.35        151.27        23.94 o                         
   3   9  13         91.62         88.10        15.55 o                         
   4   9  13        138.18        100.22        13.67 o                         
  -2  10  13         58.20         46.94        15.08 o                         
  -1  10  13         10.51         -3.30        21.79 o                         
   0  10  13        135.09        176.74        23.80 o                         
   1  10  13         10.48          8.84        15.97 o                         
   2  10  13         57.62         12.02        15.24 o                         
   0   0  14       1510.44       1500.01        43.81 o                         
   1   0  14        184.31        207.40        11.93 o                         
   2   0  14        404.04        446.44        19.01 o                         
   3   0  14         18.67         20.20         7.62 o                         
   4   0  14          0.17          4.44         7.49 o                         
   5   0  14         31.46         33.30         9.92 o                         
   6   0  14        199.13        206.12        20.41 o                         
   7   0  14         32.20         33.62        11.14 o                         
   8   0  14        351.26        305.72        44.82 o                         
  -8   1  14          4.63        -10.81        18.52 o                         
  -7   1  14         43.67         55.29        11.01 o                         
  -6   1  14        180.11        197.74        16.81 o                         
  -5   1  14         12.73         34.25        18.61 o                         
  -4   1  14        855.39        882.08        31.65 o                         
  -3   1  14         19.97         15.62         7.35 o                         
  -2   1  14        532.49        522.00        20.66 o                         
  -1   1  14        623.13        594.81        19.21 o                         
   0   1  14        118.84        124.42         9.71 o                         
   1   1  14        582.04        560.89        21.19 o                         
   2   1  14        581.55        569.23        19.45 o                         
   3   1  14         28.60         32.26         8.76 o                         
   4   1  14        879.97        857.80        33.66 o                         
   5   1  14         12.26         29.46        14.27 o                         
   6   1  14        185.19        166.58        15.10 o                         
   7   1  14         46.22         58.54        14.27 o                         
   8   1  14          4.38         11.53        15.28 o                         
  -8   2  14        128.46        113.98        31.92 o                         
  -7   2  14         12.05         22.02         8.96 o                         
  -6   2  14        179.31        186.62        15.33 o                         
  -5   2  14        112.80        133.17        14.41 o                         
  -4   2  14          9.21         22.73         8.99 o                         
  -3   2  14        158.11        150.18        12.65 o                         
  -2   2  14        703.47        718.38        24.09 o                         
  -1   2  14         87.06         99.78         9.21 o                         
   0   2  14        916.66        886.67        26.57 o                         
   1   2  14         78.92         61.56         8.88 o                         
   2   2  14        692.15        751.65        22.61 o                         
   3   2  14        155.98        149.83        12.17 o                         
   4   2  14          8.00         23.51         8.95 o                         
   5   2  14        107.80        126.85        13.56 o                         
   6   2  14        186.50        174.83        16.10 o                         
   7   2  14         13.11         20.49        10.26 o                         
   8   2  14        123.55         99.81        19.92 o                         
  -7   3  14         21.68         12.48        10.26 o                         
  -6   3  14        258.51        261.44        23.73 o                         
  -5   3  14        103.90        101.07        13.20 o                         
  -4   3  14        581.30        614.78        28.29 o                         
  -3   3  14        208.57        195.03        16.20 o                         
  -2   3  14        352.86        373.22        16.48 o                         
  -1   3  14         50.54         45.66         7.05 o                         
   0   3  14        283.52        275.77        14.11 o                         
   1   3  14         67.65         82.67         8.93 o                         
   2   3  14        358.98        371.35        15.31 o                         
   3   3  14        200.53        201.70        15.42 o                         
   4   3  14        572.23        559.99        25.60 o                         
   5   3  14         96.61         98.63        16.36 o                         
   6   3  14        253.13        242.29        18.89 o                         
   7   3  14         19.41         25.80        10.19 o                         
  -7   4  14         84.84         81.20        17.58 o                         
  -6   4  14        142.55        160.47        14.55 o                         
  -5   4  14         19.12         26.85         9.08 o                         
  -4   4  14         56.26         67.05        18.45 o                         
  -3   4  14         58.28         64.84        11.51 o                         
  -2   4  14        321.35        331.87        16.31 o                         
  -1   4  14        325.73        336.34        14.30 o                         
   0   4  14        714.75        710.03        22.23 o                         
   1   4  14        336.33        365.78        14.96 o                         
   2   4  14        332.79        348.61        16.28 o                         
   3   4  14         57.51         74.57        11.70 o                         
   4   4  14         56.25         55.11        10.76 o                         
   5   4  14         22.02         27.10         8.71 o                         
   6   4  14        141.02        128.44        15.24 o                         
   7   4  14         86.86         92.74        15.56 o                         
  -6   5  14         37.78         36.73        10.53 o                         
  -5   5  14        268.27        272.18        20.51 o                         
  -4   5  14        272.88        320.76        25.21 o                         
  -3   5  14        329.24        333.30        19.03 o                         
  -2   5  14        308.01        322.35        18.44 o                         
  -1   5  14         63.23         58.35        10.80 o                         
   0   5  14         40.09         49.45        10.48 o                         
   1   5  14         61.49         69.60        11.12 o                         
   2   5  14        295.16        315.34        18.05 o                         
   3   5  14        314.32        315.88        18.12 o                         
   4   5  14        276.53        322.82        21.34 o                         
   5   5  14        294.19        297.24        20.83 o                         
   6   5  14         42.86         46.29        11.63 o                         
  -6   6  14         61.62         97.38        37.94 o                         
  -5   6  14         33.33         27.87        12.56 o                         
  -4   6  14         22.80         24.67         9.43 o                         
  -3   6  14        126.00        127.57        12.91 o                         
  -2   6  14        127.59        119.84        16.26 o                         
  -1   6  14        471.07        476.11        24.85 o                         
   0   6  14         95.79         80.18        11.76 o                         
   1   6  14        452.44        477.06        34.83 o                         
   2   6  14        129.43        126.13        12.38 o                         
   3   6  14        133.48        167.51        16.25 o                         
   4   6  14         21.73         21.74         9.23 o                         
   5   6  14         29.47         19.22         9.49 o                         
   6   6  14         59.93         66.69        28.67 o                         
  -5   7  14        169.22        191.45        28.65 o                         
  -4   7  14         19.02         19.71         9.29 o                         
  -3   7  14        252.48        279.22        20.74 o                         
  -2   7  14         50.97         43.83        11.51 o                         
  -1   7  14         86.37         81.58        12.36 o                         
   0   7  14         82.69         84.32        12.29 o                         
   1   7  14         91.98         91.50        13.20 o                         
   2   7  14         50.04         64.94        14.80 o                         
   3   7  14        252.57        237.08        19.17 o                         
   4   7  14         15.95         17.76         9.18 o                         
   5   7  14        164.48        151.08        44.25 o                         
  -4   8  14         20.08         27.39        20.71 o                         
  -3   8  14         19.19         17.36        10.98 o                         
  -2   8  14         14.90         24.05         9.23 o                         
  -1   8  14        237.57        263.72        22.69 o                         
   0   8  14         20.63         26.84         9.62 o                         
   1   8  14        240.86        258.59        19.85 o                         
   2   8  14         17.24         13.85        11.45 o                         
   3   8  14         17.12         29.22         9.82 o                         
   4   8  14         22.71         38.37        15.97 o                         
  -1   9  14         12.80         37.61        14.25 o                         
   0   9  14          0.75         25.59        21.40 o                         
   1   9  14         10.82          1.31        14.04 o                         
   1   0  15       1092.93       1080.99        30.07 o                         
   2   0  15         18.63         24.60         7.40 o                         
   3   0  15        113.05        131.00        13.75 o                         
   4   0  15          3.45          1.54         6.84 o                         
   5   0  15          3.56          7.74         8.00 o                         
   6   0  15          0.01         15.27        17.96 o                         
  -6   1  15         17.69         20.80        13.67 o                         
  -5   1  15        470.38        474.27        30.25 o                         
  -4   1  15         15.28         19.61         8.02 o                         
  -3   1  15        672.97        674.00        28.01 o                         
  -2   1  15         26.57         32.24         7.91 o                         
  -1   1  15        160.04        172.67        17.47 o                         
   0   1  15         45.87         43.12         8.54 o                         
   1   1  15        131.31        121.48        11.40 o                         
   2   1  15         20.78         14.85         6.89 o                         
   3   1  15        651.51        652.92        47.75 o                         
   4   1  15         16.23         16.42         8.17 o                         
   5   1  15        451.39        465.09        24.69 o                         
   6   1  15         19.70          9.34         9.69 o                         
   7   1  15         46.03         28.45        17.37 o                         
  -6   2  15         15.84         47.34        10.54 o                         
  -5   2  15         96.91        119.31        14.72 o                         
  -4   2  15         21.33         20.75         8.89 o                         
  -3   2  15        145.21        183.81        13.94 o                         
  -2   2  15        120.34        110.94        10.16 o                         
  -1   2  15        579.48        602.36        20.69 o                         
   0   2  15          3.76         11.01         8.16 o                         
   1   2  15        589.05        601.22        22.93 o                         
   2   2  15        127.08        108.51        10.20 o                         
   3   2  15        150.59        154.40        13.09 o                         
   4   2  15         22.49         11.08         7.60 o                         
   5   2  15         95.12         98.73        12.60 o                         
   6   2  15         14.29          3.89         9.60 o                         
   7   2  15        220.05        195.55        24.24 o                         
  -6   3  15        119.58        141.01        18.49 o                         
  -5   3  15        260.86        289.60        21.15 o                         
  -4   3  15         75.98         80.29        18.31 o                         
  -3   3  15        423.32        416.41        20.54 o                         
  -2   3  15        130.15        140.24        11.54 o                         
  -1   3  15        118.68        134.97         9.97 o                         
   0   3  15        162.88        150.43        11.84 o                         
   1   3  15        125.51        133.89        10.97 o                         
   2   3  15        143.95        145.95        13.39 o                         
   3   3  15        424.68        420.06        22.64 o                         
   4   3  15         77.07         68.49        10.97 o                         
   5   3  15        266.34        311.68        20.64 o                         
   6   3  15        117.40        129.22        17.65 o                         
   7   3  15         20.37         30.09        16.58 o                         
  -6   4  15         28.14         22.59        18.62 o                         
  -5   4  15         28.62         15.77         9.39 o                         
  -4   4  15         22.33         12.16         8.11 o                         
  -3   4  15         53.46         46.43        10.13 o                         
  -2   4  15        201.11        202.22        17.67 o                         
  -1   4  15        298.59        299.86        22.70 o                         
   0   4  15        362.00        380.63        19.26 o                         
   1   4  15        282.27        285.82        17.26 o                         
   2   4  15        206.90        203.75        14.97 o                         
   3   4  15         53.40         36.21        10.25 o                         
   4   4  15         21.04         22.99         9.49 o                         
   5   4  15         29.78          9.06        10.03 o                         
   6   4  15         26.19         27.54        14.73 o                         
  -6   5  15         71.27         88.34        29.11 o                         
  -5   5  15         97.89        115.38        22.08 o                         
  -4   5  15        206.28        200.82        17.93 o                         
  -3   5  15         97.11         91.83        11.75 o                         
  -2   5  15        137.61        123.54        12.71 o                         
  -1   5  15         64.38         62.78        15.93 o                         
   0   5  15          1.38         -3.85         7.44 o                         
   1   5  15         67.50         59.66        11.00 o                         
   2   5  15        131.67        131.92        12.91 o                         
   3   5  15         96.77         97.21        17.74 o                         
   4   5  15        205.95        206.60        18.02 o                         
   5   5  15        100.21        102.80        16.40 o                         
   6   5  15         71.89         77.20        26.78 o                         
  -4   6  15          5.66         13.88        12.43 o                         
  -3   6  15         21.95         31.42        10.39 o                         
  -2   6  15        118.31        121.60        15.12 o                         
  -1   6  15        124.80        112.46        15.73 o                         
   0   6  15        432.64        471.72        25.39 o                         
   1   6  15        122.83        149.01        15.68 o                         
   2   6  15        121.04        143.58        16.02 o                         
   3   6  15         21.32          8.09         8.27 o                         
   4   6  15          4.46         -4.62        15.33 o                         
   5   6  15         48.78         54.80        17.55 o                         
  -3   7  15         96.77         62.76        23.32 o                         
  -2   7  15         92.07         94.07        13.24 o                         
  -1   7  15         20.15         12.70         9.03 o                         
   0   7  15         16.36         21.92        11.67 o                         
   1   7  15         22.44         33.48        10.06 o                         
   2   7  15         91.51         87.28        12.56 o                         
   3   7  15         97.34         79.44        19.51 o                         
   4   7  15        303.90        320.86        32.83 o                         
   0   0  16        552.80        521.90        46.19 o                         
   1   0  16        119.46        100.40        11.04 o                         
   2   0  16        152.52        179.18        23.63 o                         
   3   0  16        193.95        191.39        14.61 o                         
   4   0  16          0.45         11.37         7.89 o                         
   5   0  16        157.45        165.50        19.54 o                         
   6   0  16        144.06        101.83        34.56 o                         
  -6   1  16         85.86         76.80        38.12 o                         
  -5   1  16         65.07         66.71        12.04 o                         
  -4   1  16        369.76        403.76        28.36 o                         
  -3   1  16         68.26         71.01        10.04 o                         
  -2   1  16        274.84        249.22        18.28 o                         
  -1   1  16        242.65        232.52        15.40 o                         
   0   1  16         16.85         16.14         6.65 o                         
   1   1  16        256.45        245.92        15.76 o                         
   2   1  16        299.57        291.11        19.31 o                         
   3   1  16         71.37         48.12         9.77 o                         
   4   1  16        380.85        411.26        23.62 o                         
   5   1  16         64.28         58.13        11.43 o                         
   6   1  16         86.93        105.76        20.76 o                         
  -6   2  16         22.85         31.50        19.18 o                         
  -5   2  16         50.26         43.77        13.47 o                         
  -4   2  16         39.39         45.59        10.48 o                         
  -3   2  16        224.81        206.16        15.27 o                         
  -2   2  16        187.19        209.19        15.59 o                         
  -1   2  16        139.51        130.94        12.07 o                         
   0   2  16        577.10        566.70        21.46 o                         
   1   2  16        131.27        139.03        12.83 o                         
   2   2  16        188.49        188.51        13.07 o                         
   3   2  16        212.02        217.30        19.65 o                         
   4   2  16         39.38         40.20        10.01 o                         
   5   2  16         52.60         61.08        11.78 o                         
   6   2  16         22.55         24.15        11.19 o                         
  -6   3  16        115.49        118.78        32.03 o                         
  -5   3  16         65.80         57.13        17.60 o                         
  -4   3  16         88.23         81.56        13.04 o                         
  -3   3  16         67.61         80.35        11.06 o                         
  -2   3  16        196.96        188.86        13.46 o                         
  -1   3  16         98.99         95.21        12.75 o                         
   0   3  16         97.36        113.73        10.49 o                         
   1   3  16         94.80         89.65         9.81 o                         
   2   3  16        179.95        181.11        13.12 o                         
   3   3  16         66.15         58.84        10.88 o                         
   4   3  16         86.48         77.17        12.09 o                         
   5   3  16         66.25         92.60        41.79 o                         
   6   3  16        116.48        118.56        32.05 o                         
  -5   4  16         32.59         33.18        14.09 o                         
  -4   4  16         43.72         22.79        14.95 o                         
  -3   4  16         70.56         74.54        11.19 o                         
  -2   4  16        145.07        166.75        23.40 o                         
  -1   4  16         96.62         89.65        12.98 o                         
   0   4  16        336.11        364.59        19.83 o                         
   1   4  16         82.31         81.92        10.73 o                         
   2   4  16        142.02        146.73        15.65 o                         
   3   4  16         78.05         66.40        13.22 o                         
   4   4  16         40.46         33.12        23.16 o                         
   5   4  16         33.21         36.40        21.21 o                         
  -4   5  16        118.91        128.71        30.33 o                         
  -3   5  16         69.67         82.05        13.31 o                         
  -2   5  16        192.82        197.50        28.26 o                         
  -1   5  16        113.31        121.44        13.96 o                         
   0   5  16         33.91         54.37        10.63 o                         
   1   5  16        123.54        135.04        15.95 o                         
   2   5  16        195.84        188.88        23.71 o                         
   3   5  16         74.33        100.51        16.16 o                         
   4   5  16        114.71         97.93        19.81 o                         
  -1   6  16        172.10        164.08        16.81 o                         
   0   6  16         29.86         53.43        12.12 o                         
   1   6  16        182.91        184.03        17.37 o                         
   2   6  16         61.19         41.59        17.05 o                         
   3   6  16         40.65         83.94        26.62 o                         
   4   6  16         52.42         70.63        18.67 o                         
   1   0  17        107.27         99.46        17.02 o                         
   2   0  17        117.85        119.10        13.90 o                         
   3   0  17         92.49        105.88        25.28 o                         
   4   0  17        173.52        201.40        20.22 o                         
   5   0  17         11.67         -3.27        14.93 o                         
  -5   1  17         57.40         51.68        24.53 o                         
  -4   1  17          4.97          3.66        11.81 o                         
  -3   1  17         92.01        101.69        13.45 o                         
  -2   1  17        144.14        166.24        14.13 o                         
  -1   1  17         20.85         10.12         7.28 o                         
   0   1  17        236.59        236.94        16.06 o                         
   1   1  17         23.04         15.16         8.56 o                         
   2   1  17        129.47        156.91        15.87 o                         
   3   1  17         77.99         58.66        11.08 o                         
   4   1  17          4.86         18.00        11.28 o                         
   5   1  17         62.29         45.46        13.04 o                         
  -5   2  17         17.75         -9.56        19.04 o                         
  -4   2  17        144.86        115.33        34.85 o                         
  -3   2  17         52.47         40.07        12.57 o                         
  -2   2  17        113.94        133.80        16.47 o                         
  -1   2  17        100.45         94.11        15.67 o                         
   0   2  17         20.24         17.89         6.94 o                         
   1   2  17        101.91        103.06        10.69 o                         
   2   2  17        130.28        108.16        12.25 o                         
   3   2  17         46.62         27.49         9.08 o                         
   4   2  17        150.94        105.84        23.07 o                         
   5   2  17         16.91          6.11        26.18 o                         
  -4   3  17         23.86        -15.70        19.79 o                         
  -3   3  17        138.96        173.53        19.88 o                         
  -2   3  17        167.92        171.30        14.72 o                         
  -1   3  17         87.32         72.99        10.66 o                         
   0   3  17        183.77        194.92        15.21 o                         
   1   3  17         91.13         89.50        14.50 o                         
   2   3  17        176.84        179.16        15.33 o                         
   3   3  17        137.13        143.66        31.63 o                         
   4   3  17         23.20         43.10        14.37 o                         
  -4   4  17        165.29        130.84        32.64 o                         
  -3   4  17         74.43         54.22        19.83 o                         
  -2   4  17        186.23        146.66        31.28 o                         
  -1   4  17         29.73         30.11        10.04 o                         
   0   4  17         27.92         21.70         8.14 o                         
   1   4  17         31.01         56.97         9.51 o                         
   2   4  17        169.36        198.85        20.80 o                         
   3   4  17         81.44         69.06        23.56 o                         
   4   4  17        166.77        110.22        29.07 o                         
  -3   5  17         21.66          4.33        18.75 o                         
  -1   5  17         33.17         -7.03        18.84 o                         
   0   5  17        136.47        146.53        32.50 o                         
   1   5  17         36.09         -3.21        19.94 o                         
   2   5  17         39.29         38.48        21.07 o                         
   0   0  18         10.76         19.94        13.92 o                         
   1   0  18         24.73         17.65         8.45 o                         
   2   0  18          0.77         15.94        10.76 o                         
   3   0  18        191.28        196.11        34.82 o                         
  -3   1  18         33.24          6.28        14.46 o                         
  -2   1  18         27.41         27.88         9.63 o                         
  -1   1  18        251.85        271.05        21.94 o                         
   0   1  18          2.10          9.02         8.36 o                         
   1   1  18        254.88        256.08        19.39 o                         
   2   1  18         26.04         42.83        12.32 o                         
   3   1  18         36.28         17.29         9.73 o                         
  -3   2  18        145.03        174.14        23.88 o                         
  -2   2  18         12.20         -0.79        11.69 o                         
  -1   2  18         99.56         90.95        14.35 o                         
   0   2  18          2.03          5.88         7.37 o                         
   1   2  18         97.61        136.80        18.04 o                         
   2   2  18         13.61         13.59         8.93 o                         
   3   2  18        140.52        141.32        29.60 o                         
  -2   3  18         16.54         25.74        22.48 o                         
  -1   3  18        165.70        109.23        25.54 o                         
   0   3  18         74.65        100.48        27.29 o                         
   1   3  18        163.21        146.12        30.54 o                         
   2   3  18         23.99         10.78        15.21 o                         
   0   4  18          0.08         -9.90        16.05 o                         
   1   4  18         16.91         51.27        23.80 o                         
                                                                                
